# Supplementary material for: PPA1 promotes oxidative phosphorylation and malignant progression of colorectal cancer under glucose restriction via AMPK/ULK1/FUNDC1-mediated mitophagy
Source: Cell Death Discov. 2025 Nov 28;11:549. doi: 10.1038/s41420-025-02816-y (PMC12663196; doi:10.1038/s41420-025-02816-y)
Supplement: Supplementary file 10 — Table S1 The Sequences for PPA1 shRNA Knockdown and Overexpression Lentiviral [file 41420_2025_2816_MOESM10_ESM.xlsx]

## Sheet: Sheet1
Table S1 The Sequences for PPA1 shRNA Knockdown and Overexpression Lentiviral.
shRNA1 sequences	Top strand: GATCCGTTCTCCGAACGTGTCACGTAATTCAAGAGATTACGTGACACGTTCGGAGAATTTTTTC
	Bottom strand: AATTGAAAAAATTCTCCGAACGTGTCACGTA ATCTCTTGAATTACGTGACACGTTCGGAGAACG
shRNA2 sequences	Top strand: GATCCGTGGTGACAATGACCCAATCTCGAGATT GGGTCATTGTCACCACTTTTTTG
	Bottom strand: AATTCAAAAAAGTGGTGACAATGACCCAATC TCGAGATTGGGTCATTGTCACCACG
HBLV-h-PPA1-3xflag- PURO sequences	GCCCGCAGCTCGTTAGTGAACGTCAGATCGCCTGGAGACGCCATCCACGCTGTTTTGACCTCCATAGAAGACACCGACTCTACTAGAGGATCTATTTCCGGTGAATTCGCCACCATGAGCGGCTTCAGCACCGAGGAGCGCGCCGCGCCCTTCTCCCTGGAGTACCGAGTCTTCCTCAAAAATGAGAAAGGACAATATATATCTCCATTTCATGATATTCCAATTTATGCAGATAAGGATGTGTTTCACATGGTAGTTGAAGTACCACGCTGGTCTAATGCAAAAATGGAGATTGCTACAAAGGACCCTTTAAACCCTATTAAACAAGATGTGAAAAAAGGAAAACTTCGCTATGTTGCGAATTTGTTCCCGTATAAAGGATATATCTGGAACTATGGT…
