# Supplementary material for: PPA1 promotes oxidative phosphorylation and malignant progression of colorectal cancer under glucose restriction via AMPK/ULK1/FUNDC1-mediated mitophagy
Source: Cell Death Discov. 2025 Nov 28;11:549. doi: 10.1038/s41420-025-02816-y (PMC12663196; doi:10.1038/s41420-025-02816-y)
Supplement: Supplementary file 11 — Table S2 The Sequences for ULK1 overexpression plasmids and phosphorylation site mutant plasmids [file 41420_2025_2816_MOESM11_ESM.xlsx]

## Sheet: Sheet1
Table S2 The Sequences for ULK1 overexpression plasmids and phosphorylation site mutant plasmids.
ULK1 WT plasmids	GCTAGCATGGAGCCCGGCCGCGGCGGCACAGAGACCGTGGGCAAGTTCGAGTTCTCCCGCAAGGACCTGATCGGCCACGGCGCCTTCGCGGTGGTCTTCAAGGGCCGCCACCGCGAGAAGCACGATTTGGAGGTCGCCGTCAAGTGCATTAACAAGAAGAACCTCGCCAAGTCTCAGACGCTGCTGGGGAAGGAAATCAAAATCCTGAAGGAACTGAAACATGAAAACATCGTGGCCCTGTACGACTTCCAGGAAATGGCTAATTCTGTCTACCTGGTTATGGAGTACTGCAACGGTGGGGACCTGGCCGACTACCTGCACGCCATGCGCACGCTGAGCGAGGACACCATCAGGCTCTTCCTGCAGCAGATCGCGGGCGCCATGCGGCTTCTGCACAGC…
ULK1 Ser467 mutation plasmids	GCTAGCATGGAGCCCGGCCGCGGCGGCACAGAGACCGTGGGCAAGTTCGAGTTCTCCCGCAAGGACCTGATCGGCCACGGCGCCTTCGCGGTGGTCTTCAAGGGCCGCCACCGCGAGAAGCACGATTTGGAGGTCGCCGTCAAGTGCATTAACAAGAAGAACCTCGCCAAGTCTCAGACGCTGCTGGGGAAGGAAATCAAAATCCTGAAGGAACTGAAACATGAAAACATCGTGGCCCTGTACGACTTCCAGGAAATGGCTAATTCTGTCTACCTGGTTATGGAGTACTGCAACGGTGGGGACCTGGCCGACTACCTGCACGCCATGCGCACGCTGAGCGAGGACACCATCAGGCTCTTCCTGCAGCAGATCGCGGGCGCCATGCGGCTTCTGCACAGC…
ULK1 Ser556 mutation plasmids	GCTAGCATGGAGCCCGGCCGCGGCGGCACAGAGACCGTGGGCAAGTTCGAGTTCTCCCGCAAGGACCTGATCGGCCACGGCGCCTTCGCGGTGGTCTTCAAGGGCCGCCACCGCGAGAAGCACGATTTGGAGGTCGCCGTCAAGTGCATTAACAAGAAGAACCTCGCCAAGTCTCAGACGCTGCTGGGGAAGGAAATCAAAATCCTGAAGGAACTGAAACATGAAAACATCGTGGCCCTGTACGACTTCCAGGAAATGGCTAATTCTGTCTACCTGGTTATGGAGTACTGCAACGGTGGGGACCTGGCCGACTACCTGCACGCCATGCGCACGCTGAGCGAGGACACCATCAGGCTCTTCCTGCAGCAGATCGCGGGCGCCATGCGGCTTCTGCACAGC…
ULK1 Ser638 mutation plasmids	GCTAGCATGGAGCCCGGCCGCGGCGGCACAGAGACCGTGGGCAAGTTCGAGTTCTCCCGCAAGGACCTGATCGGCCACGGCGCCTTCGCGGTGGTCTTCAAGGGCCGCCACCGCGAGAAGCACGATTTGGAGGTCGCCGTCAAGTGCATTAACAAGAAGAACCTCGCCAAGTCTCAGACGCTGCTGGGGAAGGAAATCAAAATCCTGAAGGAACTGAAACATGAAAACATCGTGGCCCTGTACGACTTCCAGGAAATGGCTAATTCTGTCTACCTGGTTATGGAGTACTGCAACGGTGGGGACCTGGCCGACTACCTGCACGCCATGCGCACGCTGAGCGAGGACACCATCAGGCTCTTCCTGCAGCAGATCGCGGGCGCCATGCGGCTTCTGCACAGC…
