# Supplementary material for: PPA1 promotes oxidative phosphorylation and malignant progression of colorectal cancer under glucose restriction via AMPK/ULK1/FUNDC1-mediated mitophagy
Source: Cell Death Discov. 2025 Nov 28;11:549. doi: 10.1038/s41420-025-02816-y (PMC12663196; doi:10.1038/s41420-025-02816-y)
Supplement: Supplementary file 12 — Table S3 The clinical characteristics of colorectal cancer patients in in tissue microarrays [file 41420_2025_2816_MOESM12_ESM.xlsx]

## Sheet: Sheet1
Table S3 The clinical characteristics of colorectal cancer patients in in tissue microarrays.
		PPA1 Expression in epithelial cells		P value
		Low（n=40）	High（n=40）
Age	≤60	19	20	0.2318
	＞60	21	20
Sex	Male	23	21	0.2337
	Female	17	19
T Stage	T2-3	28	11	0.0033
	T4	12	29
N Stage	N0	31	14	<0.0001
	N1-2	9	26
M stage	M0	36	33	0.2862
	M1	5	7
TNM stage	I-II	30	13	<0.0001
	III-IV	10	27
			≤
