# Supplementary material for: PPA1 promotes oxidative phosphorylation and malignant progression of colorectal cancer under glucose restriction via AMPK/ULK1/FUNDC1-mediated mitophagy
Source: Cell Death Discov. 2025 Nov 28;11:549. doi: 10.1038/s41420-025-02816-y (PMC12663196; doi:10.1038/s41420-025-02816-y)
Supplement: Supplementary file 13 — Table S4 Metabolomics Expression Matrix Following PPA1 Knockdown [file 41420_2025_2816_MOESM13_ESM.xlsx]

## Sheet: neg
ID	m/z	rt(s)	diff	Name	adduct	score	HMDB	KEGG	SuperClass	Class	SubClass	SH1	SH2	SH3	SH4	SH5	SH6	NC1	NC2	NC3	NC4	NC5	NC6	Average(sh)	Average(NC)	Fold change	p-value	VIP
M102T331	102.01882	331.353500	diff	.gamma.-aminobutyric acid	[M-H]-	0.872235614752813	HMDB0000112	C00334	Organic acids and derivatives	Carboxylic acids and derivatives	Amino acids, peptides, and analogues	228712	1.33209e+07	2.43875e+07	2.60637e+07	2.63654e+07	1.97159e+07	6.06993e+07	5.32405e+07	5.04125e+07	1.4612e+07	1.70981e+07	6.5953e+07	1.8347e+07	4.36692e+07	0.420136	0.0295369	1.27359
M277T75	277.21799	75.190450	diff	.gamma.-linolenic acid	[M-H]-	0.986376176974072	HMDB0003073	C06426	Lipids and lipid-like molecules	Fatty Acyls	Lineolic acids and derivatives	4.37134e+07	4.74528e+07	4.40849e+07	4.79367e+07	4.55928e+07	4.78565e+07	2.99256e+07	2.81526e+07	2.6562e+07	2.93725e+07	2.99235e+07	2.89801e+07	4.61062e+07	2.88194e+07	1.59983	4.96531e-09	1.10462
M329T54	329.24915	53.848500	diff	(z)-9,12,13-trihydroxyoctadec-15-enoic acid	[M-H]-	0.993513150118671			Lipids and lipid-like molecules	Fatty Acyls	Fatty acids and conjugates	6.58078e+08	1.19944e+09	6.65064e+08	6.78787e+08	6.90172e+08	6.48759e+08	4.49022e+08	4.55711e+08	5.41932e+08	5.60019e+08	5.57831e+08	5.45481e+08	7.56717e+08	5.18333e+08	1.45991	0.0258888	3.1648
M599T380	599.32129	379.980000	diff	1-octadecanoyl-sn-glycero-3-phospho-(1'-myo-inositol)	[M-H]-	0.784612392			Lipids and lipid-like molecules	Glycerophospholipids	Glycerophosphoinositols	8.89178e+07	7.16694e+07	7.61809e+07	6.90113e+07	8.76864e+07	7.62479e+07	4.58796e+07	3.87991e+07	3.20946e+07	3.79803e+07	3.78766e+07	4.35403e+07	7.82856e+07	3.93618e+07	1.98887	1.6292e-06	1.66665
M478T341	478.29472	341.130500	diff	1-oleoyl-sn-glycero-3-phosphoethanolamine	[M-H]-	0.949474371447472	HMDB0011506		Lipids and lipid-like molecules	Glycerophospholipids	Glycerophosphoethanolamines	4.37871e+08	3.59569e+08	3.83158e+08	3.64042e+08	4.14666e+08	3.64511e+08	2.38102e+08	1.88377e+08	1.91701e+08	2.22033e+08	2.48468e+08	2.1237e+08	3.87303e+08	2.16842e+08	1.78611	1.13058e-06	3.46104
M483T298	483.27390	297.912500	diff	1-palmitoyl-2-hydroxy-sn-glycero-3-phospho-(1'-rac-glycerol)	[M-H]-	0.972768345			Lipids and lipid-like molecules	Glycerophospholipids	Glycerophosphoglycerols	1.37821e+07	1.24087e+07	1.67512e+07	1.2815e+07	1.96434e+07	1.54145e+07	6.25312e+07	2.58572e+07	2.37887e+07	6.38749e+07	7.20764e+07	2.39033e+07	1.51358e+07	4.53386e+07	0.33384	0.00971142	1.399
M741T298	740.50121	297.695000	diff	1-palmitoyl-2-myristoyl-sn-glycero-3-phosphocholine	[M+Cl]-	0.921436208897991	HMDB0007965		Lipids and lipid-like molecules	Glycerophospholipids	Glycerophosphocholines	1.84394e+08	1.81141e+08	2.0558e+08	1.86842e+08	1.97629e+08	2.0026e+08	1.99194e+08	2.12905e+08	2.16041e+08	2.00635e+08	1.99967e+08	2.35196e+08	1.92641e+08	2.10656e+08	0.914481	0.0275752	1.40739
M417T207	417.24183	207.450000	diff	1,2-dioleoyl-sn-glycero-3-phosphate	[M-H-C18H34O2]-	0.967770193750255	HMDB0007865		Lipids and lipid-like molecules	Glycerophospholipids	Glycerophosphates	1.0409e+08	1.01967e+08	1.37503e+08	1.06794e+08	1.39453e+08	1.44816e+08	3.52627e+07	2.70807e+07	2.78645e+07	3.49777e+07	3.66949e+07	3.39348e+07	1.22437e+08	3.26359e+07	3.75161	8.31372e-07	2.58241
M686T298	686.47811	298.429000	diff	1,2-dipalmitoleoyl-sn-glycero-3-phosphoethanolamine	[M-H]-	0.923336706	HMDB0008957		Lipids and lipid-like molecules	Glycerophospholipids	Glycerophosphoethanolamines	5.37042e+07	5.03502e+07	6.51979e+07	5.18135e+07	7.0847e+07	5.61855e+07	8.26735e+07	9.12829e+07	9.59052e+07	9.23283e+07	9.48844e+07	1.04153e+08	5.80164e+07	9.35378e+07	0.620245	1.08128e-05	1.74816
M774T51	773.53495	51.317500	diff	1,2-distearoyl-sn-glycero-3-phospho-l-serine	[M-H-NH3]-	0.989404264313713	HMDB0012378		Lipids and lipid-like molecules	Glycerophospholipids	Glycerophosphoserines	6.53416e+08	7.80036e+08	8.0481e+08	6.40505e+08	1.95957e+09	7.75645e+08	1.83139e+08	3.16413e+08	3.184e+08	3.21891e+08	4.61799e+08	4.08223e+08	9.35663e+08	3.34977e+08	2.79321	0.0170835	6.12695
M712T299	712.46965	299.036000	diff	1,2-ditetradecanoyl-sn-glycero-3-phosphocholine	[M+Cl]-	0.944759918	HMDB0007866		Lipids and lipid-like molecules	Glycerophospholipids	Glycerophosphocholines	9.99084e+07	8.4524e+07	1.11762e+08	1.03473e+08	1.16771e+08	1.10147e+08	1.68497e+08	1.91626e+08	1.72778e+08	1.85763e+08	1.75779e+08	1.77241e+08	1.04431e+08	1.78614e+08	0.584675	1.70759e-07	2.55921
M197T63	197.15478	62.801300	diff	12-hydroxydodecanoic acid	[M-H-H2O]-	0.993449616577765	HMDB0002059	C08317	Organic acids and derivatives	Hydroxy acids and derivatives	Medium-chain hydroxy acids and derivatives	9.00339e+07	7.48425e+07	9.56577e+07	1.12925e+08	8.03557e+07	8.96989e+07	5.14863e+07	5.10893e+07	3.77356e+07	5.04408e+07	4.50996e+07	4.62627e+07	9.05856e+07	4.70191e+07	1.92657	2.10474e-05	1.74718
M277T37	277.01797	36.704700	diff	2-(4-chlorophenyl)-1-(2,4,6-trihydroxyphenyl)ethanone	[M-H]-	0.776434549001431						1.41845e+08	1.39345e+08	1.42438e+08	1.44804e+08	1.38411e+08	1.38465e+08	2.01031e+08	1.87818e+08	1.96345e+08	2.0994e+08	1.81775e+08	1.84125e+08	1.40885e+08	1.93506e+08	0.728063	4.27858e-07	2.23665
M245T208	245.02942	207.814000	diff	2-chloro-2'-hydroxy-4'-methylbenzophenone	[M-H]-	0.977329954			Benzenoids	Benzene and substituted derivatives	Benzophenones	6.26996e+07	1.35867e+08	7.38129e+07	1.14144e+08	1.1035e+08	1.23756e+08	2.22569e+08	1.01543e+08	2.00946e+08	1.96672e+08	1.72009e+08	1.95168e+08	1.03438e+08	1.81484e+08	0.569957	0.00390559	2.36349
M186T339	186.07690	338.740000	diff	2-hydroxy-6-methylquinoline-3-carbaldehyde	[M-H]-	0.831756174			Organoheterocyclic compounds	Quinolines and derivatives	Quinolones and derivatives	6.21174e+07	6.07358e+07	5.4685e+07	6.842e+07	5.33242e+07	5.64601e+07	4.47639e+07	4.35489e+07	4.06858e+07	5.0765e+07	3.68746e+07	3.90864e+07	5.92904e+07	4.26208e+07	1.39112	0.000275593	1.01585
M185T599	184.98540	599.417500	diff	2-phosphoglycerate	[M-H]-	0.997606706282144	HMDB0000362	C00197	Organic oxygen compounds	Organooxygen compounds	Carbohydrates and carbohydrate conjugates	5.35666e+07	9.39462e+07	6.73427e+07	9.37287e+07	8.54782e+07	7.20591e+07	4.60318e+07	4.77684e+07	6.32611e+07	4.76333e+07	4.64721e+07	4.82392e+07	7.76869e+07	4.9901e+07	1.55682	0.00294715	1.21065
M111T368	111.01923	368.198000	diff	2,5-furandicarboxylic acid	[M-H-CO2]-	0.915115817227111	HMDB0004812	C20450	Organoheterocyclic compounds	Furans	Furoic acid and derivatives	3.30172e+07	3.0328e+07	3.98637e+07	3.79918e+07	3.83036e+07	3.7496e+07	8.55734e+07	5.07927e+07	4.93083e+07	4.55876e+07	5.14213e+07	4.50657e+07	3.61667e+07	5.46248e+07	0.662094	0.0170184	1.12122
M281T300	281.08950	299.923000	diff	2'-o-methylinosine	[M-H]-	0.92843166530348						2.31743e+07	2.40322e+07	2.26892e+07	2.63568e+07	2.45857e+07	2.57209e+07	1.15069e+07	1.01397e+07	1.07797e+07	1.09816e+07	1.02444e+07	1.00849e+07	2.44265e+07	1.06229e+07	2.29943	8.29502e-10	1.01741
M171T428	171.01460	427.657000	diff	3-dehydroquinic acid	[M-H-H2O]-	0.715826306763688		C00944	Organic acids and derivatives	Hydroxy acids and derivatives	Alpha hydroxy acids and derivatives	1.40366e+06	5.48357e+06	1.30793e+06	1.70884e+06	5.58102e+06	1.38264e+06	1.45441e+07	3.33217e+07	3.7167e+07	3.6391e+07	3.8705e+07	3.30439e+07	2.81128e+06	3.21954e+07	0.0873191	1.39241e-05	1.50401
M94T360	94.02901	360.239000	diff	3-hydroxypyridine	[M-H]-	0.994535094901618			Organoheterocyclic compounds	Pyridines and derivatives	Hydroxypyridines	1.47422e+07	1.61835e+07	1.55185e+07	1.67795e+07	1.30385e+07	1.70432e+07	3.0798e+07	3.07994e+07	4.50031e+07	3.08191e+07	3.80016e+07	3.0052e+07	1.55509e+07	3.42456e+07	0.4541	2.45066e-05	1.21334
M187T29_1	187.00671	29.446200	diff	4-hydrazinobenzenesulfonic acid	[M-H]-	0.733911678382067			Benzenoids	Benzene and substituted derivatives	Benzenesulfonic acids and derivatives	1.60857e+08	1.6007e+08	1.54228e+08	1.66592e+08	1.50603e+08	1.43163e+08	1.34308e+08	1.31785e+08	1.28537e+08	1.35883e+08	1.2318e+08	1.26465e+08	1.55919e+08	1.30026e+08	1.19913	6.3628e-05	1.16282
M168T629	168.04278	628.713000	diff	6-Hydroxydopamine	[M-H]-	0.730356043	HMDB0001537		Benzenoids	Phenols	Benzenediols	1.77088e+08	1.71031e+08	1.61748e+08	1.6452e+08	1.51488e+08	1.51587e+08	2.32171e+08	2.2454e+08	1.92815e+08	2.40117e+08	2.26565e+08	2.02575e+08	1.6291e+08	2.19797e+08	0.741184	5.63609e-05	2.30268
M164T59	164.02104	59.434400	diff	6-methoxybenzoxazolin-2(3h)-one	[M-H]-	0.895421432	HMDB0036582	C08579	Organoheterocyclic compounds	Benzoxazoles	Benzoxazolones	1.61621e+07	3.04633e+07	9.59033e+07	8.87253e+07	2.62479e+07	2.84759e+07	5.75213e+07	5.19628e+07	2.22588e+08	5.39772e+07	2.28191e+08	2.04106e+08	4.76629e+07	1.36391e+08	0.349458	0.0482946	2.10796
M301T57	301.21811	56.899300	diff	8s-hydroxy-5z,9e,11z,14z-eicosatetraenoic acid	[M-H-H2O]-	0.998535389338765	HMDB0004679	C14776	Lipids and lipid-like molecules	Fatty Acyls	Eicosanoids	5.75137e+08	5.51588e+08	5.30078e+08	5.62738e+08	7.58757e+08	6.15126e+08	2.97213e+08	3.61069e+08	2.53396e+08	4.34277e+08	2.91969e+08	2.50287e+08	5.98904e+08	3.14702e+08	1.90308	8.21032e-05	4.28375
M307T53	307.26462	53.415800	diff	8z,14z-eicosadienoic acid	[M-H]-	0.998284708			Lipids and lipid-like molecules	Fatty Acyls	Fatty acids and conjugates	2.32218e+08	2.15584e+08	2.39215e+08	2.03686e+08	2.19002e+08	2.12057e+08	1.29511e+08	1.27975e+08	1.57587e+08	1.52468e+08	1.82982e+08	1.48671e+08	2.20294e+08	1.49866e+08	1.46994	3.17336e-05	2.08283
M177T604	176.93563	604.042000	diff	Acetyl phosphate	(M+K-2H)-	0.6374	HMDB0001494	C00227	Organic acids and derivatives	Organic phosphoric acids and derivatives	Phosphate esters	1.42751e+08	1.2648e+08	7.82855e+07	1.24347e+08	9.78715e+07	1.13894e+08	1.72747e+08	1.35092e+08	1.91366e+08	1.66869e+08	1.23208e+08	1.5441e+08	1.13938e+08	1.57282e+08	0.72442	0.0108228	1.81484
M134T315_2	134.04662	315.117000	diff	Adenine	[M-H]-	0.999353573486609	HMDB0000034	C00147	Organoheterocyclic compounds	Imidazopyrimidines	Purines and purine derivatives	3.75005e+08	4.59326e+08	4.17863e+08	4.3184e+08	4.65732e+08	4.85138e+08	1.52776e+09	1.21122e+09	1.30974e+09	1.48239e+09	1.00656e+09	1.20053e+09	4.39151e+08	1.2897e+09	0.340507	1.00225e-06	8.49968
M346T568	346.05629	567.755000	diff	Adenosine 5'-monophosphate	[M-H]-	0.992272889330548	HMDB0000045	C00020	Nucleosides, nucleotides, and analogues	Purine nucleotides	Purine ribonucleotides	9.5096e+06	1.1183e+07	4.3548e+06	3.98278e+06	3.77487e+06	3.04525e+06	1.12396e+08	6.71685e+07	1.42993e+08	1.1124e+08	9.68531e+07	9.68327e+07	5.97505e+06	1.0458e+08	0.0571336	2.29105e-06	2.80994
M303T56	303.23344	56.118800	diff	Arachidonic acid (peroxide free)	[M-H]-	0.998900494555216	HMDB0001043	C00219	Lipids and lipid-like molecules	Fatty Acyls	Fatty acids and conjugates	8.85963e+09	9.52561e+09	9.08548e+09	9.7307e+09	1.32866e+10	8.83117e+09	4.14537e+09	5.17892e+09	3.27487e+09	6.46163e+09	3.95166e+09	3.38396e+09	9.88653e+09	4.3994e+09	2.24724	7.67915e-05	19.2389
M354T583	354.06179	583.457000	diff	Celastramycin a	[M-H-HCl+2i]-	0.85045245			Organic oxygen compounds	Organooxygen compounds	Carbonyl compounds	1.10111e+08	9.59322e+07	1.0416e+08	9.19136e+07	9.26571e+07	8.10353e+07	1.93494e+08	1.68685e+08	1.66534e+08	1.92187e+08	1.79322e+08	1.7152e+08	9.59681e+07	1.78624e+08	0.537264	1.40244e-07	2.69559
M465T32	465.30472	32.045900	diff	Cholesteryl sulfate	[M-H]-	0.999820816	HMDB0000653	C18043	Lipids and lipid-like molecules	Steroids and steroid derivatives	Cholestane steroids	3.11792e+09	3.2836e+09	3.7051e+09	2.92292e+09	3.53815e+09	3.72409e+09	2.60562e+09	2.93856e+09	2.754e+09	2.48358e+09	2.96049e+09	3.01635e+09	3.38196e+09	2.7931e+09	1.21083	0.00423485	5.12926
M407T234	407.25736	233.600500	diff	Cholic acid	[M-H]-	0.762467549377907	HMDB0000619	C00695	Lipids and lipid-like molecules	Steroids and steroid derivatives	Bile acids, alcohols and derivatives	6.37168e+07	6.23996e+07	5.47486e+07	5.46071e+07	6.88948e+07	5.27158e+07	2.97911e+07	2.41887e+07	3.26035e+07	3.43705e+07	3.10359e+07	3.22205e+07	5.95138e+07	3.07017e+07	1.93845	2.28887e-06	1.42196
M293T31_2	293.17952	31.017600	diff	Cinchonine	[M-H]-	0.971093445667409	HMDB0030282	C06528				2.00956e+09	2.38129e+09	1.99177e+09	2.20329e+09	1.76477e+09	1.81189e+09	1.54006e+09	1.57613e+09	1.55643e+09	1.41603e+09	1.64014e+09	1.4522e+09	2.02709e+09	1.53016e+09	1.32476	0.000613844	5.18114
M331T59	331.26486	59.229700	diff	Cis-7,10,13,16-docosatetraenoic acid	[M-H]-	0.999585625536627	HMDB0002226	C16527	Lipids and lipid-like molecules	Fatty Acyls	Fatty acids and conjugates	2.47478e+08	2.31993e+08	2.31283e+08	2.48421e+08	2.32052e+08	2.85918e+08	1.67646e+08	1.59281e+08	1.5827e+08	1.45355e+08	1.84808e+08	1.58955e+08	2.46191e+08	1.62386e+08	1.51609	8.62804e-06	2.32448
M540T572	540.05511	572.370000	diff	Cyclic adenosine diphosphate ribose	[M-H]-	0.931584390568055		C13050	Organic oxygen compounds	Organooxygen compounds	Carbohydrates and carbohydrate conjugates	1.48006e+07	1.29393e+07	4.32672e+06	3.21956e+06	7.14781e+06	3.46822e+06	2.96273e+07	2.42161e+07	3.19291e+07	2.60161e+07	3.51304e+07	2.39462e+07	7.65038e+06	2.84776e+07	0.268646	2.00287e-05	1.27521
M322T595	322.04496	595.221500	diff	Cytidine 5'-monophosphate	[M-H]-	0.991256684180681	HMDB0000095	C00055	Nucleosides, nucleotides, and analogues	Pyrimidine nucleotides	Pyrimidine ribonucleotides	6.42302e+06	3.99043e+06	3.17846e+06	3.05665e+06	2.96321e+06	2.99292e+06	4.53681e+07	4.68383e+07	3.24583e+07	4.3632e+07	4.4662e+07	3.95903e+07	3.76745e+06	4.20915e+07	0.0895061	9.80938e-09	1.78569
M215T332	215.00977	331.704000	diff	D-(+)-galactose	[M+Cl]-	0.99081112875376	HMDB0033704	C00124	Organic oxygen compounds	Organooxygen compounds	Carbohydrates and carbohydrate conjugates	7.57213e+07	5.30645e+07	5.96248e+07	6.805e+07	5.58344e+07	6.70888e+07	7.76413e+07	2.41118e+08	1.74407e+08	1.77223e+08	8.86415e+07	8.04913e+07	6.32306e+07	1.3992e+08	0.451904	0.0202636	2.16442
M239T538	239.07736	538.115000	diff	D-Mannose	(M+CH3COO)-	0.6344	HMDB0000169	C00159	Organic oxygen compounds	Organooxygen compounds	Carbohydrates and carbohydrate conjugates	5.08013e+07	5.16086e+07	5.2861e+07	4.98145e+07	4.8379e+07	5.00048e+07	2.37694e+07	2.17343e+07	1.87834e+07	2.3555e+07	2.19891e+07	2.14684e+07	5.05782e+07	2.18833e+07	2.31127	4.55989e-11	1.47357
M401T156	401.24671	156.169000	diff	Dehydrocholic acid	[M-H]-	0.865434754799658		C13154	Lipids and lipid-like molecules	Steroids and steroid derivatives	Bile acids, alcohols and derivatives	1.05847e+07	5.32717e+07	1.43833e+07	1.70527e+07	1.71155e+07	4.93599e+07	7.37704e+06	9.219e+06	5.91432e+06	1.7249e+06	3.28534e+06	2.67237e+06	2.69613e+07	5.03216e+06	5.35779	0.0192551	1.09008
M333T571	333.05975	570.840000	diff	Diflufenzopyr	[M-H]-	0.702086433			Benzenoids	Benzene and substituted derivatives	N-phenylureas	7.20168e+07	7.997e+07	7.74477e+07	7.31724e+07	7.55746e+07	7.31538e+07	4.52556e+07	4.02158e+07	3.64311e+07	4.47504e+07	4.06234e+07	4.09957e+07	7.52226e+07	4.13787e+07	1.81791	4.35659e-09	1.5672
M199T63	199.17041	62.692600	diff	Dodecanoic acid	[M-H]-	0.999390409764907	HMDB0000638	C02679	Lipids and lipid-like molecules	Fatty Acyls	Fatty acids and conjugates	1.78522e+08	1.85163e+08	2.06285e+08	2.01622e+08	2.03021e+08	1.93351e+08	2.73096e+08	2.42885e+08	2.20097e+08	2.84052e+08	2.1918e+08	2.57962e+08	1.94661e+08	2.49545e+08	0.780061	0.000967973	2.26181
M339T60	339.29105	59.845900	diff	Dodecanoic acid, 12-[[(cyclohexylamino)carbonyl]amino]-	[M-H]-	0.926204706			Lipids and lipid-like molecules	Fatty Acyls	Fatty acids and conjugates	6.16552e+07	5.63462e+07	5.79427e+07	6.84732e+07	6.0143e+07	8.65407e+07	3.00812e+07	3.4732e+07	3.78e+07	3.93355e+07	5.43994e+07	5.08444e+07	6.51835e+07	4.11988e+07	1.58217	0.00255194	1.13958
M185T51	185.02752	50.797600	diff	Endothal	[M-H]-	0.980825075083551			Organic acids and derivatives	Carboxylic acids and derivatives	Dicarboxylic acids and derivatives	5.32663e+07	5.16301e+07	8.43734e+07	6.35044e+07	4.7868e+07	4.64134e+07	2.01082e+06	906349	1.6102e+06	3.3377e+06	1.17396e+06	1.29381e+06	5.78426e+07	1.72214e+06	33.5876	2.35144e-06	2.06594
M302T335	302.06653	334.513000	diff	Fenhexamid	[M-H+2i]-	0.910824180631574		C18593	Benzenoids	Benzene and substituted derivatives	Anilides	1.56639e+07	1.08637e+07	1.57471e+07	1.1619e+07	1.18576e+07	8.40156e+06	1.16046e+08	1.03584e+08	9.55395e+07	1.58316e+08	1.01402e+08	9.50731e+07	1.23588e+07	1.1166e+08	0.110682	1.55132e-06	2.87389
M248T43	248.02366	42.689300	diff	Fosamax	[M-H]-	0.719891843365375	HMDB0001915		Organic acids and derivatives	Organic phosphonic acids and derivatives	Bisphosphonates	2.84939e+07	2.6043e+07	2.61736e+07	2.42558e+07	2.44818e+07	2.5126e+07	1.05861e+07	1.17995e+07	1.09994e+07	1.21049e+07	1.12623e+07	1.00856e+07	2.57623e+07	1.11396e+07	2.31268	1.46992e-09	1.04916
M109T17	109.00361	16.961000	diff	Fosetyl	[M-H]-	0.984692974007421		C18401				1.51007e+08	1.77844e+08	1.39017e+08	2.15229e+08	2.52591e+08	3.15558e+08	1.12965e+09	6.86825e+08	3.59142e+08	6.1883e+08	1.8208e+08	3.48346e+08	2.08541e+08	5.54146e+08	0.376328	0.0339414	4.48148
M146T536_3	146.04520	535.515000	diff	Glutamic acid	[M-H]-	0.993667682349418	HMDB0000148	C00025	Organic acids and derivatives	Carboxylic acids and derivatives	Amino acids, peptides, and analogues	3.26343e+09	3.25466e+09	2.9435e+09	3.27931e+09	3.16519e+09	3.10791e+09	1.14046e+09	1.04761e+09	1.12374e+09	1.21683e+09	1.02014e+09	1.14921e+09	3.169e+09	1.11633e+09	2.83876	1.11861e-11	12.5612
M362T601	362.05135	600.849000	diff	Guanosine 5'-monophosphate	[M-H]-	0.990873519073956	HMDB0001397	C00144	Nucleosides, nucleotides, and analogues	Purine nucleotides	Purine ribonucleotides	1.78778e+06	2.97368e+06	671520	835039	1.52701e+06	518341	3.04318e+07	3.45271e+07	2.3825e+07	2.35304e+07	2.36302e+07	2.44648e+07	1.38556e+06	2.67349e+07	0.051826	1.26716e-07	1.44076
M160T371	160.06107	370.821000	diff	Hippuric acid	[M-H-H2O]-	0.739663147698377	HMDB0000714	C01586	Benzenoids	Benzene and substituted derivatives	Benzoic acids and derivatives	6.34131e+06	6.67205e+06	6.03354e+06	6.15014e+06	5.74981e+06	6.10367e+06	2.21691e+07	2.23201e+07	2.4299e+07	2.37355e+07	2.02645e+07	2.18077e+07	6.17508e+06	2.24327e+07	0.275272	1.10188e-10	1.17771
M282T418_1	282.08477	417.558000	diff	His-Lys	[M-H]-	0.958225410188723	HMDB0000133	C00387				1.09001e+07	2.971e+06	7.93374e+06	6.92434e+06	5.0966e+06	3.20096e+06	3.6204e+07	3.79308e+07	3.94287e+07	2.96468e+07	2.71191e+07	3.69181e+07	6.17112e+06	3.45412e+07	0.17866	3.0387e-07	1.52671
M267T377	267.07389	377.203000	diff	Inosine	[M-H]-	0.995690717761443	HMDB0000195	C00294	Nucleosides, nucleotides, and analogues	Purine nucleosides		2.05454e+08	1.09668e+08	7.61436e+07	9.09754e+07	4.94101e+07	7.67938e+07	3.38669e+08	3.65565e+08	2.19893e+08	3.68876e+08	3.73557e+08	3.67256e+08	1.01407e+08	3.38969e+08	0.299164	2.95235e-05	4.36009
M173T29_3	172.99100	29.446200	diff	Isocitric acid	[M-H-H2O]-	0.72048981901061	HMDB0000193	C00311	Organic acids and derivatives	Carboxylic acids and derivatives	Tricarboxylic acids and derivatives	1.56383e+09	1.52898e+09	1.52763e+09	1.60293e+09	1.46079e+09	1.40612e+09	6.06089e+08	5.58189e+08	5.43835e+08	5.99059e+08	5.42693e+08	5.40966e+08	1.51505e+09	5.65139e+08	2.68084	3.71057e-11	8.54444
M485T41	485.28323	41.074000	diff	Kendomycin	[M-H]-	0.980560059						3.78579e+08	3.28758e+08	3.31591e+08	1.03609e+09	2.77323e+08	3.32807e+08	1.35389e+08	2.08443e+08	1.62488e+08	1.85846e+08	1.47216e+08	1.46623e+08	4.47524e+08	1.64334e+08	2.72326	0.0386033	3.78309
M129T152	129.05509	151.868000	diff	Ketoleucine	[M-H]-	0.977319208831921	HMDB0000695	C00233	Organic acids and derivatives	Keto acids and derivatives	Short-chain keto acids and derivatives	3.01753e+07	1.85853e+07	1.15285e+08	1.21653e+08	9.65329e+07	9.82894e+07	1.64581e+09	2.61375e+09	7.00257e+08	2.33584e+09	5.65835e+08	1.63374e+09	8.00867e+07	1.58254e+09	0.0506065	0.00128519	10.3098
M500T339	500.27922	339.476000	diff	Leukotriene d4	[M-H]1-	0.738067871771957	HMDB0003080	C05951	Lipids and lipid-like molecules	Fatty Acyls	Eicosanoids	1.27445e+08	1.09193e+08	1.38789e+08	1.21192e+08	1.42993e+08	1.17125e+08	3.70575e+07	3.40559e+07	3.2548e+07	3.15791e+07	2.99101e+07	3.74142e+07	1.26123e+08	3.37608e+07	3.73578	1.03584e-08	2.67386
M279T55	279.23387	54.802500	diff	Linoleic acid	[M-H]-	0.999938161979832	HMDB0000673	C01595	Lipids and lipid-like molecules	Fatty Acyls	Lineolic acids and derivatives	2.18548e+09	2.5337e+09	3.78152e+09	2.52179e+09	3.81203e+09	3.93359e+09	1.39241e+09	1.32136e+09	1.25193e+09	1.42071e+09	1.4216e+09	7.92102e+08	3.12802e+09	1.26669e+09	2.46945	0.000264455	11.0846
M241T150	241.07324	149.806000	diff	Lumichrome	[M-H]-	0.985979902947012		C01727	Organoheterocyclic compounds	Pteridines and derivatives	Alloxazines and isoalloxazines	1.54033e+08	1.52481e+08	1.04521e+08	1.1255e+08	1.19443e+08	1.46238e+08	6.13602e+07	2.63627e+07	3.63641e+07	6.29716e+07	7.99225e+07	1.47192e+08	1.31544e+08	6.90288e+07	1.90564	0.00985206	1.81322
M129T568	129.01875	567.796000	diff	Mesaconic acid	[M-H]-	0.893812478249533	HMDB0000749	C01732	Lipids and lipid-like molecules	Fatty Acyls	Fatty acids and conjugates	1.47778e+07	1.77506e+07	1.35864e+07	1.54392e+07	1.80502e+07	1.32951e+07	3.27585e+07	3.32922e+07	2.30428e+07	5.21181e+07	2.24206e+07	3.07427e+07	1.54832e+07	3.23958e+07	0.477939	0.0035959	1.11569
M286T299	286.07161	298.529000	diff	Methanone, (7-hydroxy-1-pentyl-1h-indol-3-yl)-1-naphthalenyl-	[M-H-C5H10]-	0.932138346			Organoheterocyclic compounds	Indoles and derivatives	Naphthoylindoles	580105	541499	553917	263595	299334	348080	1.45476e+07	1.36777e+07	1.35127e+07	1.87152e+07	1.47196e+07	1.22439e+07	431088	1.45694e+07	0.0295885	2.39245e-08	1.08859
M496T242	496.24800	241.916500	diff	Microcystin lr	[M-2H]2-	0.725682395		C05371	Organic acids and derivatives	Peptidomimetics	Hybrid peptides	3.18042e+07	1.17884e+07	3.86878e+07	2.38105e+07	2.49505e+07	1.5063e+07	2.08457e+06	3.10904e+06	3.13582e+06	3.87608e+06	4.26443e+06	1.97475e+06	2.43507e+07	3.07411e+06	7.92122	0.000425283	1.22496
M179T538	179.05579	537.780000	diff	Myo-inositol	[M-H]-	0.978369813928689	HMDB0000211	C00137	Organic oxygen compounds	Organooxygen compounds	Alcohols and polyols	8.9526e+07	8.82323e+07	8.80285e+07	8.49301e+07	7.95395e+07	8.04008e+07	4.06955e+07	3.84815e+07	3.56088e+07	4.11072e+07	3.64178e+07	3.44873e+07	8.51095e+07	3.77997e+07	2.25159	5.7863e-10	1.88902
M225T62	225.18641	61.998800	diff	Myristoleic acid	[M-H]-	0.807971706	HMDB0002000	C08322	Lipids and lipid-like molecules	Fatty Acyls	Fatty acids and conjugates	1.93525e+08	1.82527e+08	1.96907e+08	2.06819e+08	2.05536e+08	2.48034e+08	4.94516e+08	4.7024e+08	3.43172e+08	4.18965e+08	4.21013e+08	3.45241e+08	2.05558e+08	4.15525e+08	0.494695	1.54898e-05	4.19929
M216T340	216.08771	339.859000	diff	N-(2,4-dinitrophenyl)-l-leucine	[M-H-CH4O4]-	0.716236184			Organic acids and derivatives	Carboxylic acids and derivatives	Amino acids, peptides, and analogues	6.07484e+07	6.27452e+07	5.51285e+07	6.63934e+07	5.07307e+07	5.49253e+07	4.51388e+07	4.48815e+07	3.98982e+07	4.54358e+07	3.67838e+07	3.71273e+07	5.84452e+07	4.15442e+07	1.40682	0.000170872	1.03079
M168T536	168.02750	535.512000	diff	N-(phosphonomethyl)glycine	[M-H]-	0.935039576171829		C01705	Organic acids and derivatives	Carboxylic acids and derivatives	Amino acids, peptides, and analogues	3.3266e+08	3.17164e+08	2.96495e+08	3.36791e+08	3.09604e+08	3.00578e+08	1.43783e+08	1.34643e+08	1.43665e+08	1.47916e+08	1.25786e+08	1.15373e+08	3.15549e+08	1.35194e+08	2.33404	1.17787e-09	3.68985
M146T445	146.04532	445.179000	diff	N-acetyl-dl-serine	[M-H]-	0.957828859569648			Organic acids and derivatives	Carboxylic acids and derivatives	Amino acids, peptides, and analogues	1.00035e+08	9.60542e+07	9.75033e+07	1.00746e+08	9.16026e+07	8.75872e+07	1.70008e+08	1.6425e+08	1.44264e+08	1.77819e+08	1.45077e+08	1.52232e+08	9.5588e+07	1.58942e+08	0.601403	1.00468e-06	2.38947
M174T529_3	174.04040	528.978000	diff	N-acetyl-l-aspartic acid	[M-H]-	0.986727025381291	HMDB0000812	C01042	Organic acids and derivatives	Carboxylic acids and derivatives	Amino acids, peptides, and analogues	1.20671e+09	1.12692e+09	1.19943e+09	1.13264e+09	1.15037e+09	1.12344e+09	2.84673e+08	2.53334e+08	2.33827e+08	2.77876e+08	2.47777e+08	2.63438e+08	1.15658e+09	2.60154e+08	4.44576	1.53112e-13	8.36973
M190T339	190.05408	339.159000	diff	N-acetyl-l-methionine	[M-H]-	0.989743085	HMDB0011745	C02712	Organic acids and derivatives	Carboxylic acids and derivatives	Amino acids, peptides, and analogues	7.67729e+07	5.7981e+07	7.09645e+07	6.58536e+07	7.92651e+07	6.44202e+07	1.79908e+08	1.62704e+08	1.54852e+08	1.64629e+08	1.34719e+08	1.56177e+08	6.92096e+07	1.58832e+08	0.435742	1.33965e-07	2.78228
M362T51	362.23757	50.881250	diff	N-palmitoyltaurine	[M-H]-	0.99303276919895			Lipids and lipid-like molecules	Fatty Acyls	Fatty amides	4.9253e+07	6.56467e+07	6.34604e+07	6.75667e+07	6.59458e+07	6.16612e+07	7.62988e+06	1.02784e+07	1.19456e+07	1.42503e+07	9.87639e+06	1.05891e+07	6.22556e+07	1.07616e+07	5.78498	6.37356e-09	1.99501
M429T54	429.08101	53.699300	diff	Naringenin-4'-o-.beta.-d-glucuronide	[M-H-H2O]-	0.886908793			Phenylpropanoids and polyketides	Flavonoids	Flavonoid glycosides	3.32291e+07	3.56503e+07	3.44831e+07	3.54539e+07	3.02636e+07	3.42689e+07	2.79033e+08	2.47101e+08	2.47567e+08	2.52663e+08	2.5482e+08	2.29264e+08	3.38915e+07	2.51741e+08	0.134628	1.60974e-11	4.29066
M190T446	190.03681	445.507000	diff	Nitrilotriacetic acid	[M-H]-	0.875768592320962		C14695	Organic acids and derivatives	Carboxylic acids and derivatives	Amino acids, peptides, and analogues	9.65415e+06	1.55767e+07	8.9243e+06	2.40634e+07	7.81147e+06	7.84548e+06	5.52733e+07	5.04541e+07	7.97295e+07	1.29764e+08	7.78228e+07	8.27158e+07	1.23126e+07	7.92933e+07	0.155279	0.000204937	2.26838
M281T54_2	281.24909	53.922200	diff	Oleic acid	[M-H]-	0.99996508654671	HMDB0000207	C00712	Lipids and lipid-like molecules	Fatty Acyls	Fatty acids and conjugates	2.24352e+10	1.65133e+10	2.35668e+10	1.69248e+10	1.64255e+10	1.64972e+10	1.08753e+10	1.00693e+10	1.08719e+10	1.13147e+10	1.22603e+10	1.61704e+10	1.87271e+10	1.1927e+10	1.57015	0.00191595	19.9874
M151T248	151.02552	247.520000	diff	Oxypurinol	[M-H]-	0.834881255213109	HMDB0000786	C07599	Organoheterocyclic compounds	Imidazopyrimidines	Purines and purine derivatives	1.62396e+08	5.27553e+08	2.90217e+08	5.54867e+08	4.92664e+08	5.37535e+08	1.89398e+08	2.93154e+08	2.76246e+08	1.19578e+08	3.15122e+08	1.69256e+08	4.27539e+08	2.27126e+08	1.88239	0.021468	3.06644
M218T417_2	218.10331	417.419000	diff	Pantothenic acid	[M-H]-	0.982646309327351	HMDB0000210	C00864	Organic acids and derivatives	Carboxylic acids and derivatives	Amino acids, peptides, and analogues	3.88122e+08	3.61049e+08	4.02343e+08	3.94178e+08	3.98708e+08	3.55016e+08	4.17289e+08	4.06462e+08	4.11389e+08	4.24252e+08	3.99821e+08	4.08948e+08	3.83236e+08	4.1136e+08	0.931632	0.0104444	1.94494
M763T297	762.53212	296.546500	diff	Pc 30:1	[M+CH3COOH-H]-	0.719702346			Lipids and lipid-like molecules	Glycerophospholipids	Glycerophosphocholines	2.7834e+07	3.43757e+07	3.75982e+07	3.0052e+07	4.45806e+07	3.27496e+07	6.01475e+07	5.34609e+07	5.75468e+07	5.53314e+07	6.35225e+07	6.3993e+07	3.45317e+07	5.90004e+07	0.585279	1.01752e-05	1.43132
M688T298	688.49359	297.604000	diff	Pe 32:1	[M-H]-	0.807766248			Lipids and lipid-like molecules	Glycerophospholipids	Glycerophosphoethanolamines	1.02317e+08	1.02599e+08	1.17999e+08	9.34662e+07	1.28754e+08	9.6727e+07	1.54435e+08	1.45581e+08	1.7648e+08	1.65566e+08	1.40065e+08	1.82032e+08	1.06977e+08	1.60693e+08	0.665722	0.00011959	2.15549
M241T60	241.21781	60.464600	diff	Pentadecanoic acid	[M-H]-	0.999143917753602	HMDB0000826	C16537	Lipids and lipid-like molecules	Fatty Acyls	Fatty acids and conjugates	1.54339e+08	1.61387e+08	1.60624e+08	1.5743e+08	1.60774e+08	1.70664e+08	1.25826e+08	1.44927e+08	1.30182e+08	1.31237e+08	1.25268e+08	1.36032e+08	1.6087e+08	1.32245e+08	1.21645	1.75732e-05	1.18386
M719T236	719.48850	236.116000	diff	Pg 32:1	[M-H]-	0.7421575			Lipids and lipid-like molecules	Glycerophospholipids	Glycerophosphoglycerols	1.40575e+08	1.59611e+08	1.77255e+08	1.34549e+08	2.11922e+08	1.72472e+08	4.05842e+08	4.88683e+08	5.4387e+08	5.18195e+08	5.62972e+08	4.86267e+08	1.66064e+08	5.00972e+08	0.331484	1.19806e-07	5.26226
M717T51	717.47288	51.230700	diff	Pg 32:2	[M-H]-	0.817485909			Lipids and lipid-like molecules	Glycerophospholipids	Glycerophosphoglycerols	7.15245e+07	1.07468e+08	9.61391e+07	9.49295e+07	1.30339e+08	1.04527e+08	3.58404e+07	5.94711e+07	4.68719e+07	6.23441e+07	6.75421e+07	5.29087e+07	1.00821e+08	5.4163e+07	1.86144	0.000462487	1.70992
M748T234	747.51944	234.488000	diff	Pg 34:1	[M-H]-	0.897166112341371			Lipids and lipid-like molecules	Glycerophospholipids	Glycerophosphoglycerols	4.78764e+08	5.50978e+08	6.09637e+08	3.30268e+08	7.40853e+08	4.4393e+08	7.61722e+08	7.95891e+08	1.40926e+09	1.19685e+09	1.12018e+09	1.49907e+09	5.25738e+08	1.1305e+09	0.465051	0.00133789	6.64407
M746T51	745.50419	51.230700	diff	Pg 34:2	[M-H]-	0.830573267			Lipids and lipid-like molecules	Glycerophospholipids	Glycerophosphoglycerols	5.61102e+08	5.61772e+08	4.96064e+08	4.42346e+08	1.42928e+09	5.26529e+08	1.59081e+08	2.51269e+08	2.3008e+08	2.62476e+08	3.34389e+08	2.78571e+08	6.69515e+08	2.52644e+08	2.65003	0.0226252	4.96243
M743T51	743.48865	51.230700	diff	Pg 34:3	[M-H]-	0.918242895			Lipids and lipid-like molecules	Glycerophospholipids	Glycerophosphoglycerols	1.18796e+08	1.73493e+08	1.60308e+08	1.47646e+08	4.07827e+08	1.71283e+08	5.73275e+07	9.26779e+07	8.48791e+07	8.9193e+07	1.02052e+08	9.43178e+07	1.96559e+08	8.67412e+07	2.26604	0.0301436	2.54961
M772T51	771.51971	51.356500	diff	Pg 36:3	[M-H]-	0.96135340147625			Lipids and lipid-like molecules	Glycerophospholipids	Glycerophosphoglycerols	4.2713e+08	5.06859e+08	4.92037e+08	4.67424e+08	1.10401e+09	5.34901e+08	1.48803e+08	2.39331e+08	2.2227e+08	2.31081e+08	2.8731e+08	2.62736e+08	5.88727e+08	2.31922e+08	2.53847	0.00712585	4.73128
M770T51	769.50393	51.340300	diff	Pg 36:4	[M-H]-	0.715970778			Lipids and lipid-like molecules	Glycerophospholipids	Glycerophosphoglycerols	1.38277e+08	1.94134e+08	1.65678e+08	3.09851e+08	2.30477e+08	1.98907e+08	6.52762e+07	1.0227e+08	1.01466e+08	1.06924e+08	1.14521e+08	1.12535e+08	2.06221e+08	1.00499e+08	2.05197	0.00196162	2.53067
M798T52	797.53467	51.815000	diff	Pg 38:4	[M-H]-	0.890263127						1.52262e+08	2.04602e+08	1.71716e+08	1.90825e+08	2.62399e+08	1.94902e+08	7.21337e+07	1.14666e+08	1.14473e+08	1.15534e+08	1.32202e+08	1.23231e+08	1.96118e+08	1.1204e+08	1.75043	0.00071183	2.27213
M796T64	795.51952	63.794300	diff	Pg 38:5	[M-H]-	0.910940603						7.89269e+07	9.17039e+07	7.15721e+07	9.40663e+07	8.6564e+07	7.41479e+07	2.93803e+07	3.1661e+07	3.21288e+07	3.79166e+07	3.2351e+07	3.1508e+07	8.28302e+07	3.24909e+07	2.54933	1.81454e-07	1.9403
M820T52	819.51935	51.886650	diff	Pg 40:7	[M-H]-	0.864981418889751			Lipids and lipid-like molecules	Glycerophospholipids	Glycerophosphoglycerols	2.00797e+09	2.49597e+09	1.98298e+09	2.98229e+09	3.41223e+09	2.35867e+09	1.19992e+09	1.72923e+09	1.78847e+09	1.88864e+09	1.83511e+09	1.87573e+09	2.54002e+09	1.71952e+09	1.47717	0.00889233	6.36752
M818T52	817.50439	51.835300	diff	Pg 40:8	[M-H]-	0.744904524			Lipids and lipid-like molecules	Glycerophospholipids	Glycerophosphoglycerols	3.43353e+08	4.55483e+08	3.42016e+08	5.51229e+08	5.83469e+08	4.16187e+08	1.85862e+08	2.56287e+08	2.62799e+08	2.81224e+08	2.64836e+08	2.69321e+08	4.48623e+08	2.53388e+08	1.7705	0.00125958	3.4002
M842T51	841.50394	51.408500	diff	Pg 42:10	[M-H]-	0.840253578						1.81079e+08	2.36154e+08	1.71583e+08	2.379e+08	2.64688e+08	2.1448e+08	7.95303e+07	1.03279e+08	1.25319e+08	1.29561e+08	1.11181e+08	1.16459e+08	2.17647e+08	1.10888e+08	1.96276	6.79439e-05	2.65055
M839T51	839.48887	51.408500	diff	Pg 42:11	[M-H]-	0.851893396			Lipids and lipid-like molecules	Glycerophospholipids	Glycerophosphoglycerols	2.79295e+07	3.37335e+07	3.06274e+07	3.63834e+07	3.8598e+07	3.26882e+07	9.83674e+06	1.2777e+07	1.41378e+07	1.45651e+07	1.24414e+07	1.42934e+07	3.33267e+07	1.30086e+07	2.5619	3.59745e-07	1.2252
M93T29	93.03372	29.446200	diff	Phenol	[M-H]-	0.993878946	HMDB0000228	C00146	Benzenoids	Phenols	1-hydroxy-4-unsubstituted benzenoids	8.96805e+07	9.34256e+07	9.1191e+07	1.01057e+08	9.40471e+07	8.93773e+07	4.28926e+07	3.93558e+07	3.66737e+07	4.24876e+07	3.24217e+07	3.71544e+07	9.31297e+07	3.84976e+07	2.4191	5.81927e-10	2.03311
M163T289	163.03969	289.260000	diff	Phenylpyruvate	[M-H]-	0.996846783	HMDB0000205	C00166	Benzenoids	Benzene and substituted derivatives	Phenylpyruvic acid derivatives	3.19189e+08	1.79623e+08	2.958e+08	3.22534e+08	2.81951e+08	2.68623e+08	1.7484e+08	1.66162e+08	1.67785e+08	1.95641e+08	1.62561e+08	1.60077e+08	2.77953e+08	1.71178e+08	1.62377	0.000685482	2.54034
M167T598	166.97475	597.976000	diff	Phosphoenolpyruvate	[M-H]-	0.999720759458736	HMDB0000263	C00074	Organic acids and derivatives	Organic phosphoric acids and derivatives	Phosphate esters	4.67428e+07	1.18562e+08	5.60798e+07	8.16713e+07	5.7927e+07	1.05817e+08	1.25199e+07	1.0448e+07	1.30589e+07	1.38168e+07	1.01805e+07	9.45652e+06	7.77999e+07	1.15801e+07	6.71842	0.000252549	2.14431
M419T34	419.16707	33.675200	diff	Pomiferin	[M-H]-	0.734681449385182		C10519	Phenylpropanoids and polyketides	Isoflavonoids	Isoflavans	1.4662e+07	1.66384e+07	1.65625e+07	1.73552e+07	1.51362e+07	1.58992e+07	1.89806e+06	503678	2.91491e+06	1.04176e+06	970469	3.34369e+06	1.60423e+07	1.77876e+06	9.01879	5.77289e-10	1.05741
M241T250	241.04685	250.065500	diff	Rhapontigenin	[M-H-CH4]-	0.813333876	HMDB0031842		Phenylpropanoids and polyketides	Stilbenes		3.32911e+07	3.57535e+07	2.2867e+07	2.53094e+07	2.3414e+07	2.45145e+07	1.22486e+07	9.27256e+06	1.09902e+07	1.59101e+07	1.15173e+07	1.66158e+07	2.75249e+07	1.27591e+07	2.15728	0.000176415	1.00318
M214T535	214.04850	535.106000	diff	sn-Glycerol 3-phosphoethanolamine	[M-H]-	0.900171259298534			Lipids and lipid-like molecules	Glycerophospholipids	Glycerophosphoethanolamines	2.24922e+07	2.78746e+07	2.78392e+07	2.74064e+07	2.46663e+07	2.74229e+07	5.84716e+06	6.15791e+06	6.57243e+06	6.27924e+06	5.47145e+06	5.66952e+06	2.62836e+07	5.99962e+06	4.38088	8.18026e-10	1.25068
M117T525_2	117.01863	524.573000	diff	Succinate	[M-H]-	0.999075463465753	HMDB0000254	C00042	Organic acids and derivatives	Carboxylic acids and derivatives	Dicarboxylic acids and derivatives	2.27893e+08	2.93079e+08	2.20399e+08	2.48761e+08	2.22686e+08	2.37561e+08	5.31231e+08	3.38134e+08	2.69114e+08	3.58927e+08	2.89666e+08	2.69495e+08	2.4173e+08	3.42761e+08	0.705243	0.0372638	2.61708
M371T51	371.05993	51.230700	diff	Sulindac sulfone	[M-H]-	0.839091584						8.33872e+08	9.7902e+08	9.65605e+08	8.14538e+08	1.09165e+09	9.64012e+08	3.03344e+08	3.88052e+08	4.95378e+08	5.29355e+08	3.63052e+08	4.52615e+08	9.4145e+08	4.21966e+08	2.2311	2.48643e-06	6.0915
M338T599	338.06696	598.597500	diff	Tazarotenic acid sulfoxide	[M-H]-	0.784345841						2.33173e+07	2.1218e+07	2.44298e+07	2.16349e+07	1.95407e+07	1.95958e+07	5.92254e+07	5.57103e+07	4.95144e+07	5.98738e+07	4.881e+07	4.6677e+07	2.16228e+07	5.33018e+07	0.405667	1.51195e-07	1.65684
M359T536	359.04554	535.515000	diff	Thieno[2,3-b]pyridine-5-carbonitrile, 6,7-dihydro-4-hydroxy-3-(2'-hydroxy[1,1'-biphenyl]-4-yl)-6-oxo-	[M-H]-	0.808376557			Benzenoids	Benzene and substituted derivatives	Biphenyls and derivatives	2.71994e+07	2.51275e+07	2.87145e+07	2.76054e+07	2.13154e+07	2.40883e+07	6.49249e+06	5.67101e+06	4.82915e+06	6.55398e+06	4.85805e+06	5.28439e+06	2.56751e+07	5.61484e+06	4.57272	8.53182e-09	1.24494
M173T568	173.00882	567.967500	diff	Trans-aconitic acid	[M-H]-	0.983004827950934	HMDB0000958	C02341	Organic acids and derivatives	Carboxylic acids and derivatives	Tricarboxylic acids and derivatives	2.21761e+07	1.8892e+07	1.82383e+07	1.78344e+07	1.55171e+07	1.46437e+07	7.95377e+07	7.71869e+07	7.89107e+07	9.04091e+07	7.49908e+07	8.11998e+07	1.78836e+07	8.03725e+07	0.222509	1.91388e-10	2.30703
M243T337_2	243.06241	336.509000	diff	Uridine	[M-H]-	0.979264679746635	HMDB0000296	C00299	Nucleosides, nucleotides, and analogues	Pyrimidine nucleosides		7.70285e+07	8.5169e+07	8.28225e+07	8.69289e+07	8.7321e+07	8.46419e+07	3.55719e+07	3.30701e+07	3.2211e+07	4.23178e+07	3.51899e+07	3.89184e+07	8.39853e+07	3.62132e+07	2.31919	8.99321e-10	1.89347
M565T575	565.04882	575.425000	diff	Uridine 5'-diphosphoglucose	[M-H]-	0.938534177775395	HMDB0000286	C00029	Nucleosides, nucleotides, and analogues	Pyrimidine nucleotides	Pyrimidine nucleotide sugars	449529	477025	102186	88399.7	279620	1.32226e+07	3.11344e+07	2.18798e+07	2.16853e+07	2.71652e+07	2.91521e+07	2.41266e+07	2.43655e+06	2.58572e+07	0.094231	5.48878e-06	1.3816
M579T608	579.02816	608.337000	diff	Uridine 5'-diphosphoglucuronic acid	[M-H]-	0.886990152115644	HMDB0000935		Nucleosides, nucleotides, and analogues	Pyrimidine nucleotides	Pyrimidine nucleotide sugars	2.90517e+06	2.62497e+06	1.78914e+06	1.54696e+06	2.12596e+06	1.68044e+06	3.60717e+07	3.9603e+07	3.33177e+07	3.66748e+07	3.61444e+07	3.52541e+07	2.11211e+06	3.61776e+07	0.0583816	2.71027e-12	1.69029
M323T576	323.02906	576.310000	diff	Uridine 5'-monophosphate	[M-H]-	0.974460101828795	HMDB0000288	C00105	Nucleosides, nucleotides, and analogues	Pyrimidine nucleotides	Pyrimidine ribonucleotides	1.31271e+07	5.35305e+06	6.55707e+06	3.13828e+06	7.45178e+06	2.54078e+06	8.29295e+07	1.05788e+08	9.21321e+07	7.28085e+07	7.58453e+07	6.70836e+07	6.36134e+06	8.27645e+07	0.0768607	1.6962e-07	2.49728
M606T563	606.07551	563.174000	diff	Uridine diphosphate-n-acetylglucosamine	[M-H]-	0.915767450094121	HMDB0000290	C00043	Nucleosides, nucleotides, and analogues	Pyrimidine nucleotides	Pyrimidine nucleotide sugars	3.48843e+07	3.42957e+07	3.1976e+07	2.67713e+07	3.36728e+07	2.51328e+07	2.38594e+08	2.39592e+08	2.1228e+08	2.20373e+08	2.21703e+08	1.85587e+08	3.11222e+07	2.19688e+08	0.141665	6.08669e-10	3.98237
M211T438	211.00119	437.725500	diff	Xanthosine 5'-monophosphate	[M-H-C5H4O2N4]-	0.999015213102742	HMDB0001554	C00655	Nucleosides, nucleotides, and analogues	Purine nucleotides	Purine ribonucleotides	1.4953e+06	1.19923e+06	1.38304e+06	1.30517e+06	1.07173e+06	2.35469e+06	1.85781e+07	1.60688e+07	1.61103e+07	1.71673e+07	1.77695e+07	1.56961e+07	1.46819e+06	1.68984e+07	0.0868837	2.91095e-11	1.14009
M265T31_3	265.14809	31.129200	diff	Zinniol	[M-H]-	0.948605963673968		C10840	Benzenoids	Benzene and substituted derivatives	Benzyl alcohols	3.70874e+09	4.14787e+09	3.53382e+09	3.82402e+09	3.13575e+09	3.14878e+09	2.39704e+09	2.35224e+09	2.30706e+09	2.03609e+09	2.17937e+09	2.01895e+09	3.58316e+09	2.21513e+09	1.61759	1.42294e-05	9.61201
M241T537	241.01193	537.485000	nodiff	.alpha.-d-galactose 1-phosphate	[M-H-H2O]-	0.974618640196782	HMDB0000645	C00446	Organic oxygen compounds	Organooxygen compounds	Carbohydrates and carbohydrate conjugates	4.71551e+06	4.84244e+06	5.30853e+06	4.99874e+06	4.98386e+06	4.48581e+06	3.7552e+06	3.46253e+06	3.31911e+06	3.9916e+06	3.42764e+06	3.2188e+06	4.88915e+06	3.52915e+06	1.38536	8.82702e-06	0.293976
M261T532	261.07308	532.011000	nodiff	.alpha.-L-Glu-L-Asp	[M-H]-	0.774416363	HMDB0028815		Organic acids and derivatives	Peptidomimetics	Hybrid peptides	3.28404e+06	3.08969e+06	2.88399e+06	2.94648e+06	2.66107e+06	2.13131e+06	4.36962e+06	3.74828e+06	3.59179e+06	4.31619e+06	3.59912e+06	3.28857e+06	2.83276e+06	3.81893e+06	0.741769	0.00217641	0.291106
M388T48	388.15625	47.948400	nodiff	.beta.-alanine, n-[2-(2-pyridinyl)-6-(1,2,4,5-tetrahydro-3h-3-benzazepin-3-yl)-4-pyrimidinyl]-	[M-H]-	0.733243003090532			Organoheterocyclic compounds	Diazines	Pyrimidines and pyrimidine derivatives	1.89227e+07	2.29728e+07	2.12722e+07	1.77654e+07	2.31532e+07	1.62187e+07	2.02685e+07	1.94368e+07	2.22716e+07	2.23504e+07	2.1801e+07	1.80065e+07	2.00508e+07	2.06891e+07	0.969147	0.651169	0.283389
M96T293	96.01950	292.585000	nodiff	.beta.-cyano-l-alanine	[M-H-NH3]-	0.996143222	HMDB0060245	C02512	Organic acids and derivatives	Carboxylic acids and derivatives	Amino acids, peptides, and analogues	2.37707e+08	2.36964e+08	3.14914e+08	2.37046e+08	2.55135e+08	2.432e+08	2.41742e+08	2.18424e+08	2.09664e+08	2.33675e+08	2.30091e+08	2.22873e+08	2.54161e+08	2.26078e+08	1.12422	0.0613404	1.09774
M351T32	351.12783	31.935400	nodiff	.beta.-estradiol 3-sulfate	[M-H]-	0.903522894855962		C08357	Lipids and lipid-like molecules	Steroids and steroid derivatives	Sulfated steroids	1.19892e+07	1.11759e+07	1.18799e+07	1.21977e+07	1.00791e+07	1.25744e+07	8.61315e+06	8.55666e+06	9.27016e+06	8.26995e+06	7.76404e+06	8.12135e+06	1.16494e+07	8.43255e+06	1.38148	1.78145e-05	0.441203
M171T569	171.00604	569.248500	nodiff	.beta.-glycerophosphate	[M-H]-	0.926813169556238	HMDB0002520	C02979	Lipids and lipid-like molecules	Glycerophospholipids	Glycerophosphates	1.94708e+07	1.65895e+07	1.85464e+07	1.83939e+07	1.81899e+07	1.5499e+07	2.12548e+07	1.90075e+07	1.74144e+07	1.86058e+07	1.71538e+07	1.52156e+07	1.77816e+07	1.81086e+07	0.981939	0.755521	0.227387
M662T572	662.10343	572.242000	nodiff	.beta.-nicotinamide adenine dinucleotide(NAD)	[M-H]-	0.887121153442307	HMDB0000902	C00003				4.06752e+06	1.60055e+06	3.07002e+06	1.23917e+06	1.37602e+06	2.65611e+06	1.00221e+07	9.29112e+06	1.11327e+07	7.39655e+06	7.17228e+06	6.80941e+06	2.3349e+06	8.63737e+06	0.270325	2.38119e-05	0.707975
M773T288	772.53043	288.341000	nodiff	(2-aminoethoxy)[2-[docosa-4.7.10.13.16.19-hexaenoyloxy]-3-[octadeca-1.9-dien-1-yloxy]propoxy]phosphinic acid	[M-H]-	0.726723602	HMDB0011460		Lipids and lipid-like molecules	Glycerophospholipids	Glycerophosphoethanolamines	3.94701e+07	3.5603e+07	5.13719e+07	2.2959e+07	4.95613e+07	2.36085e+07	1.93234e+07	1.58198e+07	2.82812e+07	2.53632e+07	3.23146e+07	3.50388e+07	3.70956e+07	2.60235e+07	1.42547	0.087347	0.81277
M699T293	698.51481	293.211000	nodiff	(2-aminoethoxy)[2-[hexadec-9-enoyloxy]-3-[octadeca-1.11-dien-1-yloxy]propoxy]phosphinic acid	[M-H]-	0.901229866	HMDB0011405		Lipids and lipid-like molecules	Glycerophospholipids	Glycerophosphoethanolamines	1.2536e+07	1.24975e+07	1.29659e+07	4.32938e+06	1.63033e+07	4.35951e+06	3.06284e+06	3.44895e+06	7.42432e+06	5.89752e+06	5.19193e+06	1.09091e+07	1.04986e+07	5.98912e+06	1.75295	0.0838986	0.518588
M672T295	672.49903	294.883500	nodiff	(2-aminoethoxy)[3-[hexadec-1-en-1-yloxy]-2-[hexadec-9-enoyloxy]propoxy]phosphinic acid	[M-H]-	0.929271007	HMDB0011339		Lipids and lipid-like molecules	Glycerophospholipids	Glycerophosphoethanolamines	1.10485e+07	1.13275e+07	1.25292e+07	3.78486e+06	1.46065e+07	4.49738e+06	3.83211e+06	3.32805e+06	8.60161e+06	6.96345e+06	5.04302e+06	1.13747e+07	9.63234e+06	6.52383e+06	1.47649	0.189511	0.433142
M723T290	722.51468	290.481000	nodiff	(2-aminoethoxy)[3-[hexadec-1-en-1-yloxy]-2-[icosa-5.8.11.14-tetraenoyloxy]propoxy]phosphinic acid	[M-H]-	0.907794096	HMDB0011352		Lipids and lipid-like molecules	Glycerophospholipids	Glycerophosphoethanolamines	1.66128e+08	1.48432e+08	1.91278e+08	5.6762e+07	1.89681e+08	6.44205e+07	3.91689e+07	4.31432e+07	1.05228e+08	9.04308e+07	7.03598e+07	1.28742e+08	1.36117e+08	7.95121e+07	1.7119	0.0764903	1.84108
M425T33	425.25850	32.823400	nodiff	(2e,6e,10e)-13-[(2r)-6-hydroxy-2,8-dimethyl-3,4-dihydrochromen-2-yl]-2,6,10-trimethyltrideca-2,6,10-trienoic acid	[M-H]-	0.872927727			Lipids and lipid-like molecules	Prenol lipids	Quinone and hydroquinone lipids	8.55131e+07	1.33635e+08	8.84199e+07	1.13425e+08	6.75409e+07	8.61182e+07	7.81592e+07	9.34132e+07	8.52287e+07	6.0556e+07	8.93404e+07	7.18587e+07	9.57753e+07	7.97594e+07	1.2008	0.170962	0.627172
M397T41	397.20588	41.001900	nodiff	(3.beta.)-allopregnanolone sulfate	[M-H]-	0.940482563264324			Lipids and lipid-like molecules	Steroids and steroid derivatives	Sulfated steroids	1.59306e+07	1.50252e+07	1.53942e+07	1.25415e+07	1.33404e+07	1.40368e+07	1.25622e+07	1.43328e+07	1.30457e+07	1.50696e+07	1.25861e+07	1.20487e+07	1.43781e+07	1.32742e+07	1.08316	0.153263	0.0885413
M375T30	375.25789	30.258000	nodiff	(r)-butaprost (free acid)	[M-H-H2O]-	0.829042807066934			Lipids and lipid-like molecules	Fatty Acyls	Eicosanoids	2.91169e+07	2.92189e+07	3.11437e+07	2.90734e+07	2.91616e+07	2.69745e+07	2.17596e+07	2.20339e+07	2.17811e+07	2.33176e+07	2.3822e+07	2.36357e+07	2.91148e+07	2.2725e+07	1.28118	2.39256e-06	0.622451
M102T481	102.05521	480.520000	nodiff	(S)-2-aminobutyric acid	(M-H)-	0.9924	HMDB0000452	C02356	Organic acids and derivatives	Carboxylic acids and derivatives	Amino acids, peptides, and analogues	1.20893e+07	6.3252e+06	1.06102e+07	1.97706e+07	1.79064e+07	5.27552e+06	5.77463e+06	6.93371e+06	4.95885e+06	6.74002e+06	3.77919e+06	6.82497e+06	1.19962e+07	5.83523e+06	2.05582	0.0316082	0.564365
M483T58	483.17078	58.389200	nodiff	[(2r,3s,4s,5r,6r)-3,4,5-trihydroxy-6-[2-(3-hydroxy-5-oxooxolan-3-yl)propoxy]oxan-2-yl]methyl (e)-3-(3,4-dihydroxyphenyl)prop-2-enoate	[M-H]-	0.90903542			Phenylpropanoids and polyketides	Cinnamic acids and derivatives	Hydroxycinnamic acids and derivatives	2.43972e+07	2.60575e+07	1.40837e+07	2.59012e+07	1.87889e+07	2.50148e+07	1.11764e+07	1.10104e+07	8.75491e+06	6.95778e+06	7.44806e+06	8.01422e+06	2.23739e+07	8.89363e+06	2.51572	8.29692e-05	0.986772
M514T330	514.30791	330.384000	nodiff	1-(1z-hexadecenyl)-sn-glycero-3-phosphocholine	[M+Cl]-	0.782913767	HMDB0010407		Lipids and lipid-like molecules	Glycerophospholipids	Glycerophosphocholines	1.26698e+07	1.27259e+07	1.18998e+07	1.17814e+07	1.108e+07	1.27641e+07	5.15347e+06	4.30738e+06	5.04468e+06	4.70798e+06	5.39438e+06	5.25126e+06	1.21535e+07	4.97652e+06	2.44217	7.63121e-10	0.737353
M377T230	377.24692	230.153500	nodiff	1-hexadecyl lysophosphatidic acid	[M-H-H2O]-	0.982717409681328	HMDB0062325		Lipids and lipid-like molecules	Glycerophospholipids	Glycerophosphates	9.28193e+06	1.17854e+07	1.35773e+07	1.33815e+07	1.4894e+07	1.29121e+07	1.86258e+06	1.6474e+06	1.46517e+06	1.66559e+06	1.81021e+06	1.68267e+06	1.26387e+07	1.68894e+06	7.48323	7.38472e-08	0.919033
M424T348	424.24768	348.462000	nodiff	1-myristoyl-2-hydroxy-sn-glycero-3-phosphoethanolamine	[M-H]-	0.926941616	HMDB0011500		Lipids and lipid-like molecules	Glycerophospholipids	Glycerophosphoethanolamines	3.39431e+06	2.29012e+06	2.67627e+06	3.0307e+06	2.85403e+06	2.83995e+06	3.99082e+06	3.94087e+06	3.70212e+06	4.51727e+06	4.53668e+06	4.33724e+06	2.84756e+06	4.17083e+06	0.682733	7.26442e-05	0.33788
M403T226	403.26236	226.418500	nodiff	1-o-(9z-octadecenyl)-sn-glycero-2,3-cyclic-phosphate	[M-H]-	0.938437744						1.14791e+07	1.20725e+07	1.31545e+07	1.31204e+07	1.41266e+07	1.21902e+07	1.40704e+06	1.05661e+06	1.31537e+06	1.57017e+06	1.57369e+06	1.68471e+06	1.26905e+07	1.4346e+06	8.84605	7.62226e-11	0.94095
M509T296	509.28925	295.670500	nodiff	1-oleoyl-2-hydroxy-sn-glycero-3-phospho-(1'-rac-glycerol)	[M-H]-	0.970803949			Lipids and lipid-like molecules	Glycerophospholipids	Glycerophosphoglycerols	2.71816e+08	1.28339e+08	1.29749e+08	1.35186e+08	1.58588e+08	1.10368e+08	1.35167e+08	1.2573e+08	1.52567e+08	1.53234e+08	1.52879e+08	1.34306e+08	1.55674e+08	1.42314e+08	1.09388	0.598561	0.235318
M805T293_1	804.57644	293.412500	nodiff	1-oleoyl-2-palmitoyl-sn-glycero-3-phosphocholine	[M+HCO2]-	0.718599018	HMDB0008100		Lipids and lipid-like molecules	Glycerophospholipids	Glycerophosphocholines	2.02103e+07	2.31016e+07	2.05679e+07	2.22056e+07	2.29268e+07	1.89222e+07	2.12117e+07	2.26182e+07	2.05872e+07	2.18638e+07	2.81283e+07	2.82685e+07	2.13224e+07	2.37796e+07	0.896667	0.151101	0.392763
M827T288	826.55501	287.530000	nodiff	1-palmitoyl-2-arachidonoyl-sn-glycero-3-phosphocholine	[M+HCO2]-	0.735838665	HMDB0007982		Lipids and lipid-like molecules	Glycerophospholipids	Glycerophosphocholines	1.70428e+07	1.7769e+07	2.23686e+07	6.77712e+06	7.09757e+06	6.76376e+06	4.89758e+06	3.87944e+06	8.72353e+06	6.08696e+06	7.71761e+06	4.69631e+06	1.29698e+07	6.00024e+06	2.16155	0.0385603	0.56062
M794T89	793.50446	89.128850	nodiff	1-palmitoyl-2-docosahexaenoyl-sn-glycero-3-phospho-(1'-rac-glycerol)	[M-H]-	0.73467511			Lipids and lipid-like molecules	Glycerophospholipids	Glycerophosphoglycerols	5.65888e+06	5.12165e+06	7.90784e+06	4.63696e+06	8.27025e+06	1.65209e+07	1.5549e+06	2.00895e+06	1.58256e+07	2.56084e+06	3.84987e+06	3.74265e+06	8.01941e+06	4.92381e+06	1.6287	0.303746	0.252541
M452T344	452.27915	343.954000	nodiff	1-palmitoyl-2-hydroxy-sn-glycero-3-phosphoethanolamine	[M-H]-	0.947773203539178	HMDB0011503		Lipids and lipid-like molecules	Glycerophospholipids	Glycerophosphoethanolamines	1.20831e+08	1.15634e+08	1.13336e+08	9.69502e+07	1.13808e+08	1.11626e+08	1.18036e+08	9.8069e+07	1.06009e+08	1.31931e+08	1.2399e+08	1.16284e+08	1.12031e+08	1.1572e+08	0.96812	0.549763	0.596089
M787T337	786.53131	336.785000	nodiff	1,2-dioleoyl-sn-glycero-3-phospho-l-serine	[M-H]-	0.908845981307142	HMDB0012390		Lipids and lipid-like molecules	Glycerophospholipids	Glycerophosphoserines	1.58756e+07	1.83148e+07	2.03243e+07	6.86608e+06	2.40555e+07	1.02277e+07	5.58404e+06	5.12563e+06	7.64512e+06	8.98763e+06	3.57325e+06	1.08827e+07	1.5944e+07	6.96639e+06	2.2887	0.0101868	0.773418
M771T292	770.57175	291.841000	nodiff	1,2-dioleoyl-sn-glycero-3-phosphoethanolamine-n,n-dimethyl	[M-H]-	0.990689096	HMDB0010564		Lipids and lipid-like molecules	Glycerophospholipids	Glycerophosphoethanolamines	2.82413e+07	2.57474e+07	2.65781e+07	2.08457e+07	2.97832e+07	1.92288e+07	1.50106e+07	1.77561e+07	1.91063e+07	1.89298e+07	2.01124e+07	2.73878e+07	2.50708e+07	1.97172e+07	1.27152	0.0498708	0.507794
M125T182	124.99862	181.774000	nodiff	1,2,4-benzenetriol	[M-H]-	0.829644621	HMDB0124831	C02814	Benzenoids	Phenols	Benzenetriols and derivatives	9.02185e+07	5.18575e+07	1.33387e+08	9.16609e+07	7.74577e+07	1.16299e+08	4.04445e+07	9.13785e+07	1.01074e+08	4.9913e+07	7.60207e+07	8.99818e+07	9.34802e+07	7.48021e+07	1.2497	0.253005	0.808795
M85T2	85.00358	2.065770	nodiff	1,4-butynediol	[M-H]-	0.974815965	HMDB0012136	C05771	Organic oxygen compounds	Organooxygen compounds	Alcohols and polyols	2.29567e+07	2.29272e+07	2.99762e+07	3.09638e+07	5.05024e+07	3.45043e+07	3.19498e+07	2.62466e+07	2.68532e+07	3.30846e+07	2.5933e+07	1.94652e+07	3.19718e+07	2.72554e+07	1.17304	0.330363	0.40316
M367T34	367.23154	33.621100	nodiff	11-dehydrothromboxane b2	[M-H]-	0.855727520306676		C05964	Lipids and lipid-like molecules	Fatty Acyls	Eicosanoids	2.822e+07	3.92396e+07	2.39559e+07	3.94938e+07	2.2872e+07	2.2841e+07	2.11367e+07	2.64757e+07	2.5166e+07	1.85709e+07	2.43268e+07	2.20319e+07	2.9437e+07	2.29513e+07	1.28259	0.0898569	0.468665
M513T36	513.31095	35.990300	nodiff	11-ketofusidic acid	[M-H]-	0.799213350866136			Lipids and lipid-like molecules	Steroids and steroid derivatives	Steroid esters	1.88609e+07	3.01025e+07	1.80848e+07	2.23265e+07	1.28674e+07	1.73297e+07	1.64135e+07	1.84214e+07	1.91032e+07	1.29124e+07	1.80228e+07	1.59254e+07	1.99286e+07	1.67998e+07	1.18624	0.248823	0.26784
M299T69	299.25967	69.277100	nodiff	13-hydroxy-9z,11e-octadecadienoic acid	[M-H]1-	0.999243016412385	HMDB0112194		Lipids and lipid-like molecules	Fatty Acyls	Lineolic acids and derivatives	3.89552e+07	4.91358e+07	2.12187e+07	1.1608e+07	4.60488e+06	5.57357e+06	2.17714e+07	1.69303e+07	3.31925e+07	3.92687e+07	5.75047e+07	3.21408e+07	2.18494e+07	3.34681e+07	0.652842	0.251051	0.72647
M347T30	347.22650	30.258000	nodiff	15-cyclohexylpentanorprostaglandin f2.alpha.	[M-H-H2O]-	0.838993080395707			Lipids and lipid-like molecules	Fatty Acyls	Eicosanoids	5.34983e+07	5.32316e+07	5.63106e+07	5.20674e+07	5.15507e+07	4.92421e+07	3.80596e+07	3.73093e+07	3.86921e+07	3.93179e+07	4.16181e+07	4.06582e+07	5.26501e+07	3.92759e+07	1.34052	4.42022e-07	0.922899
M319T66	319.22874	65.618600	nodiff	15(s)-hydroxy-(5z,8z,11z,13e)-eicosatetraenoic acid	[M-H]-	0.980623204838317	HMDB0003876	C04742	Lipids and lipid-like molecules	Fatty Acyls	Eicosanoids	1.63943e+07	1.81952e+07	3.42929e+07	2.61181e+07	3.00472e+07	1.22775e+07	2.34193e+07	1.69528e+07	7.86924e+06	1.98998e+07	1.89432e+07	1.7424e+07	2.28875e+07	1.74181e+07	1.31401	0.211837	0.517352
M271T125	271.22823	124.929000	nodiff	16-hydroxyhexadecanoic acid	[M-H]-	0.997145358795028	HMDB0006294	C18218	Lipids and lipid-like molecules	Fatty Acyls	Fatty acids and conjugates	3.30244e+07	7.38279e+07	5.01015e+07	3.3728e+07	1.83023e+07	2.60021e+07	2.7845e+07	3.3087e+07	4.58736e+07	2.36342e+07	8.00511e+07	2.04495e+07	3.91644e+07	3.849e+07	1.01752	0.95702	0.214551
M355T50	355.19546	50.040700	nodiff	16-phenyltetranorprostaglandin f2.alpha.	[M-H-H2O]-	0.75484413456907			Lipids and lipid-like molecules	Fatty Acyls	Eicosanoids	3.63796e+06	8.65235e+06	7.44698e+06	1.07365e+07	6.44329e+06	7.90264e+06	4.43863e+06	2.9203e+06	5.66941e+06	6.81184e+06	3.48761e+06	5.16025e+06	7.46995e+06	4.74801e+06	1.57328	0.0367397	0.330278
M395T32_1	395.24765	31.935400	nodiff	16,16-dimethyl-6-ketoprostaglandin e1	[M-H]-	0.910831892306216			Lipids and lipid-like molecules	Fatty Acyls	Eicosanoids	2.23971e+07	2.22251e+07	2.24705e+07	2.09199e+07	2.05305e+07	2.1804e+07	1.56016e+07	1.62018e+07	1.70825e+07	1.56179e+07	1.61928e+07	1.60272e+07	2.17245e+07	1.61206e+07	1.34762	6.77063e-08	0.591675
M383T305	383.29218	304.746000	nodiff	17,20-dimethylprostaglandin f1.alpha.	[M-H]-	0.864120331			Lipids and lipid-like molecules	Fatty Acyls	Eicosanoids	2.5695e+06	2.58992e+06	2.57511e+06	2.2365e+06	2.99642e+06	2.90757e+06	236182	228249	202981	168730	188229	248952	2.64584e+06	212220	12.4674	9.69577e-10	0.43564
M337T40	337.18471	40.193700	nodiff	18-carboxydinorleukotriene b4	[M-H]-	0.97935664490711			Lipids and lipid-like molecules	Fatty Acyls	Fatty acids and conjugates	7.84487e+07	9.64908e+07	6.25989e+07	1.03828e+08	5.52823e+07	6.22749e+07	5.54876e+07	6.81309e+07	6.15948e+07	5.06948e+07	6.06651e+07	5.52819e+07	7.64872e+07	5.86425e+07	1.3043	0.0629403	0.85609
M451T31	451.31065	31.129200	nodiff	18.beta.-glycyrrhetinic acid	[M-H-H2O]-	0.828761808			Lipids and lipid-like molecules	Prenol lipids	Triterpenoids	1.13332e+07	1.14393e+07	1.19893e+07	1.09765e+07	1.156e+07	1.0899e+07	9.31911e+06	1.02858e+07	9.38294e+06	1.00469e+07	1.14157e+07	1.10976e+07	1.13662e+07	1.0258e+07	1.10803	0.0172871	0.170824
M84T529	84.00828	529.135000	nodiff	1h-1,2,3-triazole-5-oh	[M-H]-	0.765444489			Organoheterocyclic compounds	Azoles	Triazoles	1.13854e+07	9.32683e+06	1.18313e+07	1.19213e+07	9.39699e+06	1.04075e+07	1.22835e+07	1.10496e+07	1.14671e+07	1.10947e+07	5.97904e+06	1.38536e+07	1.07116e+07	1.09546e+07	0.977812	0.841602	0.178761
M317T54	317.22513	54.108200	nodiff	2-(3-hydroxycyclohexyl)-5-(2-methyl-2-octanyl)phenol	[M-H]-	0.98940891590021			Benzenoids	Benzene and substituted derivatives	Cyclohexylphenols	1.59204e+07	2.38155e+07	2.53226e+07	2.64122e+07	2.85943e+07	2.77515e+07	1.60876e+07	1.49709e+07	9.76926e+06	1.57685e+07	1.89901e+07	1.01597e+07	2.46361e+07	1.4291e+07	1.72389	0.00148546	0.764278
M522T379	522.28475	379.073000	nodiff	2-amino-3-[hydroxy-[2-hydroxy-3-[octadec-9-enoyl]oxypropoxy]phosphoryl]oxypropanoic acid	[M-H]-	0.822980556			Lipids and lipid-like molecules	Glycerophospholipids	Glycerophosphoserines	1.5237e+07	1.68695e+07	1.63625e+07	1.7065e+07	1.68825e+07	1.63116e+07	5.27899e+06	5.99884e+06	4.38257e+06	5.08304e+06	6.75312e+06	7.03608e+06	1.64547e+07	5.75544e+06	2.85898	1.10565e-09	0.906248
M94T335	94.04027	334.645000	nodiff	2-Aminopyrazine	(M-H)-	0.8072						260747	8.68645e+07	2.44422e+07	732027	1.7469e+07	1.82949e+07	1.79937e+07	1.74463e+07	1.9454e+07	1.92016e+07	1.87038e+07	1.86353e+07	2.46773e+07	1.85724e+07	1.3287	0.650689	0.241728
M214T33	213.96359	32.840900	nodiff	2-benzothiazolsulfonic acid	[M-H]-	0.983325598807612						4.48667e+06	5.1814e+06	2.32774e+06	2.88143e+06	3.27747e+06	2.86826e+06	7.57432e+06	2.02528e+07	6.18503e+06	9.77763e+06	5.67906e+06	7.93678e+06	3.50383e+06	9.5676e+06	0.366218	0.0230364	0.58815
M111T567	111.00793	566.893000	nodiff	2-Furoic acid	(M-H)-	0.763	HMDB0000617	C01546	Organoheterocyclic compounds	Furans	Furoic acid and derivatives	5.79708e+06	5.5936e+06	5.10817e+06	4.21979e+06	6.80764e+06	5.39598e+06	6.95614e+06	3.14977e+06	3.30796e+06	7.40506e+06	3.76889e+06	1.02282e+07	5.48704e+06	5.80268e+06	0.945606	0.80075	0.10925
M223T47	223.02851	46.882900	nodiff	2-hydroxyanthraquinone	[M-H]-	0.983965761621258		C09605	Benzenoids	Anthracenes	Anthraquinones	7.83302e+08	7.3564e+08	7.42836e+08	7.22454e+08	7.34457e+08	6.85016e+08	4.88895e+08	7.1685e+08	7.4603e+08	6.17601e+08	6.40726e+08	7.51772e+08	7.33951e+08	6.60312e+08	1.11152	0.117798	1.4024
M194T79	194.01059	78.569200	nodiff	2-hydroxylamino-4,6-dinitrotoluene	[M-H-H2O]-	0.765674465		C16393	Benzenoids	Benzene and substituted derivatives	Toluenes	3.80745e+07	2.5604e+07	5.13195e+07	2.4352e+07	2.28231e+07	1.09845e+07	2.34597e+07	2.46399e+07	3.92199e+07	2.50481e+07	1.48693e+07	1.10252e+07	2.88596e+07	2.30437e+07	1.25239	0.423295	0.447128
M253T531	253.05024	530.724000	nodiff	2-keto-D-Gluconic acid	(M+CH3COO)-	0.8828		C06473				2.98713e+06	3.38354e+06	2.90012e+06	214981	2.90791e+06	3.38101e+06	165353	190382	137641	3.23107e+06	268652	103417	2.62912e+06	682752	3.85076	0.0205493	0.309424
M207T50	207.01207	49.624200	nodiff	2-naphthalenesulfonic acid	[M-H]-	0.99544434508611		C06165	Benzenoids	Naphthalenes	Naphthalene sulfonic acids and derivatives	7.74989e+07	6.38851e+07	6.87483e+07	2.48441e+08	5.83487e+07	7.04166e+07	1.0856e+08	5.89962e+07	7.9502e+07	8.02252e+07	5.57728e+07	9.16242e+07	9.78897e+07	7.91134e+07	1.23733	0.561858	0.618189
M138T427	138.04121	427.089000	nodiff	2-nitrophenol	[M-H]-	0.99425937301484		C01988	Benzenoids	Phenols	Nitrophenols	5.18788e+06	5.73905e+06	7.04154e+06	5.40418e+06	5.95958e+06	6.57344e+06	6.1591e+06	5.93647e+06	5.68688e+06	6.52421e+06	6.73446e+06	7.05388e+06	5.98428e+06	6.34917e+06	0.942529	0.330445	0.192531
M181T517	181.00907	517.209000	nodiff	2-Oxoadipic acid	(M+Na-2H)-	0.8617	HMDB0000225	C00322	Organic acids and derivatives	Keto acids and derivatives	Medium-chain keto acids and derivatives	7.43627e+08	7.35885e+08	4.29042e+08	4.70875e+08	7.2922e+08	7.23536e+08	7.23659e+08	7.62772e+08	7.58002e+08	7.59603e+08	4.59533e+08	4.95549e+08	6.38697e+08	6.59853e+08	0.967939	0.805199	1.00195
M224T194	224.02149	194.380500	nodiff	2-trifluoromethyl-benzenesulfonamide	[M-H]-	0.872584174			Benzenoids	Benzene and substituted derivatives	Benzenesulfonamides	5.40275e+07	1.76803e+07	1.86007e+07	1.52315e+07	2.06074e+07	1.2396e+07	1.77311e+07	1.84827e+07	4.6044e+07	1.45923e+07	1.89893e+07	6.5372e+07	2.30906e+07	3.02019e+07	0.76454	0.515546	0.445391
M125T972	124.99860	971.569000	nodiff	2,4-dichlorophenol	[M-H-HCl]-	0.947462567787752	HMDB0004811	C02625	Benzenoids	Benzene and substituted derivatives	Halobenzenes	1.07839e+08	5.76872e+07	1.08826e+08	1.14567e+08	7.22292e+07	6.10147e+07	2.72184e+08	6.84237e+07	5.04274e+07	2.339e+08	5.07054e+07	1.02475e+08	8.70273e+07	1.29686e+08	0.671061	0.327921	1.28015
M256T50	256.02877	50.364450	nodiff	2,4-thiazolidinedione, 5-(6-quinoxalinylmethylene)-	[M-H]-	0.885818871850828			Organoheterocyclic compounds	Diazanaphthalenes	Benzodiazines	4.97339e+06	5.51298e+06	7.25057e+06	6.35439e+06	6.92887e+06	6.59602e+06	3.67272e+06	5.26957e+06	6.03174e+06	5.96498e+06	4.83853e+06	4.24733e+06	6.26937e+06	5.00415e+06	1.25284	0.0359308	0.230095
M197T611	196.89467	611.312000	nodiff	2,4,5-trichlorophenol	[M-H+2i]-	0.902186083161062		C07101	Benzenoids	Phenols	Halophenols	2.85163e+08	2.29454e+08	2.091e+08	2.67771e+08	2.58164e+08	7.43737e+07	8.17355e+07	2.40717e+08	2.72859e+08	2.47148e+08	2.59203e+08	2.27746e+08	2.20671e+08	2.21568e+08	0.995951	0.983555	0.594447
M195T591	194.90563	590.789000	nodiff	2,4,6-trichlorophenol	[M-H]-	0.913708229645616		C07098	Benzenoids	Phenols	Halophenols	2.93603e+07	4.26006e+07	4.05192e+07	4.7937e+07	5.82328e+07	4.2991e+07	1.03752e+08	4.43106e+07	6.98059e+07	2.18709e+07	2.25758e+07	2.13392e+07	4.36068e+07	4.72757e+07	0.922393	0.801861	0.361756
M555T293	555.27375	293.388000	nodiff	2,5,7,8-tetramethyl-2-(.beta.-carboxyethyl)-6-hydroxychroman	[2M-H]-	0.89997647901193			Organoheterocyclic compounds	Benzopyrans	1-benzopyrans	4.9285e+07	5.3056e+07	4.76534e+07	5.00704e+07	4.846e+07	3.69869e+07	4.95415e+07	5.09962e+07	5.35883e+07	5.58196e+07	6.01571e+07	7.81802e+07	4.75853e+07	5.80471e+07	0.81977	0.056839	0.822519
M287T26	286.97643	26.067800	nodiff	2,7-naphthalenedisulfonic acid	[M-H]-	0.724728864			Benzenoids	Naphthalenes	Naphthalene sulfonic acids and derivatives	7.04213e+06	4.36001e+06	7.44989e+06	3.18945e+06	2.09761e+06	6.13955e+06	2.64018e+06	3.52781e+06	4.0844e+06	1.94166e+06	4.81956e+06	5.00981e+06	5.04644e+06	3.67057e+06	1.37484	0.205197	0.176001
M245T488	245.04335	488.422000	nodiff	2'-chloro-2-hydroxy-5-methylbenzophenone	[M-H]-	0.7706769887448			Benzenoids	Benzene and substituted derivatives	Benzophenones	1.8545e+07	1.87413e+07	1.80305e+07	1.81924e+07	1.85952e+07	1.77182e+07	1.73066e+07	1.82896e+07	1.84493e+07	1.62008e+07	1.75186e+07	1.72464e+07	1.83038e+07	1.75019e+07	1.04582	0.054745	0.140959
M263T257	263.04442	257.124000	nodiff	2',2'-difluoro-2'-deoxyuridine	[M-H]-	0.753091675			Nucleosides, nucleotides, and analogues	Pyrimidine nucleosides	Pyrimidine 2'-deoxyribonucleosides	2.22347e+07	2.08737e+07	3.30399e+07	1.82977e+07	3.10599e+07	1.61606e+07	2.10715e+07	1.60874e+07	1.13484e+07	1.19478e+07	8.98472e+06	1.02989e+07	2.36111e+07	1.32898e+07	1.77663	0.011828	0.811286
M241T65_2	241.18153	64.738600	nodiff	20-hydroxy-4z,7z,10z,13z,16z,18e-docosahexaenoic acid	[M-H-C4H6O3]-	0.936053708099723			Lipids and lipid-like molecules	Fatty Acyls	Fatty acids and conjugates	2.41244e+07	2.27722e+07	1.22136e+08	3.75004e+06	1.36881e+06	2.55188e+06	2.65253e+07	5.01575e+06	4.73343e+06	1.58581e+07	8.4139e+06	1.21201e+07	2.94505e+07	1.21111e+07	2.43169	0.390118	0.85024
M226T444_2	226.00330	444.470000	nodiff	3-[(4-chlorobenzoyl)amino]propanoic acid	[M-H]-	0.726978528			Organic acids and derivatives	Carboxylic acids and derivatives	Amino acids, peptides, and analogues	3.7486e+06	3.43273e+06	3.70611e+06	3.48905e+06	3.22932e+06	3.43554e+06	3.06984e+06	3.1628e+06	3.03895e+06	3.32493e+06	3.6826e+06	3.20494e+06	3.50689e+06	3.24734e+06	1.07993	0.0637872	0.0380368
M247T43	246.98135	42.665700	nodiff	3-bromo-5-phenylsalicylic acid	[M-H-CO2]-	0.872476503			Benzenoids	Benzene and substituted derivatives	Biphenyls and derivatives	1.50299e+07	1.62678e+07	1.81733e+07	1.428e+07	1.41103e+07	1.56731e+07	1.53414e+07	1.61239e+07	1.49677e+07	2.06197e+06	1.40389e+07	1.55437e+07	1.55891e+07	1.30129e+07	1.19797	0.287372	0.262722
M121T166	121.01486	166.426000	nodiff	3-hydroxybenzaldehyde	[M-H]-	0.945133899141702		C03067	Organic oxygen compounds	Organooxygen compounds	Carbonyl compounds	3.85709e+07	5.66479e+07	7.06373e+07	5.1916e+07	4.56683e+07	4.79458e+07	4.38178e+07	4.09328e+07	4.46039e+07	4.93735e+07	4.71232e+07	5.34156e+07	5.18977e+07	4.65445e+07	1.11501	0.295008	0.416378
M155T533	155.00922	532.864000	nodiff	3-Hydroxyisovaleric acid	(M+K-2H)-	0.7	HMDB0000754		Lipids and lipid-like molecules	Fatty Acyls	Fatty acids and conjugates	8.11716e+07	7.72908e+07	6.24245e+08	7.48262e+07	2.16637e+08	8.61136e+07	5.29214e+08	3.62208e+08	1.56902e+08	2.10363e+08	5.32127e+08	3.13232e+08	1.93381e+08	3.50674e+08	0.551454	0.182334	2.93294
M376T583	376.04410	583.457000	nodiff	3-hydroxypropyl-glucosinolate	[M-H]-	0.953265261889416						7.40103e+06	6.55483e+06	7.27515e+06	6.50354e+06	6.22462e+06	5.43221e+06	1.17026e+07	1.01897e+07	1.03951e+07	1.12059e+07	1.11376e+07	1.00181e+07	6.56523e+06	1.07749e+07	0.60931	1.03569e-06	0.609876
M263T51	263.02359	51.054700	nodiff	3-methoxy-4-hydroxyphenylglycol sulfate	[M-H]-	0.912278871907946	HMDB0003332		Benzenoids	Phenols	Methoxyphenols	2.26094e+07	2.8126e+07	3.00848e+07	3.30993e+07	2.66725e+07	2.73516e+07	2.36608e+07	1.99684e+07	2.34627e+07	2.41773e+07	2.33983e+07	2.12767e+07	2.79906e+07	2.26574e+07	1.23539	0.00715435	0.458584
M129T291	129.05507	291.018000	nodiff	3-Methyl-2-oxopentanoate	(M-H)-	0.6722	HMDB0000491	C03465	Organic acids and derivatives	Keto acids and derivatives	Short-chain keto acids and derivatives	4.08594e+08	4.6941e+08	3.9415e+08	2.98528e+08	4.51996e+08	4.75872e+08	3.89811e+08	4.10234e+08	3.3638e+08	4.24311e+08	2.56617e+08	4.77909e+08	4.16425e+08	3.82544e+08	1.08857	0.433468	0.757218
M119T953	119.01635	952.965500	nodiff	3-methylthiopropionate	[M-H]-	0.987261399750546	HMDB0001527	C08276	Lipids and lipid-like molecules	Fatty Acyls	Fatty acids and conjugates	5.76726e+07	6.83366e+07	5.91922e+07	8.4173e+07	7.10607e+07	6.38898e+07	9.11152e+07	8.33055e+07	6.89829e+07	6.29162e+07	4.53096e+07	6.14549e+07	6.73875e+07	6.88474e+07	0.978795	0.855016	0.337975
M108T253	108.01944	253.059000	nodiff	3-nitrophenol	[M-H-NO]-	0.824523181529121		C14418	Benzenoids	Phenols	Nitrophenols	6.7488e+07	6.76042e+07	1.95515e+07	8.01828e+07	1.51096e+07	3.66131e+07	3.41449e+07	5.25451e+07	1.55924e+07	3.44363e+07	4.86069e+07	2.38411e+07	4.77582e+07	3.48611e+07	1.36996	0.332684	0.973576
M185T656	184.98538	655.535000	nodiff	3-Phospho-D-glycerate	[M-H]-	0.974544915885729	HMDB0062707	C00197	Organic oxygen compounds	Organooxygen compounds	Carbohydrates and carbohydrate conjugates	4.62955e+07	4.66604e+07	4.7005e+07	1.65408e+08	4.88048e+07	8.61836e+07	5.09609e+07	1.8228e+07	3.09949e+07	3.4435e+07	6.15694e+07	1.15011e+07	7.33929e+07	3.46149e+07	2.12027	0.0941403	1.3546
M283T29	283.11083	28.591600	nodiff	3,4'-dimethoxy-2'-hydroxychalcone	[M-H]-	0.979505388720156			Phenylpropanoids and polyketides	Linear 1,3-diarylpropanoids	Chalcones and dihydrochalcones	1.6951e+07	2.12073e+07	2.44173e+07	2.00566e+07	2.32206e+07	1.84808e+07	2.08769e+07	2.27651e+07	2.36526e+07	1.96809e+07	2.39076e+07	2.10448e+07	2.07223e+07	2.1988e+07	0.942436	0.369091	0.408149
M205T45_2	205.15976	44.573400	nodiff	3,5-di-tert-butyl-4-hydroxybenzoic acid	[M-H-CO2]-	0.999215909607613			Benzenoids	Benzene and substituted derivatives	Benzoic acids and derivatives	1.07989e+08	1.10024e+08	1.04186e+08	1.0901e+08	1.11027e+08	1.13248e+08	1.04248e+08	1.14284e+08	1.05813e+08	1.04887e+08	1.04873e+08	1.04601e+08	1.09247e+08	1.06451e+08	1.02627	0.195684	0.3357
M208T22	208.02644	22.138100	nodiff	3,5-dimethoxy-4-hydroxycinnamic acid	[M-H-CH3]-	0.860857957	HMDB0032616	C00482	Phenylpropanoids and polyketides	Cinnamic acids and derivatives	Hydroxycinnamic acids and derivatives	5.39633e+07	4.46083e+07	4.8051e+07	4.46835e+07	5.79785e+07	4.242e+07	4.22275e+07	4.16383e+07	5.17679e+07	3.91981e+07	5.29544e+07	4.83325e+07	4.86174e+07	4.60198e+07	1.05645	0.466403	0.345585
M423T31_1	423.27933	31.150100	nodiff	3'-hydroxyrepaglinide	[M-H-CO2]-	0.808780064	HMDB0060979		Organoheterocyclic compounds	Piperidines	Phenylpiperidines	2.9903e+07	2.84232e+07	3.10456e+07	2.70413e+07	2.70502e+07	2.84472e+07	2.5091e+07	2.47684e+07	2.74286e+07	2.52213e+07	2.68779e+07	2.66193e+07	2.86518e+07	2.60011e+07	1.10195	0.00726759	0.242738
M141T198	140.99355	198.169000	nodiff	3R-hydroxy-butanoic acid	(M+K-2H)-	0.7208						7.10099e+07	4.10688e+07	1.40763e+07	7.4304e+07	5.61673e+07	4.39853e+07	2.47189e+07	3.17228e+07	5.57698e+07	4.49554e+07	6.1122e+07	4.92605e+07	5.01019e+07	4.45916e+07	1.12357	0.618886	0.381361
M121T105	121.01489	104.534000	nodiff	4-hydroxybenzaldehyde	[M-H]-	0.987361529952321	HMDB0011718	C00633	Organic oxygen compounds	Organooxygen compounds	Carbonyl compounds	8.56715e+07	1.1993e+08	9.29421e+07	1.99724e+08	2.60801e+08	1.01077e+08	1.15562e+08	1.26868e+08	1.04854e+08	1.26847e+08	1.07157e+08	1.09067e+08	1.43358e+08	1.15059e+08	1.24595	0.356038	0.975115
M166T403	166.03663	402.929500	nodiff	4-hydroxyphenylglycine	[M-H]-	0.811714035		C12323	Organic acids and derivatives	Carboxylic acids and derivatives	Amino acids, peptides, and analogues	6.42321e+06	7.20922e+06	6.42432e+06	6.91732e+06	6.45534e+06	6.2847e+06	1.13965e+07	6.88804e+06	6.82767e+06	6.7821e+06	6.64057e+06	6.875e+06	6.61902e+06	7.56832e+06	0.87457	0.251845	0.232979
M144T383	144.01187	383.498000	nodiff	4-hydroxyquinoline	[M-H]-	0.759916814		C06343	Organoheterocyclic compounds	Quinolines and derivatives	Quinolones and derivatives	4.52443e+07	2.68138e+07	4.57435e+07	2.74813e+07	2.09299e+07	2.75262e+07	2.52102e+07	2.04974e+07	1.75372e+07	1.41447e+07	2.03132e+07	1.83051e+07	3.22898e+07	1.93346e+07	1.67005	0.0173747	0.78181
M299T28_2	299.13264	28.007700	nodiff	4-hydroxytamoxifen	[M-H-C5H13N]-	0.924758123683131	HMDB0060530	C05011				1.20047e+07	1.24173e+07	1.22206e+07	1.3136e+07	1.2866e+07	1.14168e+07	6.02446e+06	6.63885e+06	6.1309e+06	6.37037e+06	6.59336e+06	6.34632e+06	1.23436e+07	6.35071e+06	1.94365	7.82176e-10	0.668317
M329T28	329.10696	27.810700	nodiff	4,2'-dihydroxy-3,4',6'-trimethoxychalcone	[M-H]-	0.780826970413617			Phenylpropanoids and polyketides	Linear 1,3-diarylpropanoids	Chalcones and dihydrochalcones	4.23359e+06	5.64197e+06	4.72794e+06	5.20037e+06	5.06585e+06	4.59555e+06	3.74572e+06	4.9815e+06	4.88997e+06	4.46973e+06	4.9599e+06	4.29429e+06	4.91088e+06	4.55685e+06	1.07769	0.241187	0.0584087
M180T50	180.03328	49.570500	nodiff	4,6-dinitro-o-cresol	[M-H-HO]-	0.735103942430182		C18653	Benzenoids	Phenols	Nitrophenols	1.81557e+08	4.35063e+08	2.91313e+08	1.87167e+08	2.2227e+08	1.49686e+08	2.52965e+08	3.00346e+08	1.27956e+08	4.33625e+08	1.88653e+08	2.83575e+08	2.4451e+08	2.6452e+08	0.924353	0.747896	0.69704
M112T230	112.01449	229.527500	nodiff	5-azauracil	[M-H]-	0.881568745886401			Organoheterocyclic compounds	Triazines	Triazinones	2.63531e+08	4.45291e+08	1.99585e+08	2.44347e+08	3.0036e+08	2.29213e+08	3.60581e+08	2.85434e+08	2.24761e+08	2.97173e+08	2.2523e+08	1.04963e+09	2.80388e+08	4.07134e+08	0.688687	0.369836	1.91749
M190T393	190.07180	392.874000	nodiff	5-hydroxyindoleacetate	[M-H]-	0.868136527013138	HMDB0000763	C05635	Organoheterocyclic compounds	Indoles and derivatives	Indolyl carboxylic acids and derivatives	2.00304e+06	1.38813e+06	1.44375e+06	2.08256e+06	1.3873e+06	1.42848e+06	1.16943e+07	1.29848e+07	9.57744e+06	1.14673e+07	1.03256e+07	1.01711e+07	1.62221e+06	1.10368e+07	0.146982	6.45942e-09	0.889182
M363T58	363.32740	57.898750	nodiff	5.9-tetracosadienoic acid	[M-H]-	0.745271918			Lipids and lipid-like molecules	Fatty Acyls	Fatty acids and conjugates	1.68012e+07	1.39814e+07	1.5698e+07	1.46018e+07	1.46078e+07	2.03265e+07	7.50943e+06	2.49857e+07	7.76935e+06	8.17589e+06	2.92193e+07	6.53885e+06	1.60028e+07	1.40331e+07	1.14036	0.655411	0.133879
M441T35	441.25339	35.072400	nodiff	6,8-dihydroxy-2,2,4,4-tetramethyl-7-(3-methylbutanoyl)-9-(2-methylpropyl)-9h-xanthene-1,3-dione	[M-H]-	0.883444669951117			Organoheterocyclic compounds	Benzopyrans	1-benzopyrans	8.63527e+07	1.37013e+08	9.18432e+07	1.13575e+08	6.77844e+07	7.34034e+07	8.50404e+07	9.05432e+07	8.71311e+07	5.85539e+07	8.79253e+07	7.06269e+07	9.49952e+07	7.99701e+07	1.18788	0.232889	0.535234
M239T61	239.20242	61.090100	nodiff	7-(2-hydroxypropan-2-yl)-1,4a-dimethyl-2,3,4,5,6,7,8,8a-octahydronaphthalen-1-ol	[M-H]-	0.855950417			Lipids and lipid-like molecules	Prenol lipids	Sesquiterpenoids	1.92746e+07	2.87905e+07	2.05626e+07	1.89205e+07	1.76201e+07	2.14145e+07	1.97012e+07	2.02497e+07	2.04807e+07	2.2275e+07	1.80921e+07	1.89499e+07	2.10971e+07	1.99581e+07	1.05707	0.525655	0.0657334
M383T33	383.31741	32.840700	nodiff	7-dehydrocholesterol	[M-H]-	0.881662476852172	HMDB0000032	C01164	Lipids and lipid-like molecules	Steroids and steroid derivatives	Cholestane steroids	9.39311e+06	5.27929e+06	2.92048e+06	418882	2.67323e+07	2.7657e+07	2.63447e+07	280841	2.63447e+07	206828	9.80936e+06	2.63447e+07	1.20669e+07	1.48885e+07	0.810481	0.705492	0.294862
M335T59	335.29602	58.810850	nodiff	7,7-dimethyl-(5z,8z)-eicosadienoic acid	[M-H]-	0.997691755			Lipids and lipid-like molecules	Fatty Acyls	Fatty acids and conjugates	2.3101e+07	1.94741e+07	2.24139e+07	2.25105e+07	1.93257e+07	2.54681e+07	1.21219e+07	1.13085e+07	1.23682e+07	1.19938e+07	4.17714e+07	1.25173e+07	2.20489e+07	1.70135e+07	1.29596	0.341788	0.337043
M321T30_2	321.21077	30.258000	nodiff	8-gingerol	[M-H]-	0.826217524		C17495	Benzenoids	Phenols	Methoxyphenols	9.768e+07	1.02219e+08	1.04316e+08	9.84004e+07	9.9786e+07	9.62065e+07	9.53057e+07	8.69431e+07	8.76585e+07	9.09937e+07	9.95304e+07	9.16642e+07	9.97678e+07	9.20159e+07	1.08425	0.00712698	0.358185
M279T31	279.16383	31.129200	nodiff	8-hydroxymianserin	[M-H]-	0.817344809411971			Organoheterocyclic compounds	Benzazepines	Dibenzazepines	1.83775e+07	1.22104e+07	1.26535e+07	1.10984e+07	1.34114e+07	1.07189e+07	7.8668e+06	8.49232e+06	7.18033e+06	6.86588e+06	7.43989e+06	8.56992e+06	1.30784e+07	7.73586e+06	1.69062	0.00103081	0.569981
M185T124	185.11798	124.185000	nodiff	9-oxo-10(e),12(e)-octadecadienoic acid	[M-H-C8H12]-	0.986735900340208			Lipids and lipid-like molecules	Fatty Acyls	Lineolic acids and derivatives	8.85802e+06	9.36614e+06	8.85499e+06	5.73218e+06	7.29287e+06	3.96623e+06	9.82787e+06	9.43286e+06	1.00566e+07	6.98458e+06	9.72347e+06	6.21375e+06	7.34507e+06	8.70653e+06	0.843628	0.245285	0.264336
M295T62	295.22819	61.895600	nodiff	9(10)-epoxy-12z-octadecenoic acid	[M-H]-	0.998069547721311			Lipids and lipid-like molecules	Fatty Acyls	Fatty acids and conjugates	1.11954e+07	9.86596e+06	1.4138e+07	9.3194e+06	6.33235e+06	6.99292e+06	1.51945e+07	1.55945e+07	1.27872e+07	1.4301e+07	1.33404e+07	1.25842e+07	9.64067e+06	1.3967e+07	0.690249	0.00682837	0.577855
M363T30	363.25773	30.258000	nodiff	9s,11r,15s-trihydroxy-20a,20b-dihomo-5z,13e-prostadienoic acid	[M-H-H2O]-	0.810998619962161			Lipids and lipid-like molecules	Fatty Acyls	Eicosanoids	1.48132e+07	1.5081e+07	1.74901e+07	1.54806e+07	1.61035e+07	1.45187e+07	1.31705e+07	1.33548e+07	1.33879e+07	1.46084e+07	1.50888e+07	1.54877e+07	1.55812e+07	1.4183e+07	1.09858	0.0431346	0.234854
M257T293	257.07818	293.089000	nodiff	Acadesine (drug)	[M-H]-	0.851476101470616	HMDB0062179	C04663				2.58029e+07	2.88286e+07	1.18466e+07	3.18686e+07	1.27417e+07	1.522e+07	1.07519e+07	1.5347e+07	6.39895e+06	1.54814e+07	7.39616e+06	8.38574e+06	2.10514e+07	1.06269e+07	1.98096	0.0246493	0.790311
M180T31	180.03095	30.664350	nodiff	Acamprosate	(M-H)-	0.7757	HMDB0014797		Organic acids and derivatives	Organic sulfonic acids and derivatives	Organosulfonic acids and derivatives	3.09321e+07	3.00779e+07	3.25361e+07	1.69611e+07	1.48766e+07	8.06364e+06	1.34234e+07	1.26001e+07	1.44415e+07	1.36932e+07	2.75847e+07	1.42152e+07	2.22412e+07	1.5993e+07	1.39068	0.221642	0.388796
M461T29	461.03068	29.446200	nodiff	Acetaminophen sulfate	[2M-H]-	0.815534722	HMDB0059911		Organic acids and derivatives	Organic sulfuric acids and derivatives	Arylsulfates	7.93793e+06	8.0643e+06	1.09404e+07	1.04609e+07	8.61648e+06	9.14227e+06	4.56244e+06	4.18518e+06	4.06573e+06	4.75793e+06	4.85819e+06	4.77921e+06	9.19372e+06	4.53478e+06	2.02738	5.04519e-06	0.576853
M199T46	199.00688	46.184500	nodiff	Acetic acid, 2-(4-chloro-2-methylphenoxy)-	[M-H]-	0.943952972186957		C18528	Benzenoids	Benzene and substituted derivatives	Phenoxyacetic acid derivatives	1.30109e+07	1.32333e+07	1.23028e+07	1.91306e+07	1.28742e+07	1.25833e+07	1.02671e+07	1.34884e+07	1.27972e+07	1.27415e+07	1.2043e+07	1.14e+07	1.38559e+07	1.21229e+07	1.14295	0.167129	0.162342
M101T956	101.02360	956.383000	nodiff	Acetoacetic acid	[M-H]-	0.999542431430054	HMDB0000060	C00164	Organic acids and derivatives	Keto acids and derivatives	Short-chain keto acids and derivatives	3.03944e+07	1.44665e+08	1.19623e+08	1.58773e+08	1.31079e+08	5.64511e+07	1.13937e+08	2.67648e+07	1.13196e+08	1.76876e+08	5.99154e+07	3.29977e+07	1.06831e+08	8.72812e+07	1.22399	0.550442	0.40558
M116T962	116.03456	962.229000	nodiff	Acetylglycine	[M-H]-	0.843056354	HMDB0000532	C02055	Organic acids and derivatives	Carboxylic acids and derivatives	Amino acids, peptides, and analogues	2.37979e+07	2.2376e+07	2.50163e+07	3.19804e+07	2.34675e+07	2.63705e+07	2.88927e+07	2.58304e+07	2.23901e+07	3.42453e+07	1.09274e+07	2.45774e+07	2.55014e+07	2.44772e+07	1.04184	0.774891	0.0562978
M179T335	179.03194	335.036500	nodiff	Acetylsalicylic acid	[M-H]-	0.892812428	HMDB0001879	C01405	Benzenoids	Benzene and substituted derivatives	Benzoic acids and derivatives	1.9862e+07	2.1153e+07	2.13382e+07	2.06465e+07	2.17673e+07	2.08276e+07	2.12006e+07	1.9915e+07	1.97212e+07	2.51773e+07	2.20419e+07	2.1892e+07	2.09324e+07	2.1658e+07	0.966499	0.41392	0.306132
M426T706	426.02290	706.122500	nodiff	Adenosine 5'-diphosphate (ADP)	(M-H)-	0.7855	HMDB0001341	C00008	Nucleosides, nucleotides, and analogues	Purine nucleotides	Purine ribonucleotides	1.37009e+06	1.2109e+06	612213	516258	836346	463248	2.60035e+06	4.4609e+06	2.78536e+06	1.95109e+06	5.60764e+06	7.17846e+06	834843	4.0973e+06	0.203754	0.00305067	0.451106
M346T545	346.05626	544.852000	nodiff	Adenosine 5'-phosphosulfate	[M-H-O3S]-	0.992997672045999	HMDB0001003	C00224	Nucleosides, nucleotides, and analogues	Purine nucleotides	Purine ribonucleotides	758582	460589	224779	86183	119854	47721.2	2.31854e+06	2.24703e+06	1.4595e+06	1.91396e+06	1.80294e+06	1.89624e+06	282951	1.9397e+06	0.145874	2.06149e-06	0.366863
M346T653	346.05631	652.795500	nodiff	Adenosine monophosphate (AMP)	(M-H)-	0.9675	HMDB0000045	C00020	Nucleosides, nucleotides, and analogues	Purine nucleotides	Purine ribonucleotides	1.23607e+06	1.03053e+06	357965	461726	580552	392269	4.24388e+06	3.03103e+06	4.40277e+06	4.55509e+06	8.0928e+06	3.7053e+06	676519	4.67181e+06	0.144809	0.000291184	0.537271
M88T494_2	88.03960	494.144500	nodiff	Alanine	[M-H]-	0.999867041408336	HMDB0062251	C00041	Organic acids and derivatives	Carboxylic acids and derivatives	Amino acids, peptides, and analogues	6.348e+08	6.71921e+08	6.63365e+08	5.99184e+08	5.72393e+08	6.61699e+08	6.34497e+08	6.73668e+08	6.87917e+08	6.72945e+08	6.12458e+08	7.04783e+08	6.33894e+08	6.64378e+08	0.954116	0.188698	1.91307
M269T63	269.21268	62.560600	nodiff	All-trans-4-ketoretinoic acid	[M-H-CO2]-	0.989416416519871	HMDB0006285		Lipids and lipid-like molecules	Prenol lipids	Retinoids	2.14063e+08	9.3883e+07	3.39752e+07	3.63654e+07	2.54991e+07	2.72595e+07	4.7544e+07	4.76231e+07	4.02188e+07	5.26599e+07	1.13085e+08	5.64476e+07	7.18409e+07	5.95964e+07	1.20546	0.711783	0.851412
M157T336	157.03624	335.822000	nodiff	Allantoin	(M-H)-	0.8271	HMDB0000462	C01551	Organoheterocyclic compounds	Azoles	Imidazoles	5.08657e+07	4.47323e+07	3.99992e+07	4.9521e+07	4.00963e+07	4.07806e+07	4.94153e+07	4.77013e+07	4.69989e+07	5.05848e+07	4.38759e+07	4.70456e+07	4.43325e+07	4.76036e+07	0.931283	0.168747	0.615918
M98T406	98.02393	406.036000	nodiff	Allyl isothiocyanate	[M-H]-	0.951502642	HMDB0005843	C19317				5.55438e+08	5.08385e+08	1.11727e+09	1.18138e+09	4.33796e+08	7.88744e+08	6.85786e+08	6.83526e+08	6.73139e+08	9.09744e+08	3.05747e+08	3.85227e+08	7.64168e+08	6.07195e+08	1.25852	0.348945	1.3523
M223T108	223.03734	107.848000	nodiff	Amoxicillin	[M-H-C6H7O3N]-	0.857524672478704	HMDB0015193	C06827	Organoheterocyclic compounds	Lactams	Beta lactams	3.63371e+07	3.39571e+07	4.0397e+07	4.01822e+07	4.29081e+07	3.57041e+07	3.6715e+07	1.09187e+08	3.88339e+07	4.89148e+07	3.63052e+07	3.34347e+07	3.82476e+07	5.05651e+07	0.756403	0.329082	0.696928
M147T438	147.06570	437.860000	nodiff	Anethole	[M-H]-	0.98892815974382	HMDB0030837	C10428	Benzenoids	Phenol ethers	Anisoles	1.68942e+06	1.77046e+06	1.75614e+06	2.17302e+06	1.8019e+06	2.09672e+06	7.54283e+06	7.24911e+06	6.46903e+06	6.96783e+06	7.15078e+06	6.15319e+06	1.88128e+06	6.92213e+06	0.271777	7.6932e-10	0.655195
M431T29	431.09651	29.196800	nodiff	Apigenin 7-glucoside	[M-H]-	0.862921797243672	HMDB0037340	C04608	Phenylpropanoids and polyketides	Flavonoids	Flavonoid glycosides	2.94465e+06	2.78616e+06	4.16687e+06	3.68803e+06	3.44432e+06	2.91594e+06	9.85651e+06	9.47797e+06	9.82428e+06	1.04495e+07	1.09206e+07	1.04642e+07	3.32433e+06	1.01655e+07	0.327021	8.1654e-10	0.762477
M281T35	281.05973	35.124800	nodiff	Apiin	[M-2H]2-	0.737890166540702	HMDB0031342	C04858	Phenylpropanoids and polyketides	Flavonoids	Flavonoid glycosides	5.06398e+07	5.42838e+07	5.27827e+07	5.33625e+07	5.11168e+07	5.50496e+07	3.92734e+07	3.83063e+07	3.88493e+07	3.9949e+07	3.68967e+07	3.78117e+07	5.28725e+07	3.85144e+07	1.3728	9.41541e-09	0.961767
M247T595	247.05734	595.226000	nodiff	Asp-Asp	[M-H]-	0.937046656			Organic acids and derivatives	Carboxylic acids and derivatives	Amino acids, peptides, and analogues	8.14517e+06	8.26009e+06	6.99377e+06	7.45032e+06	7.38875e+06	6.65909e+06	3.31495e+06	3.15551e+06	3.06806e+06	3.72835e+06	3.4845e+06	3.07018e+06	7.48286e+06	3.30359e+06	2.26507	3.40187e-08	0.559331
M187T330	187.09731	330.231000	nodiff	Azelaic acid	[M-H]-	0.996890889866726	HMDB0000784	C08261	Lipids and lipid-like molecules	Fatty Acyls	Fatty acids and conjugates	1.41561e+08	2.23418e+08	2.36875e+08	2.39542e+08	2.03966e+08	1.42203e+08	2.3285e+08	2.17593e+08	2.21323e+08	2.45428e+08	2.22553e+08	1.12713e+08	1.97927e+08	2.08743e+08	0.948186	0.696649	0.752485
M249T76	248.99006	75.766700	nodiff	Benzenethiol, 4,4'-thiobis-	[M-H]-	0.996438167561272			Organosulfur compounds	Thioethers	Aryl thioethers	2.41973e+07	1.4639e+07	1.74882e+08	1.43293e+08	1.38906e+08	8.03492e+06	6.88934e+06	2.17892e+08	1.28842e+08	1.60538e+08	1.45482e+08	1.42827e+08	8.39921e+07	1.33745e+08	0.628001	0.264257	1.80207
M139T523	139.00074	522.879000	nodiff	Benzoic acid, 2-fluoro-	[M-H]-	0.93759648002095		C02359	Benzenoids	Benzene and substituted derivatives	Benzoic acids and derivatives	3.74813e+06	3.89444e+06	3.66589e+06	4.22228e+06	3.7045e+06	3.67656e+06	9.62e+06	8.14496e+06	7.55076e+06	8.89759e+06	7.17834e+06	6.65449e+06	3.81863e+06	8.00769e+06	0.476871	3.77549e-06	0.601194
M153T419	152.99531	418.781000	nodiff	Benzylphosphonic acid	[M-H-H2O]-	0.844561554539764						1.32579e+07	1.46889e+07	1.47435e+07	1.6085e+07	1.57867e+07	1.41783e+07	8.50812e+06	7.87425e+06	8.13432e+06	8.41518e+06	7.82728e+06	7.94959e+06	1.47901e+07	8.11812e+06	1.82186	3.17438e-08	0.694894
M201T29_2	201.02245	29.446200	nodiff	Bergaptol	[M-H]-	0.749315196679846	HMDB0013679	C00758	Phenylpropanoids and polyketides	Coumarins and derivatives	Furanocoumarins	1.58225e+07	1.59039e+07	1.56506e+07	1.62813e+07	1.50364e+07	1.38309e+07	1.33604e+07	1.31927e+07	1.19868e+07	1.42766e+07	1.23608e+07	1.20937e+07	1.54209e+07	1.28785e+07	1.19742	0.000555788	0.351211
M103T375	103.03922	374.725000	nodiff	Beta-hydroxybutyrate	[M-H]-	0.986738129526614	HMDB0000011	C01089	Organic acids and derivatives	Hydroxy acids and derivatives	Beta hydroxy acids and derivatives	7.50054e+06	5.53133e+06	1.05458e+07	1.02788e+07	1.3266e+07	8.02005e+06	7.49126e+06	7.31318e+06	8.94908e+06	8.69314e+06	8.83591e+06	8.07404e+06	9.19042e+06	8.2261e+06	1.11723	0.421778	0.268559
M349T48	349.02339	48.094400	nodiff	Bis(2-hydroxy-1-naphthyl)disulfide	[M-H]-	0.788617813			Benzenoids	Naphthalenes	Naphthols and derivatives	1.11268e+08	5.94317e+07	7.04312e+07	5.82041e+07	5.25101e+07	6.82049e+07	6.64119e+07	5.40933e+07	7.00495e+07	5.68779e+07	7.23932e+07	2.96411e+08	7.00084e+07	1.02706e+08	0.681638	0.430622	0.933377
M399T44	399.22168	44.321350	nodiff	Bonactin	[M-H]-	0.835055824			Organic acids and derivatives	Carboxylic acids and derivatives	Dicarboxylic acids and derivatives	8.46604e+06	7.75773e+06	7.52831e+06	1.23195e+07	1.37501e+07	7.08835e+06	5.50169e+06	7.11197e+06	7.39128e+06	7.36859e+06	7.50964e+06	1.03827e+07	9.48502e+06	7.54432e+06	1.25724	0.172323	0.271748
M171T64	171.13879	64.121050	nodiff	Capric acid	[M-H]-	0.99944941	HMDB0000511	C01571	Lipids and lipid-like molecules	Fatty Acyls	Fatty acids and conjugates	6.15162e+07	5.43227e+07	5.96635e+07	6.41431e+07	5.66459e+07	5.85397e+07	5.52161e+07	4.83724e+07	5.27119e+07	6.291e+07	4.52937e+07	4.36467e+07	5.91385e+07	5.13584e+07	1.15149	0.0375101	0.415084
M225T51	225.06192	51.328900	nodiff	Chorismic acid	[M-H]-	0.92708755	HMDB0012199	C00251	Organic acids and derivatives	Carboxylic acids and derivatives	Dicarboxylic acids and derivatives	1.97467e+07	1.73254e+07	1.99918e+07	9.3545e+06	1.15038e+07	7.93509e+06	7.55317e+06	1.48311e+07	1.35909e+07	1.10988e+07	4.08044e+07	1.43202e+07	1.43095e+07	1.70331e+07	0.840102	0.621651	0.217623
M327T56	327.23357	56.245700	nodiff	Cis-4,7,10,13,16,19-docosahexaenoic acid	[M-H]-	0.98519225573967	HMDB0002183	C06429	Lipids and lipid-like molecules	Fatty Acyls	Fatty acids and conjugates	1.14986e+09	1.30352e+09	1.16768e+09	1.17522e+09	1.19713e+09	2.44863e+09	1.08958e+09	1.03794e+09	9.02612e+08	1.1222e+09	1.16974e+09	1.15621e+09	1.40701e+09	1.07971e+09	1.30313	0.15606	2.99917
M253T59_1	253.21799	58.937850	nodiff	Cis-9-palmitoleic acid	[M-H]-	0.99996846821426	HMDB0003229	C08362	Lipids and lipid-like molecules	Fatty Acyls	Fatty acids and conjugates	1.23882e+10	1.31928e+10	5.04711e+09	1.33555e+10	6.80699e+09	1.35068e+10	6.08166e+09	5.42092e+09	9.17968e+09	5.03854e+09	9.68322e+09	9.03008e+09	1.07162e+10	7.40568e+09	1.44703	0.0900374	13.3994
M173T595	173.00874	595.376000	nodiff	cis-Aconitate	(M-H)-	0.8756	HMDB0000072	C00417	Organic acids and derivatives	Carboxylic acids and derivatives	Tricarboxylic acids and derivatives	3.18938e+06	2.47978e+06	3.055e+06	2.16652e+06	2.83552e+06	2.08061e+06	6.12206e+06	5.7645e+06	5.29705e+06	8.07975e+06	6.95906e+06	8.00559e+06	2.63447e+06	6.70467e+06	0.39293	1.28878e-05	0.575285
M141T511_3	141.01609	510.764000	nodiff	Cis,cis-muconic acid	[M-H]-	0.999919746269764	HMDB0006331	C02480	Lipids and lipid-like molecules	Fatty Acyls	Fatty acids and conjugates	6.23087e+10	6.23579e+10	4.33254e+10	5.5391e+10	3.50775e+10	5.87038e+10	6.30116e+10	5.68121e+10	5.61614e+10	7.47798e+10	8.32628e+10	6.14525e+10	5.28607e+10	6.59134e+10	0.801973	0.0672058	34.1134
M191T693	191.01948	693.198000	nodiff	Citrate	[M-H]-	0.997442966491784	HMDB0000094	C00158	Organic acids and derivatives	Carboxylic acids and derivatives	Tricarboxylic acids and derivatives	1.99147e+08	1.10882e+08	2.67401e+08	9.18761e+07	2.83268e+08	7.50508e+07	2.82814e+08	2.16762e+08	8.73292e+08	1.7566e+08	1.77394e+08	5.09967e+08	1.71271e+08	3.72648e+08	0.459605	0.119816	3.39224
M242T528	242.07997	528.339000	nodiff	Cytidine	[M-H]-	0.725442925367674	HMDB0000089	C00475	Nucleosides, nucleotides, and analogues	Pyrimidine nucleosides		5.98991e+06	7.66261e+06	7.52336e+06	7.19047e+06	7.61839e+06	8.46277e+06	4.4504e+06	4.07372e+06	4.86069e+06	4.25237e+06	3.71681e+06	4.45188e+06	7.40792e+06	4.30098e+06	1.72238	7.19774e-06	0.453159
M322T565	322.05205	564.878000	nodiff	Cytidine 5'-monophosphate (CMP)	(M-H)-	0.904	HMDB0000095	C00055	Nucleosides, nucleotides, and analogues	Pyrimidine nucleotides	Pyrimidine ribonucleotides	1.65197e+06	2.0672e+06	1.91269e+06	1.45102e+06	1.9886e+06	1.57992e+06	734782	2.04198e+06	1.06891e+06	1.16426e+06	1.3693e+06	507794	1.77524e+06	1.14784e+06	1.54659	0.0263748	0.165562
M613T572	613.14140	572.242000	nodiff	Cytidine monophosphate n-acetylneuraminic acid	[M-H]-	0.960660203	HMDB0001176	C00128	Nucleosides, nucleotides, and analogues	Pyrimidine nucleotides	Pyrimidine nucleotide sugars	3.83678e+06	4.30425e+06	4.07392e+06	3.6782e+06	3.9133e+06	3.99597e+06	4.2692e+06	3.68177e+06	2.38324e+06	3.47805e+06	3.47398e+06	3.09852e+06	3.96707e+06	3.39746e+06	1.16766	0.0617389	0.112441
M179T516	179.03770	516.314000	nodiff	D-(+)-mannose	[M-H]-	0.963197977474771	HMDB0062473	C00936	Organic oxygen compounds	Organooxygen compounds	Carbohydrates and carbohydrate conjugates	2.50103e+07	2.56039e+07	1.601e+07	2.44646e+07	2.45046e+07	1.85982e+07	1.59486e+07	2.76804e+07	1.61203e+07	3.10238e+07	1.53733e+07	1.5953e+07	2.23653e+07	2.03499e+07	1.09904	0.557005	0.108618
M102T536	102.05529	535.735000	nodiff	D-2-aminobutyric acid	[M-H]-	0.998191742898464	HMDB0000452	C02261	Organic acids and derivatives	Carboxylic acids and derivatives	Amino acids, peptides, and analogues	1.32357e+08	2.30959e+08	1.64043e+08	4.04372e+08	2.17028e+08	2.20999e+08	1.8026e+08	1.61621e+08	1.76153e+08	1.3976e+08	1.26479e+08	1.58388e+08	2.28293e+08	1.5711e+08	1.45307	0.101307	1.54393
M167T948	166.98331	948.061000	nodiff	D-2-phosphoglyceric acid	[M-H-H2O]-	0.849499094472086	HMDB0003391	C00197	Organic oxygen compounds	Organooxygen compounds	Carbohydrates and carbohydrate conjugates	9.72952e+06	9.17322e+06	9.22074e+06	9.57815e+06	1.02144e+07	9.07046e+06	9.06275e+06	9.96786e+06	9.52976e+06	9.95029e+06	9.3985e+06	9.41885e+06	9.49775e+06	9.55467e+06	0.994043	0.807415	0.180683
M88T528	88.03957	528.074500	nodiff	D-alanine	[M-H]-	0.99841222542041	HMDB0001310	C01401	Organic acids and derivatives	Carboxylic acids and derivatives	Amino acids, peptides, and analogues	1.73861e+08	1.14099e+08	1.51179e+08	1.44474e+08	9.14081e+07	1.25468e+08	1.08621e+08	1.04249e+08	1.41851e+08	3.06978e+08	5.08682e+07	9.48132e+07	1.33415e+08	1.34563e+08	0.991466	0.97673	0.42551
M207T348	207.05089	347.897000	nodiff	D-Arabinono-1,4-lactone	(M+CH3COO)-	0.7831						2.96285e+07	6.24745e+07	5.50978e+07	5.82907e+07	5.56669e+07	6.31423e+07	5.7955e+07	5.50408e+07	5.12705e+07	5.79785e+07	6.63182e+07	5.78869e+07	5.40501e+07	5.77417e+07	0.936068	0.51436	0.438616
M243T529	243.08360	529.245000	nodiff	D-Biotin	(M-H)-	0.8003	HMDB0000030	C00120				3.29708e+06	409246	269984	3.41329e+06	2.79254e+06	359466	3.39234e+06	3.0085e+06	3.14689e+06	3.0129e+06	2.94756e+06	3.25237e+06	1.75693e+06	3.12676e+06	0.561903	0.0582223	0.269858
M117T980	117.01861	979.544000	nodiff	D-erythronic acid .gamma.-lactone	[M-H]-	0.715224698	HMDB0000349		Organoheterocyclic compounds	Lactones	Gamma butyrolactones	6.11825e+07	8.60709e+07	6.00392e+07	7.30801e+07	6.64015e+07	6.38095e+07	4.92143e+07	5.11304e+07	6.51853e+07	7.81172e+07	1.19264e+08	5.44715e+07	6.84306e+07	6.95638e+07	0.983711	0.924006	0.363389
M181T500	181.07142	499.826000	nodiff	D-mannitol	[M-H]-	0.800384153502731	HMDB0000765	C00392	Organic oxygen compounds	Organooxygen compounds	Carbohydrates and carbohydrate conjugates	5.43017e+07	6.60355e+07	6.06598e+07	6.19758e+07	2.54335e+08	5.96273e+07	6.27417e+07	5.77663e+07	5.31219e+07	6.33045e+07	6.54958e+07	5.8522e+07	9.28224e+07	6.01587e+07	1.54296	0.337052	1.3654
M259T529	259.01884	529.054000	nodiff	D-Mannose 1-phosphate	(M-H)-	0.9533	HMDB0006330	C00636	Organic oxygen compounds	Organooxygen compounds	Carbohydrates and carbohydrate conjugates	688324	832885	757734	766595	754068	958879	101509	357588	36302.1	51092.9	362365	82535	793081	165232	4.7998	6.22227e-06	0.214735
M259T610	259.02267	609.787000	nodiff	D-mannose 6-phosphate	[M-H]-	0.989736159427359	HMDB0001078	C00275	Organic oxygen compounds	Organooxygen compounds	Carbohydrates and carbohydrate conjugates	3.22463e+07	2.61497e+07	2.60399e+07	2.66281e+07	2.49406e+07	4.8943e+07	1.44615e+07	1.41657e+07	1.63731e+07	1.58531e+07	4.47376e+07	4.21367e+07	3.08246e+07	2.46213e+07	1.25195	0.400342	0.340434
M169T326	168.99183	325.900000	nodiff	D-myo-inositol-1,3-diphosphate	[M-2H]2-	0.914864629371325	HMDB0006234	C04062	Organic oxygen compounds	Organooxygen compounds	Alcohols and polyols	4.64641e+06	4.69897e+06	4.31135e+06	4.50836e+06	4.74928e+06	4.4867e+06	5.01866e+06	5.21708e+06	4.65087e+06	4.73132e+06	4.73886e+06	4.53136e+06	4.56684e+06	4.81469e+06	0.948523	0.0720121	0.16929
M193T951_2	193.07151	950.573000	nodiff	D-pinitol	[M-H]-	0.965755636993546	HMDB0034219	C03844	Organic oxygen compounds	Organooxygen compounds	Alcohols and polyols	1.30001e+08	1.35279e+08	5.91047e+07	1.48582e+08	7.44133e+07	5.22692e+07	3.71671e+07	9.0896e+07	9.60642e+07	3.19337e+07	1.18826e+08	5.72482e+07	9.99415e+07	7.20226e+07	1.38764	0.244253	0.933374
M201T951_2	201.02008	951.469000	nodiff	D-Quinovose	(M+K-2H)-	0.9869		C02522				1.18092e+06	899332	2.29456e+06	1.68488e+06	1.44933e+06	1.36108e+06	1.66014e+06	521378	1.54364e+06	1.59147e+06	1.84715e+06	853813	1.47835e+06	1.33626e+06	1.10633	0.634407	0.0428612
M289T602	289.03337	601.649000	nodiff	D-Ribose 5-phosphate	(M+CH3COO)-	0.9063	HMDB0001548	C00117	Organic oxygen compounds	Organooxygen compounds	Carbohydrates and carbohydrate conjugates	2.15006e+07	1.2732e+07	1.00011e+07	1.21407e+07	1.09105e+07	1.36857e+07	3.46395e+06	3.10028e+06	3.60126e+06	4.89264e+06	3.24283e+06	2.77765e+06	1.34951e+07	3.5131e+06	3.84137	0.000167397	0.843482
M154T21	153.99166	20.544650	nodiff	D-ribulose 1,5-bisphosphate	[M-2H]2-	0.743679001243262		C01182	Organic oxygen compounds	Organooxygen compounds	Carbohydrates and carbohydrate conjugates	4.10347e+07	1.99662e+07	4.00477e+07	4.07217e+07	4.02884e+07	4.18256e+07	1.12151e+08	4.02328e+07	4.03525e+07	2.5409e+07	4.08677e+07	5.83792e+07	3.7314e+07	5.28987e+07	0.705387	0.26052	0.779601
M181T56	181.07164	55.761100	nodiff	D-sorbitol	[M-H]-	0.969574238454017	HMDB0000247	C00794	Organic oxygen compounds	Organooxygen compounds	Carbohydrates and carbohydrate conjugates	4.46314e+07	3.71275e+07	2.08017e+07	3.53958e+07	2.90508e+07	3.32293e+07	3.20842e+07	4.24133e+07	3.88846e+07	3.9816e+07	2.62688e+07	3.18971e+07	3.33728e+07	3.52273e+07	0.947354	0.66213	0.384575
M161T499_2	161.04508	499.472000	nodiff	D-turanose	[M-H-C6H12O6]-	0.869748250712545	HMDB0011740	C19636	Lipids and lipid-like molecules	Fatty Acyls	Fatty acyl glycosides	7.92256e+07	1.44613e+08	7.84717e+07	2.75082e+08	3.94853e+07	1.63679e+08	1.10195e+08	1.1739e+08	1.02492e+08	1.19425e+08	1.12178e+08	1.14471e+08	1.30093e+08	1.12692e+08	1.15441	0.626334	1.12136
M351T62	351.03427	61.795250	nodiff	Daphnoretin	[M-H]-	0.968701373287088		C09216	Phenylpropanoids and polyketides	Coumarins and derivatives	Hydroxycoumarins	2.48271e+07	2.36185e+07	2.14332e+07	2.4398e+07	2.29674e+07	2.38973e+07	2.67845e+07	2.39895e+07	2.52127e+07	2.85051e+07	2.50961e+07	2.40115e+07	2.35236e+07	2.55999e+07	0.918894	0.0380029	0.4928
M417T39	417.21087	38.536100	nodiff	Dauricine	[M-H-C12H16O2N]-	0.889163956748453		C09419	Organoheterocyclic compounds	Isoquinolines and derivatives	Benzylisoquinolines	1.52226e+08	1.24633e+08	7.59724e+07	4.24518e+06	7.65992e+07	1.51242e+08	1.30804e+08	9.9841e+07	1.08483e+08	1.13381e+08	8.32882e+07	1.65031e+08	9.74864e+07	1.16805e+08	0.834609	0.474033	0.800464
M367T39	367.03378	39.418800	nodiff	Diacetylrhein	[M-H]-	0.735875782239774			Benzenoids	Anthracenes	Anthracenecarboxylic acids and derivatives	1.1439e+08	3.29882e+07	9.60562e+07	1.77636e+07	2.86203e+07	1.79251e+07	2.63354e+07	9.12666e+07	2.96951e+07	3.4934e+07	1.5233e+08	2.74504e+07	5.12905e+07	6.03352e+07	0.850092	0.747	0.333151
M309T500	309.04017	499.606500	nodiff	Digalacturonic acid	[M-H-C2H4O2]-	0.892915100194984		C02273				6.38873e+06	4.71117e+06	4.91322e+06	3.5167e+06	4.9048e+06	3.84337e+06	6.88463e+06	7.19966e+06	5.26962e+06	5.05844e+06	6.24952e+06	7.21197e+06	4.713e+06	6.31231e+06	0.746637	0.0182103	0.333047
M127T222	127.02540	221.638000	nodiff	Dihydro-4,4-dimethyl-2,3-furandione	[M-H]-	0.907401026		C01125	Organoheterocyclic compounds	Lactones	Gamma butyrolactones	7.93445e+06	1.45885e+07	1.81196e+07	1.78548e+07	9.85423e+06	1.83205e+07	1.29027e+07	1.6041e+07	1.53121e+07	4.74612e+07	9.4666e+06	1.16566e+07	1.44454e+07	1.88067e+07	0.768097	0.491263	0.390277
M89T494	89.04278	494.213000	nodiff	Dl-lactate	[M-H]-	0.998077956580515		C01432	Organic acids and derivatives	Hydroxy acids and derivatives	Alpha hydroxy acids and derivatives	2.20752e+07	2.34067e+07	3.0187e+07	1.97006e+07	1.70012e+07	1.95827e+07	2.30246e+07	2.02997e+07	2.52157e+07	2.82357e+07	1.73014e+07	2.10902e+07	2.19922e+07	2.25279e+07	0.976222	0.831076	0.25491
M133T563_2	133.01360	563.174000	nodiff	Dl-malic acid	[M-H]-	0.987416326460878	HMDB0000744	C00497	Organic acids and derivatives	Hydroxy acids and derivatives	Beta hydroxy acids and derivatives	8.27399e+08	8.94619e+08	6.98462e+08	8.07083e+08	8.74535e+08	1.7352e+09	9.89418e+08	2.14189e+09	2.67852e+09	8.07278e+08	5.98231e+08	1.29697e+09	9.72884e+08	1.41872e+09	0.685749	0.25434	4.23764
M114T465	114.05532	465.484000	nodiff	DL-proline	[M-H]-	0.980354543578977	HMDB0000162	C00148	Organic acids and derivatives	Carboxylic acids and derivatives	Amino acids, peptides, and analogues	1.99433e+08	1.79422e+08	3.34866e+08	1.47988e+08	1.86699e+08	2.93072e+08	1.64395e+08	1.80456e+08	1.7232e+08	1.71134e+08	1.92861e+08	1.80156e+08	2.2358e+08	1.76887e+08	1.26397	0.152761	1.21452
M104T543	104.03451	542.543000	nodiff	DL-serine	[M-H]-	0.928960437260304	HMDB0062263	C00065	Organic acids and derivatives	Carboxylic acids and derivatives	Amino acids, peptides, and analogues	7.46149e+06	3.36086e+07	3.25892e+07	1.99435e+07	3.26209e+07	6.0121e+07	5.8243e+07	6.44369e+07	2.66829e+07	3.81957e+07	3.1082e+07	2.78112e+07	3.10574e+07	4.10753e+07	0.75611	0.329708	0.611024
M118T538	118.05031	538.487500	nodiff	DL-threonine	[M-H]-	0.86212477903407	HMDB0000167	C00188	Organic acids and derivatives	Carboxylic acids and derivatives	Amino acids, peptides, and analogues	1.43888e+08	1.39965e+08	2.07879e+08	1.4641e+08	7.00908e+07	1.46787e+08	1.12203e+08	1.24431e+08	1.50662e+08	1.24016e+08	8.44901e+07	1.38217e+08	1.42503e+08	1.22337e+08	1.16485	0.340048	0.483529
M116T457	116.07096	456.649000	nodiff	DL-valine	[M-H]-	0.994377275782824	HMDB0000883	C00183	Organic acids and derivatives	Carboxylic acids and derivatives	Amino acids, peptides, and analogues	1.83886e+08	1.53148e+08	1.64878e+08	1.96637e+08	1.34284e+08	1.55801e+08	1.59037e+08	1.99459e+08	1.34642e+08	1.33098e+08	1.36364e+08	1.51577e+08	1.64772e+08	1.52363e+08	1.08145	0.390351	0.174102
M181T285	181.07142	285.210000	nodiff	Dulcitol	[M-H]-	0.817620042	HMDB0000107	C01697	Organic oxygen compounds	Organooxygen compounds	Carbohydrates and carbohydrate conjugates	1.30867e+08	1.43482e+08	1.59762e+08	1.1847e+08	1.26095e+08	1.36685e+08	1.48061e+08	1.31313e+08	1.17694e+08	1.51823e+08	3.01386e+07	1.4894e+08	1.35893e+08	1.21328e+08	1.12005	0.481162	0.564041
M309T53	309.28031	52.970450	nodiff	Eicosenoic acid	[M-H]-	0.990333901769335		C16526	Lipids and lipid-like molecules	Fatty Acyls	Fatty acids and conjugates	6.94141e+08	7.36854e+08	7.29584e+08	7.52247e+08	7.53495e+08	7.75709e+08	4.80877e+08	4.79043e+08	7.92056e+08	5.31618e+08	6.17254e+08	7.87672e+08	7.40338e+08	6.14753e+08	1.20429	0.0632355	1.90587
M293T63	293.17943	62.972600	nodiff	Embelin	(M-H)-	0.8152						6.20246e+06	7.47644e+06	4.29844e+06	5.40704e+06	4.11303e+06	4.01354e+06	3.21485e+06	5.64999e+06	4.46599e+06	4.42417e+06	4.08033e+06	5.05952e+06	5.25183e+06	4.48248e+06	1.17164	0.271072	0.11589
M431T38	431.22662	37.629600	nodiff	Eplerenone hydroxy acid	[M-H]-	0.909835148268865						1.05212e+07	9.61187e+06	6.23108e+06	1.03764e+07	5.46011e+06	1.18633e+07	9.73495e+06	7.22939e+06	8.60458e+06	8.17335e+06	6.07261e+06	1.12096e+07	9.01066e+06	8.50408e+06	1.05957	0.701499	0.187853
M337T59	337.31206	58.941100	nodiff	Erucic acid	[M-H]-	0.999911765156652	HMDB0002068	C08316	Lipids and lipid-like molecules	Fatty Acyls	Fatty acids and conjugates	6.71543e+07	5.68641e+07	6.33191e+07	6.55351e+07	7.5777e+07	7.80303e+07	3.59248e+07	3.68052e+07	3.70659e+07	3.74542e+07	1.32117e+08	4.63581e+07	6.778e+07	5.42876e+07	1.24854	0.418103	0.463115
M125T43	124.98344	43.362700	nodiff	Ethyl sulfate	[M-H]-	0.999241727	HMDB0031233		Organic acids and derivatives	Organic sulfuric acids and derivatives	Sulfuric acid esters	4.34263e+07	3.85766e+07	3.93176e+07	5.99994e+07	3.41443e+07	1.18967e+07	4.33127e+07	3.28464e+07	3.06108e+07	3.36106e+07	2.16444e+07	3.83026e+07	3.78935e+07	3.33879e+07	1.13495	0.535678	0.187011
M242T262	242.17633	262.101000	nodiff	Etodolac	[M-H-CO2]-	0.952201890525883	HMDB0014887	C06991	Organoheterocyclic compounds	Indoles and derivatives	Indolyl carboxylic acids and derivatives	1.16468e+08	8.31271e+07	1.17547e+08	5.65461e+07	6.60926e+07	3.40049e+07	4.96139e+07	9.31658e+07	5.02362e+07	1.56387e+08	5.05481e+07	2.876e+08	7.89642e+07	1.14592e+08	0.689091	0.404225	1.10677
M213T102	213.14955	101.810500	nodiff	Fa 12:1+1o	[M-H]-	0.954102866			Organic acids and derivatives	Hydroxy acids and derivatives	Medium-chain hydroxy acids and derivatives	5.0903e+07	3.38953e+07	7.27072e+06	7.07095e+06	5.73456e+06	5.81022e+06	1.034e+07	9.66446e+06	8.86485e+06	1.05014e+07	2.66739e+07	1.05616e+07	1.84475e+07	1.27677e+07	1.44485	0.512808	0.523573
M535T59	535.47483	59.055400	nodiff	Fahfa 34:1	[M-H]-	0.873442436			Lipids and lipid-like molecules	Fatty Acyls	Fatty acids and conjugates	8.60498e+07	3.93791e+07	4.19868e+07	5.21096e+07	4.41224e+07	4.19513e+07	3.18912e+07	4.19343e+07	3.70177e+07	4.43342e+07	3.87631e+07	3.21964e+07	5.09332e+07	3.76895e+07	1.35139	0.109272	0.669012
M564T60	563.50555	59.650150	nodiff	Fahfa 36:1	[M-H]-	0.983538398			Lipids and lipid-like molecules	Fatty Acyls	Fatty acids and conjugates	6.4839e+07	1.6668e+08	5.66289e+07	6.73709e+07	5.50615e+07	7.57503e+07	3.02395e+07	3.02721e+07	8.21773e+07	2.26012e+07	3.43161e+07	2.48634e+07	8.10551e+07	3.74116e+07	2.16658	0.0505338	1.36854
M561T55	561.49020	54.997300	nodiff	Fahfa 36:2	[M-H]-	0.960201413300337			Lipids and lipid-like molecules	Fatty Acyls	Fatty acids and conjugates	2.26658e+07	2.72925e+07	2.46595e+07	2.3353e+07	2.59345e+07	2.30476e+07	1.16964e+07	9.3396e+06	1.3309e+07	1.16837e+07	1.7334e+07	1.34639e+07	2.44921e+07	1.28044e+07	1.91278	4.82944e-06	0.899631
M583T55	583.47410	54.997300	nodiff	Fahfa 38:5	[M-H]-	0.793804843			Lipids and lipid-like molecules	Fatty Acyls	Fatty acids and conjugates	1.27669e+07	1.67394e+07	1.41828e+07	2.07506e+07	1.63255e+07	1.87061e+07	6.18365e+06	5.54272e+06	6.09737e+06	5.46356e+06	5.28367e+06	6.34268e+06	1.65786e+07	5.81894e+06	2.84907	4.30863e-06	0.885107
M304T595	304.06130	595.303000	nodiff	Fenoldopam	[M-H]-	0.700693767508381	HMDB0014938	C07693				3.7993e+06	4.07306e+06	3.66827e+06	3.09562e+06	4.52062e+06	3.20916e+06	5.05533e+06	6.882e+06	5.26173e+06	5.90052e+06	6.38976e+06	8.51158e+06	3.72767e+06	6.33349e+06	0.588566	0.000915539	0.44052
M115T563	115.00296	563.376000	nodiff	Fumarate	[M-H]-	0.761038461	HMDB0000134	C00122	Organic acids and derivatives	Carboxylic acids and derivatives	Dicarboxylic acids and derivatives	1.02285e+08	1.99624e+07	5.45944e+07	2.3371e+08	7.84933e+07	1.67191e+08	1.05323e+08	2.21209e+08	7.05731e+07	8.29932e+07	4.44388e+07	1.50585e+08	1.09373e+08	1.1252e+08	0.972025	0.940872	0.350351
M498T341	498.26356	341.251000	nodiff	Fuziline	[M+HCO2]-	0.840981945			Lipids and lipid-like molecules	Prenol lipids	Diterpenoids	7.25676e+06	5.43567e+06	6.22295e+06	6.01099e+06	6.65424e+06	5.3457e+06	2.7521e+06	2.2015e+06	2.37166e+06	2.57416e+06	2.96533e+06	2.64448e+06	6.15439e+06	2.58487e+06	2.38093	5.42619e-07	0.514342
M249T525	249.04714	524.600000	nodiff	Gamma-Glu-Cys	[M-H]-	0.992355798	HMDB0001049	C00669	Organic acids and derivatives	Carboxylic acids and derivatives	Amino acids, peptides, and analogues	1.49445e+07	1.39089e+07	1.32501e+07	1.5256e+07	1.27572e+07	1.17851e+07	2.38323e+06	2.26052e+06	1.07503e+06	2.37348e+06	1.3161e+06	2.0167e+06	1.36503e+07	1.90418e+06	7.16861	2.17828e-09	0.960077
M315T39_1	315.13673	39.428100	nodiff	Gatifloxacin	[M-H-C2H3O2]-	0.728361081154814	HMDB0015178	C07661	Organoheterocyclic compounds	Quinolines and derivatives	Quinoline carboxylic acids	3.76697e+07	4.07045e+07	4.58405e+07	2.90732e+07	4.03399e+07	3.28634e+07	3.40759e+07	3.81223e+07	4.11136e+07	3.78115e+07	4.01504e+07	3.87011e+07	3.77485e+07	3.83291e+07	0.984852	0.830586	0.457976
M113T285_2	113.02354	284.749000	nodiff	Glutaric acid	[M-H-H2O]-	0.994116643919864	HMDB0000661	C00489	Organic acids and derivatives	Carboxylic acids and derivatives	Dicarboxylic acids and derivatives	1.77656e+07	1.57052e+07	1.73638e+07	2.15758e+07	1.72634e+07	2.57858e+07	1.91976e+07	2.58796e+07	2.14601e+07	2.16013e+07	1.18586e+07	2.12139e+07	1.92433e+07	2.02019e+07	0.95255	0.702044	0.225656
M611T675	611.14595	674.997000	nodiff	Glutathione disulfide	(M-H)-	0.7779	HMDB0003337	C00127	Organic acids and derivatives	Carboxylic acids and derivatives	Amino acids, peptides, and analogues	3.19772e+06	2.53967e+06	1.66581e+06	2.29816e+06	2.07488e+06	1.99725e+06	5.75603e+06	3.6915e+06	7.17484e+06	4.1326e+06	3.79505e+06	4.96205e+06	2.29558e+06	4.91868e+06	0.466707	0.00130325	0.432913
M189T568	189.05136	567.768000	nodiff	Gly-Asp	[M-H]-	0.745677869			Organic acids and derivatives	Carboxylic acids and derivatives	Amino acids, peptides, and analogues	3.33124e+06	3.7535e+06	3.13871e+06	3.29372e+06	3.10212e+06	3.23187e+06	3.57546e+06	3.85151e+06	3.21667e+06	4.43159e+06	3.49161e+06	3.1381e+06	3.30852e+06	3.61749e+06	0.914591	0.183381	0.168103
M131T502	131.04558	501.771000	nodiff	Gly-Gly	[M-H]-	0.916874752	HMDB0011733	C02037	Organic acids and derivatives	Carboxylic acids and derivatives	Amino acids, peptides, and analogues	1.19764e+07	9.36969e+06	9.18381e+06	1.27229e+07	9.37814e+06	1.44849e+07	8.20787e+06	8.85294e+06	6.89017e+06	7.42509e+06	8.98738e+06	1.34121e+07	1.1186e+07	8.96259e+06	1.24807	0.120507	0.243439
M339T37_3	339.19996	37.443500	nodiff	Gly-His-Lys	[M-H]-	0.933670205950934			Organic acids and derivatives	Carboxylic acids and derivatives	Amino acids, peptides, and analogues	5.85947e+09	7.29062e+09	4.87441e+09	8.0547e+09	4.21036e+09	5.00977e+09	4.694e+09	5.00784e+09	4.64774e+09	3.97054e+09	4.70529e+09	5.06766e+09	5.88322e+09	4.68218e+09	1.25651	0.0872013	6.75041
M105T331	105.01857	331.294000	nodiff	Glyceric acid	[M-H]-	0.993151486008995	HMDB0031818	C00258	Organic oxygen compounds	Organooxygen compounds	Carbohydrates and carbohydrate conjugates	1.02161e+08	4.52543e+07	1.62932e+08	1.44658e+08	1.87547e+08	1.49311e+08	2.43077e+08	1.52264e+08	2.19125e+08	2.30277e+08	1.7494e+08	1.09607e+08	1.31977e+08	1.88215e+08	0.701205	0.0867112	1.85268
M74T530	74.02392	530.476500	nodiff	Glycine	[M-H]-	0.99821806	HMDB0000123	C00037	Organic acids and derivatives	Carboxylic acids and derivatives	Amino acids, peptides, and analogues	2.59684e+07	1.24614e+08	5.22529e+07	1.06334e+08	5.10656e+07	7.74672e+07	9.04134e+07	2.31091e+07	1.92667e+07	8.03531e+07	6.15331e+07	2.76457e+07	7.29503e+07	5.03869e+07	1.4478	0.281247	0.969148
M166T334	166.01723	333.912000	nodiff	Guanidinoethyl sulfonate	[M-H]-	0.96022716458414	HMDB0003584	C01959	Organic acids and derivatives	Organic sulfonic acids and derivatives	Organosulfonic acids and derivatives	2.885e+07	3.08348e+07	2.46313e+07	3.05302e+07	2.48309e+07	2.20598e+07	3.37767e+07	2.95802e+07	3.08898e+07	3.48581e+07	3.07198e+07	3.71887e+07	2.69562e+07	3.28355e+07	0.820945	0.0112996	0.701951
M130T492	130.06159	492.475000	nodiff	Guanidinopropionic acid	[M-H]-	0.999407567538317	HMDB0013222	C03065	Organic nitrogen compounds	Organonitrogen compounds	Guanidines	2.15533e+08	2.6321e+08	2.01564e+08	1.9388e+08	2.87037e+08	1.77014e+08	2.71706e+08	1.68505e+08	1.82329e+08	2.2064e+08	3.49624e+08	2.33255e+08	2.2304e+08	2.37677e+08	0.938417	0.658818	0.646934
M341T53	341.27068	53.139950	nodiff	Hexadecanedioic acid, 3,3,14,14-tetramethyl-	[M-H]-	0.774646101			Lipids and lipid-like molecules	Fatty Acyls	Fatty acids and conjugates	5.09159e+06	1.6592e+06	404922	1.65248e+06	970234	1.15202e+06	1.26538e+06	803927	1.25122e+06	584168	1.11334e+06	969447	1.82174e+06	997913	1.82555	0.260105	0.186681
M241T236	241.08311	235.589500	nodiff	His-ser	[M-H]-	0.746680518611993	HMDB0000273	C00214	Nucleosides, nucleotides, and analogues	Pyrimidine nucleosides	Pyrimidine 2'-deoxyribonucleosides	1.4548e+08	1.38294e+08	1.2721e+08	1.31651e+08	5.43347e+07	9.43761e+07	5.36616e+07	9.33228e+07	8.46474e+07	1.18889e+08	4.54529e+07	4.66393e+07	1.15224e+08	7.37688e+07	1.56196	0.0508842	1.29855
M134T633	134.01694	633.336000	nodiff	Homocysteine	[M-H]-	0.909148707454998		C00155				1.29086e+07	9.48884e+06	8.16635e+06	9.47726e+06	8.66813e+06	1.30367e+07	1.13852e+07	8.93045e+06	1.07195e+07	3.77247e+07	7.09705e+06	1.53127e+07	1.0291e+07	1.51949e+07	0.677263	0.323787	0.453334
M403T39	403.19503	38.538300	nodiff	hydrocortisone 21-acetate	[M-H]-	0.914311094147489		C02821	Lipids and lipid-like molecules	Steroids and steroid derivatives	Pregnane steroids	2.28855e+07	1.7524e+07	1.15403e+07	1.76136e+07	1.11996e+07	2.31196e+07	1.84411e+07	1.59879e+07	1.49419e+07	1.60658e+07	1.32545e+07	2.3029e+07	1.73138e+07	1.69534e+07	1.02126	0.890159	0.260467
M325T38_3	325.18443	37.629600	nodiff	Hydroquinidine	[M-H]-	0.956597974631046		C10696				7.97454e+09	9.5877e+09	6.54948e+09	1.10679e+10	5.68117e+09	6.67138e+09	6.41558e+09	6.81908e+09	6.12155e+09	5.3488e+09	6.25463e+09	6.63027e+09	7.92203e+09	6.26498e+09	1.26449	0.0845293	8.0407
M197T1015	196.98408	1015.210000	nodiff	Hydroxypyruvic acid dimethyl ketal phosphate	[M-H-CH4O]-	0.865314871			Organic oxygen compounds	Organooxygen compounds	Ethers	3.75715e+06	3.97424e+06	1.11774e+07	1.31133e+07	3.42685e+06	1.23013e+07	8.70235e+06	1.07508e+07	1.47597e+07	9.41431e+06	1.68911e+07	9.42262e+06	7.95837e+06	1.16568e+07	0.682723	0.147457	0.422364
M323T41	323.16916	41.143400	nodiff	Hymeglusin	[M-H]-	0.995443567437225			Lipids and lipid-like molecules	Fatty Acyls	Fatty acids and conjugates	9.82508e+07	1.09467e+08	7.64306e+07	1.24663e+08	6.4105e+07	7.28629e+07	7.67844e+07	7.45414e+07	7.54299e+07	6.56367e+07	7.22316e+07	6.88928e+07	9.09633e+07	7.22528e+07	1.25896	0.0853647	0.870877
M116T446	116.03458	446.453500	nodiff	Indole	[M-H]-	0.990610505	HMDB0000738	C00463	Organoheterocyclic compounds	Indoles and derivatives	Indoles	1.73267e+07	2.32629e+07	2.02998e+07	2.70562e+07	1.79383e+07	1.88983e+07	3.44426e+07	3.45783e+07	2.05234e+07	5.85138e+07	1.0516e+07	1.71682e+07	2.0797e+07	2.92904e+07	0.710029	0.265293	0.621749
M202T326	202.10829	325.802000	nodiff	Indole-3-butyric acid	[M-H]-	0.983795536486986	HMDB0002096	C11284	Organoheterocyclic compounds	Indoles and derivatives	Indoles	2.35122e+06	2.04142e+06	2.00767e+06	1.95267e+06	2.33103e+06	1.67778e+06	7.94187e+06	7.71168e+06	7.31828e+06	8.01414e+06	8.22795e+06	8.53304e+06	2.0603e+06	7.95783e+06	0.258902	4.61819e-11	0.705632
M144T282	144.04486	281.940500	nodiff	Indole-3-carboxaldehyde	[M-H]-	0.940911247503771	HMDB0029737	C08493	Organoheterocyclic compounds	Indoles and derivatives	Indoles	1.03316e+07	2.67768e+07	2.70691e+07	2.92504e+07	9.04351e+06	2.68936e+07	8.88109e+06	9.49866e+06	2.74045e+07	2.73017e+07	2.33356e+07	2.62296e+07	2.15608e+07	2.04419e+07	1.05474	0.834696	0.0952127
M158T281	158.06064	281.361500	nodiff	Indolelactic acid	[M-H-CH2O2]-	0.846260110007176	HMDB0000671	C02043	Organoheterocyclic compounds	Indoles and derivatives	Indolyl carboxylic acids and derivatives	8.98993e+07	7.88067e+07	4.17319e+07	7.88622e+07	8.8532e+07	7.93461e+07	7.84243e+07	8.89501e+07	9.07785e+07	8.35415e+07	8.36164e+07	5.45503e+07	7.61964e+07	7.99768e+07	0.952731	0.682943	0.482238
M212T34	212.00402	34.452600	nodiff	Indoxyl sulfate	[M-H]-	0.823116195	HMDB0000682		Organic acids and derivatives	Organic sulfuric acids and derivatives	Arylsulfates	1.62243e+07	2.61022e+07	2.05422e+07	1.71112e+07	1.78366e+07	1.74878e+07	2.21076e+07	2.48478e+07	1.49598e+07	2.98479e+07	1.65007e+07	2.06664e+07	1.92174e+07	2.14884e+07	0.894317	0.418377	0.331044
M347T585	347.04053	584.714000	nodiff	Inosine 5'-monophosphate	[M-H]-	0.979504418619318	HMDB0000175	C00130	Nucleosides, nucleotides, and analogues	Purine nucleotides	Purine ribonucleotides	2.11352e+06	927083	1.17819e+06	808499	1.02051e+06	433447	1.37627e+07	1.15529e+07	6.87274e+06	1.10447e+07	8.57597e+06	9.19762e+06	1.08021e+06	1.01678e+07	0.106239	4.74908e-06	0.858802
M220T973	220.14691	972.736000	nodiff	Isoetharine	[M-H-H2O]-	0.968952851988011	HMDB0014366	C07053	Benzenoids	Phenols	Benzenediols	1.27037e+08	5.18799e+07	1.12934e+08	7.06915e+07	7.2723e+07	4.65189e+07	2.08145e+08	5.76781e+07	3.63987e+08	4.33182e+07	2.06204e+08	1.78762e+08	8.02974e+07	1.76349e+08	0.455332	0.0823269	2.14007
M242T38	242.01294	37.594800	nodiff	Isogentisin	[M-H-CH3]-	0.764091333156982	HMDB0030871	C10070	Organoheterocyclic compounds	Benzopyrans	1-benzopyrans	3.30797e+07	3.10825e+07	2.93986e+07	3.13201e+07	2.84024e+07	3.12287e+07	2.84611e+07	2.73598e+07	2.66452e+07	2.81734e+07	2.67012e+07	2.64942e+07	3.0752e+07	2.73058e+07	1.12621	0.00100984	0.34795
M126T719	126.01897	719.059000	nodiff	Isoguvacine	[M-H]-	0.924824778	HMDB0012130	C13694	Organic acids and derivatives	Carboxylic acids and derivatives	Amino acids, peptides, and analogues	1.07706e+07	8.30612e+06	1.02782e+07	1.64406e+07	1.82402e+07	1.84284e+07	2.30523e+07	2.07896e+07	1.42203e+07	1.67612e+07	1.44842e+07	2.10092e+07	1.3744e+07	1.83861e+07	0.747521	0.0793622	0.521555
M221T502	221.06663	501.740000	nodiff	Isomaltose	[M-H-C4H8O4]-	0.922840872527789	HMDB0002923	C00252	Lipids and lipid-like molecules	Fatty Acyls	Fatty acyl glycosides	1.03345e+08	2.93286e+07	3.97735e+07	3.5814e+07	3.19947e+07	3.33944e+07	3.86033e+07	4.25068e+07	3.66917e+07	3.31411e+07	3.85558e+07	6.95205e+07	4.56083e+07	4.31699e+07	1.05648	0.853128	0.0851698
M429T86	429.08111	85.535500	nodiff	Isoorientin	[M-H-H2O]-	0.925516821989714		C01821	Phenylpropanoids and polyketides	Flavonoids	Flavonoid glycosides	155981	390842	501906	126777	242268	190165	6.33059e+06	3.13245e+06	2.38082e+07	6.71462e+06	4.93579e+06	3.09559e+06	267990	8.00287e+06	0.0334867	0.0373098	0.632288
M529T40	529.30587	39.845650	nodiff	Kukoamine a	[M-H]-	0.779598884311634	HMDB0030392		Benzenoids	Phenols	Benzenediols	2.17236e+07	2.57851e+07	1.70771e+07	1.90094e+07	1.29065e+07	1.62291e+07	1.72041e+07	2.01382e+07	1.69588e+07	1.24557e+07	1.65061e+07	1.42507e+07	1.87885e+07	1.62523e+07	1.15605	0.262216	0.231685
M188T58_1	188.02127	58.277200	nodiff	Kynurenic acid	[M-H]-	0.745607758	HMDB0000715	C01717	Organoheterocyclic compounds	Quinolines and derivatives	Quinoline carboxylic acids	1.42554e+07	1.07355e+07	1.12909e+07	8.59769e+06	7.68285e+06	1.31829e+07	1.04551e+07	1.0556e+07	1.34488e+07	9.34853e+06	9.37143e+06	1.15841e+07	1.09576e+07	1.0794e+07	1.01515	0.895534	0.0734259
M89T602	88.98726	602.147000	nodiff	L-(+)-lactic acid	[M-H]-	0.9985605100102	HMDB0000190	C00186	Organic acids and derivatives	Hydroxy acids and derivatives	Alpha hydroxy acids and derivatives	1.95799e+07	2.35573e+07	1.88699e+07	2.29169e+07	6.3588e+06	1.13458e+07	2.59787e+07	6.63354e+06	1.515e+07	1.51332e+07	1.2326e+07	1.64176e+07	1.71048e+07	1.52732e+07	1.11992	0.639947	0.229009
M381T31	381.23211	31.178700	nodiff	L-alaninamide, n-[2-[2-(hydroxyamino)-2-oxoethyl]-4-methyl-1-oxopentyl]-3-methyl-l-valyl-n-(2-aminoethyl)-	[M-H-H3NO]-	0.87325255			Organic acids and derivatives	Carboxylic acids and derivatives	Amino acids, peptides, and analogues	2.04358e+08	3.03345e+08	1.91929e+08	2.56181e+08	1.49113e+08	1.74661e+08	1.73591e+08	1.95213e+08	1.91252e+08	1.40189e+08	1.96886e+08	1.6091e+08	2.13265e+08	1.7634e+08	1.20939	0.169428	0.999035
M88T336	88.03956	336.123500	nodiff	L-Alanine	(M-H)-	0.8314	HMDB0000161	C00041	Organic acids and derivatives	Carboxylic acids and derivatives	Amino acids, peptides, and analogues	3.17797e+07	222293	2.31889e+07	1.70992e+07	2.65072e+07	1.98545e+07	1.68707e+07	3.24495e+07	2.11272e+07	2.1155e+07	2.42359e+07	1.91485e+07	1.97753e+07	2.24978e+07	0.878989	0.595403	0.377252
M132T528	132.02959	528.445000	nodiff	L-aspartic acid	[M-H]-	0.924093112179693	HMDB0062186	C00049	Organic acids and derivatives	Carboxylic acids and derivatives	Amino acids, peptides, and analogues	4.15607e+06	4.28352e+06	4.02022e+06	5.10526e+06	4.47867e+06	4.13819e+06	2.44973e+06	2.10644e+06	1.76074e+06	2.886e+06	1.22255e+06	2.06653e+06	4.36365e+06	2.082e+06	2.0959	1.10636e-05	0.398729
M168T59	167.98419	58.583700	nodiff	L-Cysteic acid	[M-H]-	0.983829991684297	HMDB0002757	C00506	Organic acids and derivatives	Carboxylic acids and derivatives	Amino acids, peptides, and analogues	1.27934e+07	1.14203e+07	9.72561e+06	1.39079e+07	1.06088e+07	1.01406e+07	1.20536e+07	1.68647e+07	9.99763e+06	1.18293e+07	1.32601e+07	1.08643e+07	1.14328e+07	1.24783e+07	0.916215	0.400094	0.246465
M304T571	304.06127	571.064000	nodiff	L-cysteine-glutathione disulfide	[M-H-C3H7SO2N]-	0.834463131			Organic acids and derivatives	Carboxylic acids and derivatives	Amino acids, peptides, and analogues	4.58706e+06	3.29171e+06	3.98968e+06	9.86093e+06	7.51153e+06	5.003e+06	8.35856e+06	5.68211e+06	4.0257e+07	4.77048e+07	6.52793e+06	5.66e+06	5.70732e+06	1.90317e+07	0.299884	0.127736	0.773143
M174T562_1	173.98043	562.422000	nodiff	L-Cysteinesulfinic acid	(M+Na-2H)-	0.8524	HMDB0000996/HMDB0060179	C00606	Organic acids and derivatives	Carboxylic acids and derivatives	Amino acids, peptides, and analogues	3.0739e+06	2.86902e+06	3.0074e+06	2.51009e+06	3.22505e+06	2.64927e+06	199519	2.98648e+06	3.28084e+06	207287	158348	2.99345e+06	2.88912e+06	1.63765e+06	1.76418	0.0866994	0.24829
M146T584	146.04533	583.999000	nodiff	L-Glutamate	(M-H)-	0.8962	HMDB0000148	C00025	Organic acids and derivatives	Carboxylic acids and derivatives	Amino acids, peptides, and analogues	4.35328e+07	5.93099e+08	3.77673e+07	5.76944e+08	4.50614e+07	3.60201e+07	2.14993e+07	1.42619e+07	1.99604e+07	2.2691e+07	1.6867e+07	2.68541e+07	2.22071e+08	2.03556e+07	10.9096	0.109462	3.12388
M288T430	288.07695	430.223500	nodiff	L-glutathione, reduced	[M-H-H2O]-	0.742687809665524	HMDB0062697	C00051	Organic acids and derivatives	Carboxylic acids and derivatives	Amino acids, peptides, and analogues	4.72582e+07	5.80966e+07	5.40727e+07	4.42907e+07	5.01387e+07	5.70463e+07	5.2029e+07	5.7037e+07	3.90832e+07	4.86065e+07	4.3277e+07	3.32404e+07	5.18172e+07	4.55455e+07	1.1377	0.167933	0.274259
M145T889	145.09763	889.422000	nodiff	L-Lysine	(M-H)-	0.8983	HMDB0000182	C00047	Organic acids and derivatives	Carboxylic acids and derivatives	Amino acids, peptides, and analogues	2.96149e+07	2.89281e+07	3.00788e+07	3.04856e+07	3.10465e+07	2.91275e+07	4.28154e+06	2.20113e+07	1.68381e+07	3.26929e+07	2.83397e+07	1.38822e+07	2.98802e+07	1.96743e+07	1.51874	0.0358242	0.637114
M133T495	133.01354	495.098500	nodiff	L-Malic acid	(M-H)-	0.7392	HMDB0000156	C00149	Organic acids and derivatives	Hydroxy acids and derivatives	Beta hydroxy acids and derivatives	1.43593e+07	4.6747e+06	1.10968e+07	1.08198e+07	3.50756e+06	9.43097e+06	1.00033e+07	1.20621e+07	3.10237e+06	8.73228e+06	1.47066e+07	5.53434e+06	8.98153e+06	9.0235e+06	0.995349	0.986489	0.195222
M128T445_2	128.03463	444.867000	nodiff	L-pyroglutamic acid	[M-H]-	0.999823263538254	HMDB0000267	C01879	Organic acids and derivatives	Carboxylic acids and derivatives	Amino acids, peptides, and analogues	8.46665e+08	8.6767e+08	9.2571e+08	1.19837e+09	9.07234e+08	9.79601e+08	8.44774e+08	8.09407e+08	8.2984e+08	9.98453e+08	6.43344e+08	8.48434e+08	9.54208e+08	8.29042e+08	1.15098	0.103562	1.48102
M135T495_1	135.02931	494.526000	nodiff	L-Threonate	(M-H)-	0.6024	HMDB0000943/HMDB0062620	C01620	Organic oxygen compounds	Organooxygen compounds	Carbohydrates and carbohydrate conjugates	1.93762e+07	2.73418e+07	2.25204e+07	2.84642e+06	2.44558e+07	2.41555e+07	4.42346e+07	4.0673e+07	2.66189e+07	3.44204e+07	1.38855e+07	3.08778e+07	2.0116e+07	3.1785e+07	0.632877	0.0685495	0.827598
M118T590	118.05026	590.028000	nodiff	L-Threonine	(M-H)-	0.7892	HMDB0000167	C00188				2.23409e+07	2.07019e+07	2.20055e+07	1.56287e+07	1.47739e+07	1.63796e+07	1.32757e+07	1.20671e+07	1.44315e+07	1.46613e+07	1.64325e+07	1.54293e+07	1.86384e+07	1.43829e+07	1.29587	0.0194947	0.402821
M116T530	116.07088	529.633000	nodiff	L-Valine	(M-H)-	0.7134	HMDB0000883	C00183	Organic acids and derivatives	Carboxylic acids and derivatives	Amino acids, peptides, and analogues	4.82828e+07	4.95637e+07	2.53412e+07	4.6065e+07	4.91618e+07	4.91985e+07	4.69479e+07	4.65675e+07	4.6843e+07	1.47163e+08	4.44246e+07	4.70538e+07	4.46021e+07	6.31667e+07	0.706102	0.307055	0.916253
M295T43	295.13781	42.891700	nodiff	Leonurine	[M-H-CH3]-	0.985056788275536		C16985	Benzenoids	Benzene and substituted derivatives	Benzoic acids and derivatives	3.21923e+07	3.15778e+07	2.38741e+07	5.09765e+07	1.94211e+07	2.42414e+07	2.71238e+07	2.28832e+07	2.50549e+07	2.22873e+07	2.3227e+07	2.44771e+07	3.03805e+07	2.41755e+07	1.25666	0.210375	0.47765
M130T575	130.08674	575.275000	nodiff	Leucine	[M-H]-	0.978924159360342	HMDB0000687	C00123	Organic acids and derivatives	Carboxylic acids and derivatives	Amino acids, peptides, and analogues	2.38228e+07	2.5288e+07	2.31511e+07	2.98732e+07	2.60049e+07	2.62224e+07	2.49782e+07	2.30849e+07	2.19675e+07	2.27084e+07	1.5623e+07	2.46614e+07	2.5727e+07	2.21706e+07	1.16041	0.0621383	0.281302
M277T57	277.21819	56.677400	nodiff	Linolenic acid	[M-H]-	0.994873128648417	HMDB0001388	C06427	Lipids and lipid-like molecules	Fatty Acyls	Lineolic acids and derivatives	1.23326e+08	1.32973e+08	1.36198e+08	1.36936e+08	1.36554e+08	1.33194e+08	1.04111e+08	9.29872e+07	9.20868e+07	1.68436e+08	9.71955e+07	9.26846e+07	1.33197e+08	1.07917e+08	1.23425	0.0692135	0.818225
M241T92	241.18114	92.466600	nodiff	Loxistatin acid	[M-H-C2O3]-	0.949379148			Organic acids and derivatives	Carboxylic acids and derivatives	Amino acids, peptides, and analogues	3.18847e+07	3.75318e+07	3.52149e+07	3.41475e+07	4.21726e+07	2.70045e+07	2.08266e+07	3.96308e+07	7.29115e+06	3.19363e+07	4.38875e+06	2.52985e+07	3.46593e+07	2.1562e+07	1.60742	0.0538666	0.748425
M476T337	476.27918	336.603000	nodiff	Lpe 18:2	[M-H]-	0.934496486169323			Lipids and lipid-like molecules	Glycerophospholipids	Glycerophosphoethanolamines	9.46949e+06	3.96546e+07	1.09283e+07	1.36252e+07	1.42216e+07	3.78775e+07	4.256e+06	4.17951e+06	1.3289e+07	5.67841e+06	4.96816e+06	6.32601e+06	2.09628e+07	6.44952e+06	3.25029	0.0325216	0.845603
M145T828	145.09763	827.844000	nodiff	Lysine	[M-H]-	0.901260988199736	HMDB0000182	C00047	Organic acids and derivatives	Carboxylic acids and derivatives	Amino acids, peptides, and analogues	7.25825e+06	7.1771e+06	6.58271e+06	6.67087e+06	7.20468e+06	7.21861e+06	6.5054e+06	1.22542e+07	4.56593e+06	5.30093e+06	6.65708e+06	6.59394e+06	7.0187e+06	6.97959e+06	1.0056	0.972746	0.0675522
M133T887	133.01368	887.307000	nodiff	Malate	[M-H]-	0.940470017227032	HMDB0031518	C00711	Organic acids and derivatives	Hydroxy acids and derivatives	Beta hydroxy acids and derivatives	6.57125e+07	5.61603e+07	4.79967e+07	4.51226e+07	5.19968e+07	1.31142e+08	7.10692e+08	4.50061e+07	9.12941e+07	3.78235e+08	2.27307e+07	2.65814e+08	6.63552e+07	2.52295e+08	0.263006	0.117299	2.92952
M103T536_1	103.00289	536.151000	nodiff	Malonic acid	[M-H]-	0.921452489804079	HMDB0000691	C00383	Organic acids and derivatives	Carboxylic acids and derivatives	Dicarboxylic acids and derivatives	3.55742e+07	3.78293e+07	3.92294e+07	6.25777e+07	5.29253e+07	5.58988e+07	6.71157e+07	4.55423e+07	5.52966e+07	5.47817e+07	2.1609e+07	3.14332e+07	4.73391e+07	4.59631e+07	1.02994	0.871053	0.107856
M341T876	341.10940	876.015000	nodiff	Melibiose	[M-H]-	0.945205991500862	HMDB0000048	C05402	Lipids and lipid-like molecules	Fatty Acyls	Fatty acyl glycosides	6.52645e+06	5.59678e+06	6.10433e+06	4.87513e+06	3.95592e+06	5.7754e+06	5.5912e+06	4.05712e+06	5.36728e+06	6.39256e+06	5.89217e+06	5.94571e+06	5.47233e+06	5.54101e+06	0.987606	0.893629	0.107049
M275T50	275.16919	50.408300	nodiff	Menthyl salicylate	[M-H]-	0.943349891			Benzenoids	Benzene and substituted derivatives	Benzoic acids and derivatives	7.64617e+07	7.56258e+07	5.72174e+07	6.74571e+07	5.10095e+07	4.10165e+07	2.79647e+07	4.47695e+07	6.83991e+07	3.61292e+07	4.94058e+07	4.52498e+07	6.14647e+07	4.53197e+07	1.35625	0.0725877	0.709902
M309T31	309.17445	31.129200	nodiff	Mestranol	[M-H]-	0.93772392838729	HMDB0015446	C07618	Lipids and lipid-like molecules	Steroids and steroid derivatives	Estrane steroids	7.44637e+08	1.03653e+09	7.09694e+08	8.97631e+08	5.20014e+08	5.16176e+08	6.66379e+08	6.87411e+08	7.07222e+08	4.96864e+08	6.92266e+08	5.61803e+08	7.37447e+08	6.35324e+08	1.16074	0.288358	1.32069
M95T42	94.96456	41.580200	nodiff	Methanesulfonic acid	[M-H]-	0.851935897	HMDB0240280	C11145	Organic acids and derivatives	Organic sulfonic acids and derivatives	Organosulfonic acids and derivatives	2.99119e+08	2.72944e+08	3.19716e+08	3.02113e+08	7.64066e+08	3.10758e+08	1.83436e+07	3.27275e+08	2.62019e+08	4.38142e+08	3.21565e+08	5.32664e+08	3.78119e+08	3.16668e+08	1.19406	0.572921	2.06313
M367T32	367.21632	31.935400	nodiff	Methoxyfenozide	[M-H]-	0.860255335298621		C18525	Benzenoids	Benzene and substituted derivatives	Benzoic acids and derivatives	2.62274e+07	2.2901e+07	2.41058e+07	2.14492e+07	2.25031e+07	2.37043e+07	1.42474e+07	1.35162e+07	1.40278e+07	1.3586e+07	1.34098e+07	1.35652e+07	2.34818e+07	1.37254e+07	1.71083	5.51295e-08	0.832255
M95T53	94.98000	52.523800	nodiff	Methylphosphonic acid	[M-H]-	0.864890519		C20396	Organic acids and derivatives	Organic phosphonic acids and derivatives	Organic phosphonic acids	9.85192e+07	8.88032e+07	2.93415e+08	8.55685e+07	9.69944e+07	3.14331e+08	1.03564e+08	9.19647e+07	4.00275e+08	1.15552e+08	8.30753e+07	4.11539e+08	1.62938e+08	2.00995e+08	0.810659	0.639767	1.41401
M111T45	110.97499	45.452150	nodiff	Methylphosphonothioic acid o-ethyl ester	[M-H-C2H4]-	0.961808094						6.983e+07	8.11007e+07	9.73979e+07	8.24959e+07	1.06375e+08	7.45615e+07	9.03636e+07	8.20237e+07	4.74058e+07	1.03754e+08	8.74176e+07	9.08141e+07	8.52936e+07	8.36298e+07	1.01989	0.866744	0.454479
M208T43	207.99995	42.720200	nodiff	Minoxidil	[M-H]-	0.77684244	HMDB0014494		Organic nitrogen compounds	Organonitrogen compounds	Amines	5.28295e+07	8.90797e+07	3.29196e+07	2.96779e+07	9.23364e+07	8.4442e+07	1.97143e+07	8.92498e+07	8.8151e+07	9.82464e+07	5.41318e+07	2.0833e+07	6.35475e+07	6.17211e+07	1.02959	0.923801	0.0804713
M397T33	397.22688	33.457800	nodiff	Mitragynine	[M-H]-	0.771313998903321	HMDB0041933	C09226				2.00222e+08	2.85572e+08	1.9463e+08	2.43408e+08	1.43555e+08	1.69664e+08	1.88749e+08	2.0301e+08	1.9545e+08	1.30222e+08	1.98241e+08	1.57213e+08	2.06175e+08	1.78814e+08	1.15301	0.280828	0.708036
M227T62	227.20196	61.820900	nodiff	Myristic acid	[M-H]-	0.999820618951313	HMDB0000806	C06424	Lipids and lipid-like molecules	Fatty Acyls	Fatty acids and conjugates	1.71375e+09	1.59352e+09	1.67509e+09	1.63433e+09	1.63335e+09	1.61638e+09	1.70179e+09	1.60332e+09	1.674e+09	2.0067e+09	1.65688e+09	1.68219e+09	1.6444e+09	1.72081e+09	0.955596	0.241534	3.21607
M188T523	188.05611	523.123000	nodiff	N-acetyl-l-glutamate	[M-H]-	0.966029036263564	HMDB0001138	C00624	Organic acids and derivatives	Carboxylic acids and derivatives	Amino acids, peptides, and analogues	2.30331e+07	2.15201e+07	2.2149e+07	2.15204e+07	2.25023e+07	2.25201e+07	2.42713e+07	2.17826e+07	2.19264e+07	2.43796e+07	2.29396e+07	2.23743e+07	2.22075e+07	2.29456e+07	0.967832	0.191929	0.347791
M300T583	300.04930	582.973500	nodiff	N-Acetylglucosamine 1-phosphate	[M-H]-	0.996063293420459	HMDB0001367	C04256	Organic oxygen compounds	Organooxygen compounds	Carbohydrates and carbohydrate conjugates	1.11895e+07	1.19791e+07	1.7488e+07	1.06057e+07	1.33711e+07	9.39427e+06	1.33262e+07	1.50055e+07	1.43694e+07	1.30355e+07	1.98704e+07	1.11493e+07	1.2338e+07	1.44594e+07	0.853284	0.235034	0.36448
M129T961	129.09147	961.491500	nodiff	N-acetylputrescine	[M-H]-	0.959557581327488	HMDB0002064	C02714	Organic acids and derivatives	Carboximidic acids and derivatives	Carboximidic acids	3.51237e+07	8.88548e+07	3.26601e+07	1.05606e+08	3.22147e+07	4.78e+07	1.47928e+08	1.93555e+08	2.56768e+07	1.20287e+08	4.97975e+07	7.90063e+07	5.70432e+07	1.02708e+08	0.555389	0.145112	1.46692
M176T336	176.03794	336.325000	nodiff	N-formyl-l-methionine	[M-H]-	0.954705828941425	HMDB0001015	C03145	Organic acids and derivatives	Carboxylic acids and derivatives	Amino acids, peptides, and analogues	8.3494e+06	7.98374e+06	8.45943e+06	6.84076e+06	9.2343e+06	7.48638e+06	1.4739e+07	1.44004e+07	1.3857e+07	1.61588e+07	1.55743e+07	1.55564e+07	8.059e+06	1.50477e+07	0.535565	5.45943e-08	0.77887
M148T280	148.06233	279.707000	nodiff	N6-methyladenine	[M-H]-	0.997357597261085	HMDB0002099	C08434	Organoheterocyclic compounds	Imidazopyrimidines	Purines and purine derivatives	2.33944e+07	2.40305e+07	2.3301e+07	2.34037e+07	2.33208e+07	2.14534e+07	1.31265e+07	1.05841e+07	1.11892e+07	1.21377e+07	1.22774e+07	1.2032e+07	2.31507e+07	1.18911e+07	1.94688	8.06643e-10	0.914079
M187T255	187.13367	254.651500	nodiff	Nepsilon,nepsilon,nepsilon-trimethyllysine	[M-H]-	0.840762172			Organic acids and derivatives	Carboxylic acids and derivatives	Amino acids, peptides, and analogues	2.49559e+07	1.28655e+07	2.44847e+07	1.51265e+07	1.28794e+07	1.16717e+07	7.92749e+06	7.54239e+06	1.55956e+07	1.76237e+07	8.39511e+06	1.23318e+07	1.69973e+07	1.15693e+07	1.46917	0.105059	0.422942
M365T59	365.34306	58.810850	nodiff	Nervonic acid	[M-H]-	0.997621492756674	HMDB0002368	C08323	Lipids and lipid-like molecules	Fatty Acyls	Fatty acids and conjugates	9.44742e+07	7.96338e+07	1.1011e+08	8.62158e+07	8.73914e+07	1.10669e+08	4.47361e+07	1.54767e+08	5.56873e+07	3.88414e+07	1.8154e+08	4.76369e+07	9.47491e+07	8.72016e+07	1.08655	0.781311	0.120263
M297T338	297.24387	337.658000	nodiff	Nname,cis-9,10-Epoxystearic acid	(M-H)-	0.9588						1.19404e+07	1.13206e+07	1.15616e+07	1.09826e+07	1.23324e+07	1.10107e+07	1.90278e+07	1.15489e+07	1.33531e+07	1.17139e+07	1.21747e+07	1.14239e+07	1.15247e+07	1.3207e+07	0.872618	0.197508	0.319885
M157T529	156.99045	529.434000	nodiff	Nonanoic acid	[M-H]-	0.937302139	HMDB0000847	C01601	Lipids and lipid-like molecules	Fatty Acyls	Fatty acids and conjugates	3.08166e+07	4.02181e+07	6.78255e+07	2.47678e+07	5.5134e+07	1.45317e+07	1.71855e+07	1.30452e+07	1.66395e+07	7.9738e+07	1.71373e+07	1.9086e+07	3.88823e+07	2.71386e+07	1.43273	0.397701	0.621279
M130T438	130.08673	438.023500	nodiff	Norleucine	[M-H]-	0.999746284084168	HMDB0001645	C01933	Organic acids and derivatives	Carboxylic acids and derivatives	Amino acids, peptides, and analogues	4.88222e+08	5.24969e+08	1.72024e+09	1.61183e+09	1.52206e+09	4.23822e+08	1.54243e+09	1.42548e+09	2.35111e+08	6.94919e+08	2.66981e+08	2.9095e+08	1.04852e+09	7.42646e+08	1.41188	0.408261	3.59902
M196T529	196.02249	528.566500	nodiff	Norvaline, 5-phosphono-	[M-H]-	0.756470791		C13734	Organic acids and derivatives	Carboxylic acids and derivatives	Amino acids, peptides, and analogues	1.86094e+07	1.79849e+07	1.68572e+07	1.60744e+07	1.59593e+07	1.74708e+07	4.80266e+06	4.69783e+06	4.32856e+06	4.78027e+06	4.36868e+06	4.54001e+06	1.71593e+07	4.58633e+06	3.7414	6.3838e-11	0.986837
M140T337_2	140.03468	336.885000	nodiff	O-phosphoethanolamine	[M-H]-	0.823443561772054	HMDB0000224	C00346	Organic acids and derivatives	Organic phosphoric acids and derivatives	Phosphate esters	3.09644e+07	2.50265e+07	2.45353e+07	2.37802e+07	2.12398e+07	2.68331e+07	2.65693e+07	2.61876e+07	2.41274e+07	2.56597e+07	2.4948e+07	2.48625e+07	2.53965e+07	2.53924e+07	1.00016	0.997689	0.239326
M198T971	198.00431	971.359500	nodiff	O-phosphothreonine	[M-H]-	0.822689103129152	HMDB0011185	C12147	Organic acids and derivatives	Carboxylic acids and derivatives	Amino acids, peptides, and analogues	5.59777e+07	7.50659e+07	6.0869e+07	6.42483e+07	5.93842e+07	8.12442e+07	8.64687e+07	2.59476e+07	7.26436e+07	6.41256e+07	6.51142e+07	3.94344e+07	6.61315e+07	5.89557e+07	1.12172	0.487138	0.329122
M200T516	200.05372	515.613000	nodiff	O-Succinyl-L-homoserine	(M-H2O-H)-	0.7327		C01118				4.60429e+07	3.94561e+07	5.103e+07	4.38336e+07	4.10173e+07	3.91575e+07	3.78541e+07	3.47493e+07	3.18465e+07	3.86437e+07	2.63497e+07	3.77223e+07	4.34229e+07	3.45276e+07	1.25763	0.00790818	0.655195
M281T44	281.12236	44.492200	nodiff	Octyl gallate	[M-H]-	0.931024703562002	HMDB0033375		Benzenoids	Benzene and substituted derivatives	Benzoic acids and derivatives	1.06933e+07	7.97104e+06	7.24096e+06	1.34103e+07	5.69882e+06	7.10308e+06	7.74093e+06	5.94316e+06	7.31282e+06	6.62838e+06	6.48356e+06	6.60766e+06	8.68624e+06	6.78609e+06	1.28001	0.141154	0.272826
M297T39	297.15325	39.432100	nodiff	Ostruthin	[M-H]-	0.859838879609852		C09281	Lipids and lipid-like molecules	Prenol lipids	Terpene lactones	2.28181e+09	2.49357e+09	1.80683e+09	3.25761e+09	1.54437e+09	1.82462e+09	1.96883e+09	1.74128e+09	1.79128e+09	1.55405e+09	1.68181e+09	1.83581e+09	2.20147e+09	1.76218e+09	1.24929	0.122636	4.05546
M791T295_2	790.56139	294.516000	nodiff	Pc 32:1	[M+CH3COOH-H]-	0.887405633			Lipids and lipid-like molecules	Glycerophospholipids	Glycerophosphocholines	2.61701e+08	3.03985e+08	3.10504e+08	2.98929e+08	2.62969e+08	2.4158e+08	2.78509e+08	2.97383e+08	2.79595e+08	2.85748e+08	3.84982e+08	3.69236e+08	2.79945e+08	3.15909e+08	0.886156	0.145266	1.51008
M815T293	814.56170	293.211000	nodiff	Pc 34:3	[M+CH3COOH-H]-	0.721800844			Lipids and lipid-like molecules	Glycerophospholipids	Glycerophosphocholines	4.33718e+07	4.2878e+07	4.10241e+07	4.57331e+07	4.14302e+07	4.31945e+07	4.41835e+07	4.89567e+07	4.25738e+07	4.43338e+07	5.72276e+07	4.58936e+07	4.29386e+07	4.71948e+07	0.909816	0.0933971	0.573154
M841T291	840.57694	290.814000	nodiff	Pc 36:4	[M+CH3COOH-H]-	0.809996981			Lipids and lipid-like molecules	Glycerophospholipids	Glycerophosphocholines	1.54946e+08	1.53018e+08	1.74498e+08	1.70358e+08	1.55739e+08	1.49274e+08	1.38322e+08	1.67229e+08	1.55314e+08	1.39297e+08	1.93365e+08	1.61575e+08	1.59639e+08	1.59184e+08	1.00286	0.96205	0.512872
M712T295	712.49490	295.017000	nodiff	Pe 34:3	[M-H]-	0.9252216			Lipids and lipid-like molecules	Glycerophospholipids	Glycerophosphoethanolamines	2.21553e+07	2.39897e+07	2.74771e+07	1.63984e+07	2.85242e+07	1.76374e+07	1.76617e+07	1.55544e+07	2.41093e+07	1.86934e+07	2.04603e+07	2.93881e+07	2.2697e+07	2.09779e+07	1.08195	0.56509	0.424123
M736T293	736.49424	293.120000	nodiff	Pe 36:5	[M-H]-	0.872364665			Lipids and lipid-like molecules	Glycerophospholipids	Glycerophosphoethanolamines	9.63417e+07	8.89749e+07	1.16852e+08	8.55078e+07	9.7762e+07	7.56668e+07	9.25862e+07	1.00173e+08	9.48031e+07	8.94846e+07	1.36588e+08	1.44456e+08	9.35176e+07	1.09682e+08	0.852627	0.187664	1.01105
M734T293	734.47803	293.403000	nodiff	Pe 36:6	[M-H]-	0.734031896			Lipids and lipid-like molecules	Glycerophospholipids	Glycerophosphoethanolamines	8.50938e+06	1.11051e+07	9.27274e+06	8.4229e+06	1.06071e+07	7.02169e+06	1.34173e+07	1.42687e+07	1.33613e+07	1.14081e+07	1.87022e+07	1.91767e+07	9.15648e+06	1.50557e+07	0.608174	0.00204208	0.639863
M765T292	764.52559	291.724000	nodiff	Pe 38:5	[M-H]-	0.909966565070935			Lipids and lipid-like molecules	Glycerophospholipids	Glycerophosphoethanolamines	2.00265e+08	2.30653e+08	2.39485e+08	1.33177e+08	2.89926e+08	1.41958e+08	9.45906e+07	1.22457e+08	1.90704e+08	1.4574e+08	2.01414e+08	2.17065e+08	2.05911e+08	1.61995e+08	1.27109	0.195009	1.5617
M763T292	762.50913	291.761000	nodiff	Pe 38:6	[M-H]-	0.755165126			Lipids and lipid-like molecules	Glycerophospholipids	Glycerophosphoethanolamines	5.15882e+07	5.00694e+07	5.36358e+07	5.53021e+07	5.73861e+07	4.26145e+07	4.17083e+07	5.14626e+07	5.36062e+07	5.05531e+07	8.48463e+07	7.7059e+07	5.1766e+07	5.98726e+07	0.864603	0.290108	0.59935
M760T293	760.49308	292.585000	nodiff	Pe 38:7	[M-H]-	0.818239974			Lipids and lipid-like molecules	Glycerophospholipids	Glycerophosphoethanolamines	1.58367e+07	1.65759e+07	1.73618e+07	1.56681e+07	2.65958e+07	1.3238e+07	1.85488e+07	2.4596e+07	2.15873e+07	2.03374e+07	3.03245e+07	2.95324e+07	1.7546e+07	2.41544e+07	0.726412	0.0373838	0.657855
M789T290	788.52524	290.119000	nodiff	Pe 40:7	[M-H]-	0.730275932			Lipids and lipid-like molecules	Glycerophospholipids	Glycerophosphoethanolamines	2.52154e+07	2.39776e+07	3.26839e+07	1.78957e+07	2.8554e+07	1.87375e+07	1.93168e+07	2.41487e+07	3.09162e+07	2.60587e+07	3.14446e+07	3.66462e+07	2.45107e+07	2.80885e+07	0.872622	0.319595	0.557932
M757T242	756.52135	241.800500	nodiff	Pe(18:1/9-hode)	[M-H]-	0.831457663378252			Lipids and lipid-like molecules	Glycerophospholipids	Glycerophosphoethanolamines	5.75996e+06	6.78831e+06	7.91533e+06	2.54154e+06	8.68802e+06	4.06567e+06	1.57303e+06	1.42799e+06	4.12992e+06	3.71322e+06	4.34247e+06	5.20002e+06	5.9598e+06	3.39778e+06	1.75403	0.0490182	0.388659
M794T228	793.50453	227.678000	nodiff	Pg 38:6	[M-H]-	0.712838971324281			Lipids and lipid-like molecules	Glycerophospholipids	Glycerophosphoglycerols	2.08019e+07	1.20681e+07	1.80648e+07	1.63466e+07	1.76881e+07	1.40619e+07	1.17888e+07	8.97881e+06	1.08133e+07	1.17713e+07	1.31115e+07	1.76882e+07	1.65052e+07	1.23587e+07	1.33552	0.0389272	0.417491
M866T52	865.50406	51.825150	nodiff	Pg 44:12	[M-H]-	0.920237188			Lipids and lipid-like molecules	Glycerophospholipids	Glycerophosphoglycerols	5.87923e+08	7.39074e+08	5.66788e+08	8.74182e+08	9.56737e+08	6.75956e+08	5.0002e+08	6.83219e+08	7.0755e+08	7.60284e+08	6.99956e+08	6.79089e+08	7.33443e+08	6.71687e+08	1.09194	0.419692	0.954187
M221T29	221.08520	28.657150	nodiff	Phe-gly	[M-H]-	0.823906800678808		C18481	Organic acids and derivatives	Carboxylic acids and derivatives	Amino acids, peptides, and analogues	5.61319e+06	6.1941e+06	1.06334e+07	4.47358e+06	4.88411e+06	3.23236e+06	3.489e+06	5.77241e+06	3.99465e+06	8.15913e+06	2.61906e+06	1.29212e+07	5.83846e+06	6.15924e+06	0.947918	0.868482	0.23021
M164T416	164.07134	415.677000	nodiff	Phenylalanine	[M-H]-	0.998458521812629	HMDB0000159	C00079	Organic acids and derivatives	Carboxylic acids and derivatives	Amino acids, peptides, and analogues	3.5809e+08	2.78523e+08	3.03192e+08	2.92096e+08	3.56094e+08	2.38327e+08	2.80777e+08	2.69758e+08	2.81775e+08	2.2348e+08	2.45816e+08	2.40387e+08	3.04387e+08	2.56999e+08	1.18439	0.0502773	1.35418
M283T1016	283.14293	1015.945000	nodiff	Phenylethyl 2-glucoside	[M-H]-	0.979213278			Organic oxygen compounds	Organooxygen compounds	Carbohydrates and carbohydrate conjugates	8.72964e+06	7.32685e+06	1.35909e+07	1.24048e+07	3.37282e+06	9.2071e+06	3.73071e+06	1.04531e+07	9.75017e+06	1.1584e+07	1.29956e+07	1.19445e+07	9.10535e+06	1.00764e+07	0.903636	0.6405	0.174237
M210T523	210.03816	522.833000	nodiff	Phosphocreatine	[M-H]-	0.820287275382759	HMDB0001511	C02305	Organic acids and derivatives	Carboxylic acids and derivatives	Amino acids, peptides, and analogues	7.91821e+06	7.2502e+06	6.82057e+06	7.03649e+06	7.41533e+06	6.73923e+06	9.1162e+06	9.17098e+06	8.02295e+06	1.05869e+07	8.72542e+06	8.19542e+06	7.19667e+06	8.96965e+06	0.802336	0.00164599	0.404991
M97T633	96.96877	632.502000	nodiff	Phosphoric acid	[M-H]-	0.999081274	HMDB0000973	C00009	Homogeneous non-metal compounds	Non-metal oxoanionic compounds	Non-metal phosphates	9.22163e+08	7.68548e+08	5.81563e+08	1.03474e+09	4.18391e+08	7.97152e+08	7.6488e+08	1.00794e+09	7.62571e+08	7.85153e+08	5.53583e+08	1.05564e+07	7.5376e+08	6.47448e+08	1.1642	0.539932	2.08189
M283T411	283.07867	411.143000	nodiff	Physcion	[M-H]-	0.960138875111852		C17045	Benzenoids	Anthracenes	Anthraquinones	2.88506e+07	2.6777e+07	2.83486e+07	2.61221e+07	2.72102e+07	2.50786e+07	3.33569e+07	3.13164e+07	3.48716e+07	3.57936e+07	3.63983e+07	6.0808e+07	2.70645e+07	3.87575e+07	0.698305	0.0268056	0.857567
M195T728	194.94616	727.546500	nodiff	Picloram	[M-H-CO2]-	0.903161724		C14310	Organoheterocyclic compounds	Pyridines and derivatives	Pyridinecarboxylic acids and derivatives	7.63147e+07	4.98632e+06	8.59789e+06	7.78789e+06	7.28274e+06	4.88962e+06	6.82912e+06	6.47069e+07	6.80081e+06	5.36712e+06	7.43641e+07	5.22845e+06	1.83099e+07	2.72161e+07	0.672758	0.627035	0.472834
M159T330	159.06581	330.307500	nodiff	Pimelic acid	[M-H]-	0.965174013518033	HMDB0000857	C02656	Lipids and lipid-like molecules	Fatty Acyls	Fatty acids and conjugates	3.98054e+07	7.46158e+07	6.06798e+07	6.69877e+07	5.90379e+07	3.62499e+07	3.65407e+07	6.08949e+07	6.62322e+07	7.03469e+07	6.28529e+07	6.34317e+07	5.62294e+07	6.00499e+07	0.936378	0.638643	0.464588
M294T51	294.13861	50.712850	nodiff	Pizotifene	[M-H]-	0.935515531973381						7.54727e+06	6.06425e+06	1.12898e+07	3.1743e+06	4.0974e+06	1.33902e+06	2.11528e+06	3.82162e+06	3.82621e+06	7.8551e+06	2.89346e+06	3.09837e+07	5.58534e+06	8.58256e+06	0.650777	0.544411	0.327878
M313T237	313.23889	236.782000	nodiff	Progesterone	[M-H]-	0.775580804	HMDB0001830	C00410	Lipids and lipid-like molecules	Steroids and steroid derivatives	Pregnane steroids	3.30928e+07	3.44459e+07	3.55575e+07	2.94913e+07	3.69728e+07	3.48348e+07	2.84697e+07	2.49366e+07	2.95047e+07	2.83556e+07	3.72196e+07	3.16337e+07	3.40658e+07	3.002e+07	1.13477	0.0696436	0.298523
M73T495	72.99229	494.935500	nodiff	Propanoic acid	[M-H]-	0.815332559442051	HMDB0000237	C00163	Organic acids and derivatives	Carboxylic acids and derivatives	Carboxylic acids	7.06887e+07	7.16424e+07	6.07343e+07	6.80334e+07	6.23569e+07	6.22455e+07	5.34541e+07	3.03093e+07	6.92109e+07	2.66694e+07	3.40238e+07	5.52644e+07	6.59502e+07	4.4822e+07	1.47138	0.0147564	0.947262
M73T525	73.02868	524.600000	nodiff	Propionic acid	[M-H]-	0.990856880987558	HMDB0000237	C00163	Organic acids and derivatives	Carboxylic acids and derivatives	Carboxylic acids	1.83036e+07	2.82195e+07	2.44173e+07	1.85017e+07	2.93036e+07	2.82161e+07	2.44751e+07	3.76265e+07	2.61353e+07	2.71733e+07	6.34442e+07	3.10535e+07	2.44936e+07	3.49847e+07	0.700125	0.129175	0.663386
M335T30	335.22655	30.258000	nodiff	Prostaglandin b1	[M-H]-	0.81702708372231	HMDB0002982	C00959	Lipids and lipid-like molecules	Fatty Acyls	Eicosanoids	4.51745e+07	4.48819e+07	4.93421e+07	4.53467e+07	4.58642e+07	4.32768e+07	3.76176e+07	3.45024e+07	3.54495e+07	3.81237e+07	3.81722e+07	3.98402e+07	4.56477e+07	3.72843e+07	1.22431	2.62478e-05	0.677612
M357T58	357.28111	58.372500	nodiff	Prostaglandin f2.alpha.	[M-H]1-	0.999253872962892		C00639	Lipids and lipid-like molecules	Fatty Acyls	Eicosanoids	3.82119e+07	1.51266e+07	1.73134e+07	1.55359e+07	3.92082e+07	1.56683e+07	1.20251e+07	1.22677e+07	3.65434e+07	1.08554e+07	1.47322e+07	1.07397e+07	2.35107e+07	1.61939e+07	1.45182	0.274886	0.487884
M291T50	291.20030	50.473650	nodiff	Prostaglandin f2.beta.	[M-H-C2H6O2]-	0.859852702673897	HMDB0001483	C02314	Lipids and lipid-like molecules	Fatty Acyls	Eicosanoids	7.63304e+06	2.74012e+07	5.36179e+06	8.19994e+06	6.22733e+06	8.56808e+06	5.55037e+06	9.58782e+06	8.43587e+06	9.05905e+06	6.51949e+06	1.70746e+07	1.05652e+07	9.3712e+06	1.12741	0.759119	0.133185
M243T399	243.06240	399.224000	nodiff	Pseudouridine	[M-H]-	0.951580656	HMDB0000767	C02067	Nucleosides, nucleotides, and analogues	Nucleoside and nucleotide analogues		1.0974e+07	1.46208e+07	1.43085e+07	1.44331e+07	1.26839e+07	1.36065e+07	1.2447e+07	1.15977e+07	9.95425e+06	1.2043e+07	1.23798e+07	1.16789e+07	1.34378e+07	1.16834e+07	1.15016	0.0280271	0.207055
M109T934	109.00359	934.381000	nodiff	Pyrocatechol	[M-H]-	0.790212074	HMDB0000957	C00090	Benzenoids	Phenols	Benzenediols	2.93139e+08	2.93657e+08	2.96807e+08	3.77525e+08	2.07795e+08	2.72859e+08	2.87272e+08	2.52151e+08	1.98558e+08	2.14424e+08	3.04863e+08	2.99137e+08	2.90297e+08	2.59401e+08	1.11911	0.309472	0.74435
M264T262	264.15841	262.101000	nodiff	Pyroxamide	[M-H]-	0.995167369						6.78111e+06	5.11498e+06	6.77515e+06	3.28438e+06	3.97808e+06	1.8839e+06	3.59742e+06	6.78253e+06	3.30919e+06	1.03401e+07	3.44113e+06	1.84904e+07	4.63627e+06	7.66013e+06	0.605246	0.266123	0.339349
M110T337	110.02389	336.835000	nodiff	Pyrrole-2-carboxylic acid	[M-H]-	0.907373960487743	HMDB0004230	C05942	Organoheterocyclic compounds	Pyrroles	Pyrrole carboxylic acids and derivatives	1.91877e+07	1.79139e+07	1.80725e+07	2.0621e+07	2.10981e+07	2.215e+07	2.53134e+07	2.54514e+07	1.57613e+07	3.26451e+07	1.6612e+07	1.70522e+07	1.98405e+07	2.21392e+07	0.896171	0.438352	0.345249
M71T563	71.01302	562.880000	nodiff	Pyruvaldehyde	[M-H]-	0.997132651	HMDB0001167	C00546	Organic oxygen compounds	Organooxygen compounds	Carbonyl compounds	6.05371e+06	1.90525e+07	1.50434e+07	7.15483e+06	7.49307e+06	8.41371e+06	2.57408e+07	2.35825e+07	2.73037e+07	2.04738e+07	2.19792e+07	2.12994e+07	1.05352e+07	2.33966e+07	0.450289	0.000327207	0.992816
M87T28	87.00269	27.810000	nodiff	Pyruvate	[M-H]-	0.999030097698435	HMDB0000243	C00022	Organic acids and derivatives	Keto acids and derivatives	Alpha-keto acids and derivatives	2.73615e+07	2.63593e+07	2.79013e+07	2.68441e+07	2.79562e+07	3.00911e+07	2.94091e+07	2.91335e+07	2.78299e+07	3.18513e+07	2.73377e+07	2.72381e+07	2.77522e+07	2.87999e+07	0.963621	0.266378	0.391911
M315T298	315.06182	298.457000	nodiff	Quercetin 3'-methyl ether	[M-H]-	0.778345545292811	HMDB0002655	C10084	Phenylpropanoids and polyketides	Flavonoids	Flavones	1.31177e+06	1.02854e+06	327154	1.16214e+06	722252	799272	1.15062e+07	9.56189e+06	9.0262e+06	1.22596e+07	1.06068e+07	7.85676e+06	891854	1.01362e+07	0.0879866	9.33097e-08	0.880502
M447T36	447.09153	35.990200	nodiff	Quercitrin	[M-H]-	0.837875193112502	HMDB0033751	C01750	Phenylpropanoids and polyketides	Flavonoids	Flavonoid glycosides	4.10911e+07	4.39558e+07	4.46899e+07	4.08199e+07	3.92043e+07	4.27289e+07	3.00423e+07	2.65393e+07	3.11878e+07	3.02647e+07	2.9243e+07	2.96883e+07	4.20816e+07	2.94942e+07	1.42678	3.44169e-07	0.900943
M166T969	166.01417	969.441500	nodiff	Quinolinate	[M-H]-	0.957101633301021	HMDB0000232	C03722	Organoheterocyclic compounds	Pyridines and derivatives	Pyridinecarboxylic acids and derivatives	4.82796e+07	6.86637e+07	4.30476e+07	4.13825e+07	1.41092e+07	3.93319e+07	4.01553e+07	4.15166e+07	4.28475e+07	1.29727e+07	3.5715e+07	3.97021e+07	4.24691e+07	3.54849e+07	1.19682	0.430942	0.363959
M439T37	439.12557	36.739650	nodiff	Raltitrexed	[M-H-H2O]-	0.773072610486912	HMDB0014438	C11372	Organic acids and derivatives	Carboxylic acids and derivatives	Amino acids, peptides, and analogues	8.5283e+06	9.46006e+06	8.40333e+06	8.09231e+06	7.52179e+06	8.70955e+06	7.86013e+06	8.67679e+06	8.92042e+06	8.02834e+06	8.35386e+06	8.5968e+06	8.45256e+06	8.40606e+06	1.00553	0.88415	0.103294
M353T32	353.20071	31.935400	nodiff	Rauwolscine	[M-H]-	0.858457254979179						4.22759e+08	5.75454e+08	3.8679e+08	4.98226e+08	2.93902e+08	3.15201e+08	3.7449e+08	3.84127e+08	3.96542e+08	2.64297e+08	3.84984e+08	3.07386e+08	4.15389e+08	3.51971e+08	1.18018	0.225905	1.16003
M315T53_1	315.04226	53.186200	nodiff	Rhamnetin	[M-H]-	0.981131128123258	HMDB0133823	C10176	Phenylpropanoids and polyketides	Flavonoids	Flavones	1.36276e+07	1.70491e+07	1.51233e+07	1.46205e+07	1.42111e+07	2.06267e+07	1.57842e+07	2.36069e+07	1.37272e+07	1.7712e+07	1.79182e+07	1.52791e+07	1.58764e+07	1.73379e+07	0.915701	0.426764	0.275865
M283T28	283.04235	27.780250	nodiff	Rhein	[M-H]-	0.881612655786523	HMDB0032876	C10401	Benzenoids	Anthracenes	Anthracenecarboxylic acids and derivatives	998665	78127.6	4.11025e+07	122504	109931	167849	198542	176625	133140	222943	119890	284089	7.09659e+06	189205	37.5074	0.333861	0.614294
M297T62	297.24430	62.094500	nodiff	Ricinoleic acid	[M-H]-	0.996113412882853	HMDB0034297	C08365	Lipids and lipid-like molecules	Fatty Acyls	Fatty acids and conjugates	2.12756e+08	7.56733e+07	7.67488e+07	6.14782e+07	4.73235e+07	5.09891e+07	8.30727e+07	7.64677e+07	9.3502e+07	6.52234e+07	9.18918e+07	6.64548e+07	8.74949e+07	7.94354e+07	1.10146	0.763135	0.437608
M233T38	233.01249	37.666200	nodiff	Riluzole	[M-H]-	0.716192275	HMDB0014878	C07937				1.08185e+07	1.077e+07	1.13774e+07	1.13453e+07	1.07803e+07	1.08035e+07	1.1493e+07	9.55182e+06	9.68148e+06	1.13812e+07	9.81861e+06	1.01724e+07	1.09825e+07	1.03497e+07	1.06114	0.121696	0.0643811
M181T268	181.00005	267.877000	nodiff	S-methyl-3-thioacetaminophen	[M-H-CH3]-	0.883651774158028			Benzenoids	Benzene and substituted derivatives	Anilides	7.87419e+08	1.62352e+08	2.51102e+08	4.71926e+08	3.12676e+08	4.42885e+08	8.627e+08	1.07713e+08	6.75873e+08	4.68244e+08	1.50329e+08	2.65641e+08	4.04727e+08	4.2175e+08	0.959637	0.913537	1.13215
M196T260	196.01104	259.899000	nodiff	Seleno-l-methionine	[M-H]-	0.717643640084943	HMDB0003966	C05335	Organic acids and derivatives	Carboxylic acids and derivatives	Amino acids, peptides, and analogues	1.7149e+08	2.71462e+08	2.53388e+08	2.05752e+08	2.53286e+08	1.80831e+08	3.93467e+08	9.98203e+07	2.13144e+08	1.12751e+08	8.04737e+07	2.95371e+08	2.22702e+08	1.99171e+08	1.11814	0.672391	0.819447
M236T39	236.09623	39.397300	nodiff	Sepiapterin	[M-H]-	0.829749081250851	HMDB0000238	C00835	Organoheterocyclic compounds	Pteridines and derivatives	Pterins and derivatives	2.54729e+07	3.63995e+07	2.44132e+07	3.01183e+07	2.4742e+07	2.13338e+07	2.78908e+07	3.39368e+07	1.86194e+07	3.83813e+07	2.28078e+07	2.90276e+07	2.708e+07	2.8444e+07	0.952046	0.717252	0.257308
M443T274	443.01993	274.258000	nodiff	Sucralose	[M+HCO2+2i]-	0.965876264		C12285	Organic oxygen compounds	Organooxygen compounds	Carbohydrates and carbohydrate conjugates	4.23555e+07	6.39292e+07	3.88782e+07	6.22449e+07	4.6241e+07	3.74143e+07	4.69675e+07	1.4138e+07	3.7402e+07	3.82971e+07	4.08143e+07	2.50998e+07	4.85105e+07	3.37864e+07	1.4358	0.0567962	0.767963
M341T681	341.10933	680.602500	nodiff	Sucrose	[M-H]-	0.933506090714507	HMDB0000258	C00089	Organic oxygen compounds	Organooxygen compounds	Carbohydrates and carbohydrate conjugates	2.59157e+06	3.15048e+06	2.63477e+06	2.3688e+06	2.75562e+06	2.65079e+06	2.29273e+06	2.59211e+06	2.30623e+06	2.52534e+06	3.18606e+06	2.42563e+06	2.692e+06	2.55468e+06	1.05375	0.441742	0.00942273
M119T969	118.91756	969.421000	nodiff	Sulfuric acid	[M-2H+Na]-	0.998293074	HMDB0001448	C00059	Homogeneous non-metal compounds	Non-metal oxoanionic compounds	Non-metal sulfates	9.95263e+07	3.58195e+07	5.46208e+07	1.28099e+08	7.38039e+07	3.9084e+07	1.9824e+08	4.04149e+07	5.6023e+07	2.18886e+08	3.56261e+07	4.10253e+07	7.18256e+07	9.83693e+07	0.730163	0.501535	0.997285
M149T44	149.00939	43.593750	nodiff	Tartaric acid	[M-H]-	0.965268981605736	HMDB0000956	C00898	Organic oxygen compounds	Organooxygen compounds	Carbohydrates and carbohydrate conjugates	3.38199e+07	1.87104e+07	1.64875e+07	8.12855e+06	1.33724e+07	1.19309e+07	8.47907e+06	1.91711e+07	9.10844e+06	9.14535e+06	1.72335e+07	2.3371e+07	1.70749e+07	1.44181e+07	1.18427	0.567405	0.161109
M124T445	124.00672	444.587000	nodiff	Taurine	[M-H]-	0.993090729324156	HMDB0000251	C00245	Organic acids and derivatives	Organic sulfonic acids and derivatives	Organosulfonic acids and derivatives	5.49744e+08	5.13583e+08	4.70779e+08	4.35261e+08	4.75521e+08	4.21109e+08	5.41777e+08	3.9595e+08	3.87101e+08	6.15882e+08	4.24747e+08	4.33858e+08	4.77666e+08	4.66553e+08	1.02382	0.797958	0.443129
M498T299	498.29070	299.189000	nodiff	Taurochenodeoxycholate	[M-H]-	0.999645592623693	HMDB0000951	C05465	Lipids and lipid-like molecules	Steroids and steroid derivatives	Bile acids, alcohols and derivatives	1.71035e+07	2.47762e+07	2.05005e+07	1.32821e+07	1.98734e+07	1.59985e+07	1.62807e+07	9.91047e+06	1.08026e+07	1.11981e+07	1.18888e+07	1.3192e+07	1.8589e+07	1.22121e+07	1.52218	0.00696753	0.569415
M165T495	165.01890	495.337000	nodiff	Terephthalic acid	[M-H]-	0.994141634381208	HMDB0002428	C06337	Benzenoids	Benzene and substituted derivatives	Benzoic acids and derivatives	1.63203e+07	1.59623e+07	1.43604e+07	1.47699e+07	1.55094e+07	1.4045e+07	1.50502e+07	1.74446e+07	1.60144e+07	1.55814e+07	1.50871e+07	1.54683e+07	1.51612e+07	1.57743e+07	0.961132	0.265929	0.26872
M223T62	223.17056	62.033300	nodiff	Tetradec-5-ynoic acid	[M-H]-	0.825156526			Lipids and lipid-like molecules	Fatty Acyls	Fatty acids and conjugates	1.68005e+07	1.60209e+07	1.76026e+07	2.03245e+07	1.55576e+07	1.72347e+07	1.07313e+07	9.22706e+06	9.0985e+06	1.17e+07	8.78839e+06	9.72636e+06	1.72568e+07	9.87859e+06	1.74689	4.40341e-06	0.720146
M351T34	351.16418	33.708400	nodiff	Tetrahydroalstonine	[M-H]-	0.730589693282092		C11682				5.32133e+06	5.66746e+06	6.45089e+06	5.70878e+06	5.81188e+06	6.719e+06	9.16142e+06	8.70949e+06	9.81058e+06	9.41675e+06	9.63197e+06	8.78272e+06	5.94656e+06	9.25216e+06	0.642721	3.74973e-07	0.54026
M183T43	182.98910	42.833300	nodiff	Thiouric acid	[M-H]-	0.864499795686954	HMDB0060417	C16613	Organoheterocyclic compounds	Imidazopyrimidines	Purines and purine derivatives	1.62003e+07	1.39503e+07	2.53392e+07	1.33322e+07	1.63974e+08	1.43645e+07	1.38357e+07	1.61997e+07	1.48141e+07	1.47967e+07	1.46752e+07	1.92919e+07	4.11935e+07	1.56022e+07	2.64023	0.323383	1.31142
M125T172	125.03498	171.807000	nodiff	Thymine	[M-H]-	0.967094006935247	HMDB0000262	C00178	Organoheterocyclic compounds	Diazines	Pyrimidines and pyrimidine derivatives	3.96847e+08	4.38507e+08	6.0873e+08	3.81735e+08	9.21476e+08	2.99021e+08	7.14741e+08	6.67615e+08	4.79801e+08	3.29889e+08	2.38119e+08	4.46283e+08	5.07719e+08	4.79408e+08	1.05905	0.817917	2.76502
M311T39_3	311.16891	38.538300	nodiff	Thymol-beta-d-glucoside	[M-H]-	0.978546033784097			Lipids and lipid-like molecules	Prenol lipids	Terpene glycosides	6.88726e+09	7.7048e+09	5.4197e+09	9.78962e+09	4.77238e+09	5.76428e+09	5.69359e+09	5.49169e+09	5.28403e+09	4.64933e+09	5.2354e+09	5.65825e+09	6.72301e+09	5.33538e+09	1.26008	0.0997775	7.44243
M178T333	178.05064	333.384000	nodiff	Trans-ferulic acid	[M-H-CH3]-	0.989443640636008	HMDB0000954	C01494	Phenylpropanoids and polyketides	Cinnamic acids and derivatives	Hydroxycinnamic acids and derivatives	1.02866e+07	1.06429e+07	9.72632e+06	9.65828e+06	1.58851e+07	1.42232e+07	1.02863e+07	8.7164e+06	8.97908e+06	9.68648e+06	1.39316e+07	9.10202e+06	1.17371e+07	1.0117e+07	1.16014	0.255432	0.157163
M341T822	341.10939	821.630000	nodiff	Trehalose	[M-H]-	0.950928254000273	HMDB0000975	C01083	Organic oxygen compounds	Organooxygen compounds	Carbohydrates and carbohydrate conjugates	2.95116e+07	1.91944e+07	1.83517e+07	8.39517e+06	3.15398e+07	4.09144e+07	1.81431e+07	1.14504e+07	1.61693e+07	1.73332e+07	2.19931e+07	1.67372e+07	2.46512e+07	1.69711e+07	1.45254	0.149836	0.45871
M213T62	213.18633	62.155700	nodiff	Tridecanoic acid (Tridecylic acid)	[M-H]-	0.806081616	HMDB0000910	C17076	Lipids and lipid-like molecules	Fatty Acyls	Fatty acids and conjugates	8.00304e+06	7.74758e+06	9.06189e+06	7.76262e+06	6.84334e+06	7.3126e+06	1.02338e+07	1.34174e+07	9.18824e+06	1.37755e+07	1.13109e+07	9.67407e+06	7.78851e+06	1.12666e+07	0.69129	0.00215917	0.532773
M283T40	283.13747	40.272500	nodiff	Tropisetron	[M-H]-	0.902405502095339		C13666	Organoheterocyclic compounds	Indoles and derivatives	Indolecarboxylic acids and derivatives	3.38573e+07	3.30251e+07	2.55356e+07	4.28459e+07	2.14433e+07	2.31508e+07	3.05731e+07	2.22056e+07	2.5933e+07	2.29516e+07	2.15452e+07	2.50555e+07	2.99763e+07	2.47107e+07	1.21309	0.172075	0.406287
M306T489	306.04055	489.444500	nodiff	Trp-Cys	[M-H]-	0.835124618698466	HMDB0001202	C00239	Nucleosides, nucleotides, and analogues	Pyrimidine nucleotides	Pyrimidine deoxyribonucleotides	1.15438e+06	7.84545e+06	8.08725e+06	1.2754e+07	6.9574e+06	6.64631e+06	1.96526e+07	9.33958e+06	9.13907e+06	9.76781e+06	9.29714e+06	9.65251e+06	7.2408e+06	1.11415e+07	0.649897	0.118116	0.447498
M111T205	111.01916	204.842000	nodiff	Uracil	[M-H]-	0.99982939101107	HMDB0000300	C00106	Organoheterocyclic compounds	Diazines	Pyrimidines and pyrimidine derivatives	1.03554e+10	3.9758e+09	6.73875e+09	1.04712e+10	4.23351e+09	1.02574e+10	1.09188e+10	1.50964e+10	6.39891e+09	3.6968e+09	8.24713e+09	5.84143e+09	7.67201e+09	8.36657e+09	0.916983	0.747341	5.22619
M124T884	124.03973	884.383000	nodiff	Uric acid	[M-H-CHON]-	0.704593461141671	HMDB0000289	C00366	Organoheterocyclic compounds	Imidazopyrimidines	Purines and purine derivatives	7.21457e+07	7.94244e+07	7.84744e+07	1.60031e+08	8.37246e+07	9.1118e+07	1.31631e+08	5.2136e+07	1.4929e+08	1.60039e+08	1.11024e+08	1.43986e+08	9.41531e+07	1.24684e+08	0.755132	0.17516	1.26442
M359T53	359.29616	52.524450	nodiff	Ursocholanic acid	[M-H]-	0.960901197		C19642	Lipids and lipid-like molecules	Steroids and steroid derivatives	Bile acids, alcohols and derivatives	1.95958e+07	2.23539e+07	1.58127e+07	2.27738e+07	1.93359e+07	2.27201e+07	1.61554e+07	1.72201e+07	2.13803e+07	2.14753e+07	2.30522e+07	2.07023e+07	2.0432e+07	1.99976e+07	1.02172	0.78778	0.167919
M319T58	319.26501	58.467800	nodiff	Urushiol i	[M-H]-	0.983278423			Benzenoids	Phenols	Benzenediols	1.49079e+07	1.44659e+07	1.98905e+07	1.91083e+07	1.61197e+07	1.91554e+07	1.14405e+07	9.49923e+06	3.21717e+07	8.65017e+06	1.135e+07	3.04277e+07	1.72746e+07	1.72565e+07	1.00105	0.996927	0.278956
M233T44	233.15477	43.586000	nodiff	Valerenic acid	[M-H]-	0.985818205161507		C09743	Lipids and lipid-like molecules	Prenol lipids	Sesquiterpenoids	7.26288e+06	7.16893e+06	7.30384e+06	6.23878e+06	7.65666e+06	7.00553e+06	6.86603e+06	6.97995e+06	7.68894e+06	7.85108e+06	6.66976e+06	7.01134e+06	7.1061e+06	7.17785e+06	0.990004	0.799514	0.163197
M101T145	101.05993	145.417000	nodiff	Valeric acid	[M-H]-	0.906233668	HMDB0000892	C00803	Lipids and lipid-like molecules	Fatty Acyls	Fatty acids and conjugates	5.80876e+07	2.55853e+07	3.00201e+07	2.27059e+07	7.13109e+07	3.0897e+07	5.95963e+07	6.18537e+07	3.96761e+07	5.71081e+07	3.22242e+07	4.30136e+07	3.97678e+07	4.8912e+07	0.813048	0.361548	0.677506
M524T205	524.24311	205.005000	nodiff	Virginiamycin component b	[M-H]-	0.729392191						1.1783e+07	1.87396e+07	1.22929e+07	9.90975e+06	3.06531e+07	5.16257e+06	4.55399e+06	3.3514e+06	1.2438e+07	9.93601e+06	8.60778e+06	9.2543e+06	1.47568e+07	8.02358e+06	1.83918	0.115521	0.594131
M281T54_1	281.16196	53.902700	nodiff									1.92928e+10	1.93947e+07	7.39138e+06	1.30712e+07	6.87019e+06	1.59627e+07	1.03544e+07	7.89553e+06	7.92134e+06	9.21345e+06	7.73139e+06	1.03351e+07	3.22591e+09	8.90852e+06	362.115	0.340373	10.3753
M141T512_1	140.98522	511.594000	nodiff									5.39373e+07	1.42963e+07	2.7739e+10	5.49732e+07	2.58587e+07	2.85093e+07	5.58805e+07	4.97287e+07	2.55641e+07	3.17114e+07	4.56205e+07	1.39807e+07	4.65276e+09	3.7081e+07	125.476	0.34105	15.9649
M305T510	305.02331	509.704500	nodiff									7.42043e+09	6.52398e+09	6.24906e+09	8.13278e+09	7.44403e+09	7.35679e+09	8.05777e+09	8.48471e+09	8.51797e+09	9.20917e+09	6.25215e+09	7.50976e+09	7.18784e+09	8.00525e+09	0.897891	0.136053	8.18017
M157T480_2	156.99028	479.839000	nodiff									6.57974e+09	6.2846e+09	6.40873e+09	6.41729e+09	7.2611e+09	6.31604e+09	6.41122e+09	6.26038e+09	6.82246e+09	7.54995e+09	6.95808e+09	7.192e+09	6.54458e+09	6.86568e+09	0.953232	0.222404	6.08891
M223T510	223.01990	510.036000	diff									8.75374e+09	8.51266e+09	5.97832e+09	8.91704e+09	4.88862e+09	8.22941e+09	9.24185e+09	9.17062e+09	9.13885e+09	9.50512e+09	8.72013e+09	8.90933e+09	7.54663e+09	9.11432e+09	0.827997	0.048594	12.3839
M387T510	387.02652	509.640000	nodiff									5.40355e+09	5.40169e+09	4.44691e+09	5.50471e+09	5.20882e+09	5.21176e+09	5.9849e+09	4.78824e+09	6.10422e+09	6.74948e+09	4.99235e+09	5.37847e+09	5.19624e+09	5.66627e+09	0.917047	0.199807	6.3024
M141T569	141.01630	568.587000	nodiff									5.07673e+08	4.28262e+08	6.49497e+08	5.74753e+08	4.84883e+09	3.85598e+08	5.0219e+08	7.55332e+08	5.15452e+08	4.1471e+08	4.6485e+08	5.21448e+08	1.23244e+09	5.28997e+08	2.32976	0.355388	6.85844
M281T73	281.24914	72.707350	diff									4.38196e+09	5.10399e+09	4.78447e+09	5.32606e+09	5.29703e+09	5.32299e+09	2.82608e+09	2.76423e+09	2.84542e+09	2.93791e+09	2.89893e+09	2.92115e+09	5.03609e+09	2.86562e+09	1.75742	8.27383e-08	12.3762
M791T52	791.48845	51.835300	nodiff									5.82234e+08	7.47405e+08	6.28345e+08	1.01478e+09	1.10244e+09	6.74957e+08	4.30088e+08	7.21001e+08	6.39481e+08	6.55873e+08	7.76624e+08	6.6464e+08	7.91693e+08	6.47951e+08	1.22184	0.18263	2.04533
M469T510	469.02967	509.640000	nodiff									2.20694e+09	2.16182e+09	1.82592e+09	2.40056e+09	2.08243e+09	2.13128e+09	2.57586e+09	2.17588e+09	2.21979e+09	2.97959e+09	2.07783e+09	2.25594e+09	2.13483e+09	2.38081e+09	0.896679	0.149988	4.7644
M111T228	111.01921	228.057500	nodiff									9.85679e+08	1.84727e+09	1.01898e+09	1.42598e+09	2.22741e+09	1.44903e+09	1.3081e+09	1.18838e+09	9.94059e+08	2.26512e+09	1.34322e+09	1.35179e+09	1.49239e+09	1.40844e+09	1.0596	0.758922	0.482122
M173T29_4	173.03325	29.126000	nodiff									1.50781e+06	1.11105e+06	1.16557e+06	1.66889e+06	1.49143e+06	1.08261e+09	4.7995e+08	237349	4.63579e+08	4.86299e+08	4.62791e+08	565697	1.81592e+08	3.1557e+08	0.575441	0.530031	2.5877
M239T47	239.05990	46.882900	nodiff									7.58364e+08	6.62608e+08	8.39686e+08	6.99269e+08	6.93981e+08	7.038e+08	4.76475e+08	7.008e+08	7.41863e+08	6.12025e+08	6.22926e+08	6.99101e+08	7.26285e+08	6.42198e+08	1.13094	0.102294	1.76088
M303T72	303.23352	71.866000	diff									2.24373e+09	2.46242e+09	2.18084e+09	2.37623e+09	2.4279e+09	2.41601e+09	8.6418e+08	7.66895e+08	7.31203e+08	9.04093e+08	8.32769e+08	8.02302e+08	2.35119e+09	8.16907e+08	2.87816	5.48494e-11	10.826
M746T64	745.50454	64.247950	diff									6.86654e+08	9.2469e+08	7.4612e+08	1.03705e+09	8.67519e+08	7.9357e+08	3.11284e+08	3.9793e+08	3.39423e+08	4.20165e+08	3.65268e+08	3.07574e+08	8.42601e+08	3.56941e+08	2.36062	5.16342e-06	5.91564
M89T422_2	89.03906	422.415000	nodiff									7.47675e+08	8.28961e+08	6.54823e+08	8.17356e+08	390256	7.6533e+08	5.67641e+06	4.91803e+06	1.06471e+07	1.81585e+07	3.8751e+09	1.64219e+07	6.35756e+08	6.55153e+08	0.970393	0.977024	2.90604
M551T510	551.03290	509.965000	diff									1.11986e+09	1.13072e+09	9.01917e+08	1.19887e+09	1.06072e+09	1.03876e+09	1.32767e+09	1.24024e+09	1.24276e+09	1.57758e+09	1.19269e+09	1.1698e+09	1.07514e+09	1.29179e+09	0.832287	0.0151879	4.47873
M253T77	253.21784	77.023300	diff									2.15289e+09	2.26085e+09	2.49377e+09	2.34425e+09	2.58261e+09	2.30237e+09	1.78801e+09	1.75294e+09	1.61852e+09	1.75721e+09	1.72214e+09	1.67532e+09	2.35612e+09	1.71902e+09	1.37062	3.30765e-06	6.37441
M388T51	388.25335	51.142400	diff									2.54938e+08	2.87943e+08	2.80004e+08	2.6389e+08	2.68405e+08	2.54124e+08	2.24717e+07	2.96057e+07	3.45427e+07	3.59669e+07	2.79363e+07	3.46168e+07	2.68217e+08	3.08567e+07	8.69236	2.27699e-12	4.32425
M97T605_1	96.95127	605.106000	nodiff									8.28529e+08	1.82704e+06	3.65637e+06	2.83444e+06	1.26964e+09	1.22063e+06	1.21805e+09	1.28646e+09	1.04142e+09	1.11253e+09	2.02351e+06	1.45759e+06	3.51284e+08	7.76991e+08	0.452108	0.234502	4.15934
M89T406	88.97048	405.663000	nodiff									2.17522e+08	2.82781e+08	2.06277e+08	2.73488e+08	2.22081e+08	2.65021e+08	1.64323e+09	5.07947e+06	4.01482e+06	1.83023e+09	3.88519e+06	3.70196e+06	2.44528e+08	5.81691e+08	0.420376	0.379005	3.54294
M774T64	773.53551	64.141500	diff									5.80375e+08	7.18914e+08	5.90277e+08	6.91964e+08	7.50625e+08	5.55688e+08	1.59518e+08	2.26019e+08	2.17542e+08	2.49614e+08	2.26664e+08	1.99836e+08	6.47974e+08	2.13199e+08	3.03929	2.68165e-07	5.70996
M817T293	816.57708	293.283000	nodiff									3.29655e+08	3.3343e+08	3.23503e+08	3.29293e+08	3.57724e+08	3.29798e+08	3.10886e+08	3.4971e+08	3.15296e+08	3.15644e+08	4.20768e+08	3.51724e+08	3.339e+08	3.44005e+08	0.970628	0.581551	0.915782
M305T50	305.21614	50.408300	nodiff									3.05495e+08	1.47628e+07	2.06507e+08	5.9923e+06	1.62569e+08	3.03196e+08	6.55778e+07	5.45029e+06	5.71698e+06	7.59442e+07	1.67223e+08	9.07838e+06	1.6642e+08	5.48319e+07	3.0351	0.0932577	2.06057
M767T297	766.51695	296.549000	diff									4.3696e+08	4.11651e+08	4.89353e+08	4.77596e+08	4.89646e+08	4.48438e+08	5.58816e+08	5.01777e+08	4.83964e+08	4.96186e+08	4.61658e+08	6.12669e+08	4.58941e+08	5.19178e+08	0.883975	0.0449261	2.41213
M633T510	633.03637	509.769000	diff									6.4411e+08	6.54784e+08	4.97544e+08	7.43972e+08	5.77388e+08	5.83514e+08	7.29766e+08	7.47685e+08	7.28423e+08	9.23367e+08	7.08267e+08	6.14904e+08	6.16886e+08	7.42069e+08	0.831305	0.0412803	3.32411
M97T625	97.02906	625.133000	nodiff									5.13209e+06	5.1985e+06	9.94773e+08	1.4701e+09	2.72585e+06	6.15312e+06	1.55398e+09	5.90947e+06	3.2146e+06	1.70255e+09	1.01999e+09	1.5572e+09	4.14013e+08	9.73808e+08	0.425149	0.208924	4.63496
M337T30	337.20579	30.339000	nodiff									3.7738e+08	5.46092e+08	3.66209e+08	4.86421e+08	2.76235e+08	2.9436e+08	3.11378e+08	3.6362e+08	3.43122e+08	2.58093e+08	3.65002e+08	2.98059e+08	3.91116e+08	3.23213e+08	1.21009	0.176081	1.29831
M297T59	297.15333	59.190300	nodiff									1.40123e+08	2.08555e+08	1.71047e+08	1.24901e+08	1.27714e+08	1.33788e+08	1.03767e+08	9.01007e+06	1.96256e+08	1.45437e+08	1.03753e+08	1.35531e+08	1.51021e+08	1.15626e+08	1.30612	0.246352	0.795237
M228T58_2	228.16050	57.666200	nodiff									3.0843e+06	8.77808e+07	3.91347e+06	7.96093e+07	1.95717e+07	3.96492e+06	4.20738e+06	4.09723e+06	4.19023e+06	5.95664e+06	8.00266e+07	3.75893e+06	3.29874e+07	1.70395e+07	1.93594	0.45624	0.803589
M328T55	328.23688	54.997300	nodiff									2.56132e+08	2.93411e+08	2.57829e+08	3.07824e+08	2.66132e+08	5.38048e+08	2.22042e+08	2.21401e+08	2.29003e+08	2.33499e+08	2.54455e+08	4.05525e+08	3.19896e+08	2.60987e+08	1.22571	0.29445	0.992372
M267T55	267.23360	54.917700	diff									4.0863e+08	4.46918e+08	4.3976e+08	4.43244e+08	4.56196e+08	6.86461e+08	3.11227e+08	2.91931e+08	3.00647e+08	3.18281e+08	3.28014e+08	3.20103e+08	4.80201e+08	3.11701e+08	1.54059	0.0025196	2.94312
M120T191	119.97538	190.876000	nodiff									1.0522e+09	1.066e+09	1.01859e+09	9.06705e+08	1.23099e+09	1.78293e+09	6.08027e+08	8.22946e+08	2.87513e+09	1.19586e+09	3.45685e+08	2.67974e+09	1.17624e+09	1.42123e+09	0.827617	0.607959	3.12835
M120T187	119.99964	187.474000	nodiff									822365	1.14561e+06	9.57115e+08	1.31062e+09	1.9318e+06	657510	1.39643e+09	9.30757e+08	1.18614e+09	1.22245e+09	6.09998e+08	1.80243e+06	3.78715e+08	8.91264e+08	0.424919	0.141737	4.90103
M217T431	217.00301	430.954000	nodiff									2.51785e+09	9.46796e+08	8.73492e+08	3.24399e+09	2.07408e+09	2.15899e+09	2.56253e+09	1.12978e+09	1.13379e+09	7.01739e+08	1.71509e+09	2.05206e+09	1.9692e+09	1.54917e+09	1.27114	0.391314	3.08525
M129T208	129.05509	208.331000	diff									2.59714e+07	2.2956e+07	5.87731e+07	1.03667e+08	1.12751e+08	1.01545e+08	2.35213e+09	1.45827e+09	2.21341e+09	1.6495e+09	1.1947e+09	2.41446e+09	7.0944e+07	1.88041e+09	0.0377279	6.22564e-06	11.9851
M325T60_1	325.18472	60.249900	nodiff									2.6394e+08	2.2132e+08	1.4421e+08	2.65853e+08	1.22231e+08	1.80347e+08	1.49009e+08	1.5328e+08	1.74413e+08	1.29861e+08	1.83431e+08	1.26432e+08	1.9965e+08	1.52738e+08	1.30715	0.107098	1.56915
M797T51	796.52306	51.493700	diff									1.30962e+08	1.86442e+08	1.60679e+08	1.68689e+08	2.25975e+08	1.92058e+08	5.89989e+07	9.0744e+07	9.08215e+07	9.74358e+07	9.65954e+07	9.46656e+07	1.77468e+08	8.82102e+07	2.01187	0.000102385	2.4276
M111T248	111.01922	248.200000	nodiff									4.89668e+08	1.68062e+09	5.58388e+08	5.49488e+08	4.95637e+08	9.61934e+08	6.25438e+08	3.35126e+08	3.6153e+08	6.19207e+08	4.16207e+08	6.88636e+08	7.8929e+08	5.07691e+08	1.55467	0.194424	3.10954
M256T77	256.23658	77.371700	diff									6.92987e+08	6.1227e+08	6.74768e+08	6.12357e+08	5.68309e+08	6.04603e+08	4.58338e+08	4.76432e+08	5.74204e+08	5.32413e+08	5.32954e+08	6.16643e+08	6.27549e+08	5.31831e+08	1.17998	0.0111169	1.7704
M738T298	738.48569	297.604000	diff									1.75081e+08	1.66019e+08	1.87832e+08	2.09849e+08	1.89832e+08	1.93398e+08	3.55809e+08	3.31042e+08	3.26603e+08	3.15447e+08	2.67236e+08	3.40272e+08	1.87002e+08	3.22735e+08	0.579428	1.9393e-06	3.44641
M746T234	745.50438	233.823500	diff									1.17795e+08	1.50165e+08	1.68605e+08	1.21043e+08	2.23145e+08	1.61992e+08	1.99545e+08	2.20314e+08	2.70945e+08	2.27673e+08	2.01787e+08	2.35224e+08	1.57124e+08	2.25915e+08	0.695502	0.00469526	2.3693
M95T951_2	94.97978	950.639000	nodiff									5.9673e+08	8.26119e+08	9.81116e+08	1.31327e+09	1.09727e+09	1.08161e+09	1.20395e+09	1.14647e+09	1.31837e+09	9.63069e+08	8.99821e+08	9.88893e+08	9.82686e+08	1.08676e+09	0.904232	0.408418	2.6173
M95T949	94.96276	948.519000	nodiff									626784	8.64072e+08	8.74079e+08	1.89695e+06	7.67798e+08	1.08548e+06	1.50401e+06	207046	5.49376e+08	1.76262e+06	5.94442e+08	1.50372e+06	4.1826e+08	1.91466e+08	2.18451	0.332172	3.41002
M95T950_1	95.03823	950.454000	nodiff									7.00813e+08	1.73126e+06	7.5787e+08	1.51083e+06	1.24269e+06	1.2773e+06	1.65212e+06	8.23394e+08	4.73531e+08	1.73056e+06	1.14004e+06	993964	2.44074e+08	2.17074e+08	1.12438	0.900415	1.63804
M389T51_2	389.29146	50.904600	nodiff									6.94276e+07	1.0775e+08	1.5797e+08	7.26933e+07	1.31586e+08	1.24332e+08	7.8498e+07	1.41539e+08	1.3815e+08	1.18221e+08	1.6852e+08	1.23426e+08	1.10626e+08	1.28059e+08	0.863872	0.373569	1.13206
M345T511	345.01589	510.540500	diff									1.38164e+09	8.27437e+08	1.20874e+09	1.32649e+09	8.95641e+08	1.57167e+09	1.63362e+09	1.59503e+09	1.6947e+09	1.86582e+09	1.68257e+09	1.37445e+09	1.20194e+09	1.64103e+09	0.732429	0.00869408	6.01637
M98T402	98.04178	402.237000	nodiff									1.5056e+06	1.19273e+09	1.44881e+06	1.34002e+09	2.55458e+06	1.21687e+09	7.01571e+08	5.49039e+08	6.6294e+08	6.44702e+08	262950	6.5506e+08	6.25855e+08	5.35596e+08	1.16852	0.769911	2.82113
M129T218	129.09140	218.494000	nodiff									6.01628e+07	5.04566e+07	5.99844e+07	4.81815e+07	7.66304e+07	5.91488e+07	9.40706e+08	1.25872e+06	6.71444e+07	1.17682e+06	5.61519e+08	5.16994e+07	5.90941e+07	2.70584e+08	0.218395	0.215842	2.7713
M133T594	133.01362	593.717000	nodiff									2.01228e+08	1.19841e+09	4.47927e+08	5.14209e+08	2.52209e+08	3.04199e+08	4.01546e+08	5.78973e+08	3.5456e+08	4.09146e+08	2.7931e+08	3.61202e+08	4.86364e+08	3.97456e+08	1.22369	0.580978	1.05704
M167T293	167.02068	292.585000	nodiff									6.7764e+08	6.63733e+08	6.79996e+08	6.67651e+08	7.53129e+08	7.27017e+08	6.5981e+08	6.27503e+08	6.09627e+08	6.39646e+08	9.92481e+08	6.73029e+08	6.94861e+08	7.00349e+08	0.992164	0.93008	0.727007
M120T211	119.97538	210.790000	nodiff									8.18423e+08	6.31788e+08	7.03624e+08	7.6559e+08	8.96952e+08	5.44939e+08	6.99361e+08	5.25517e+08	8.30271e+08	6.88582e+08	6.45457e+08	5.67429e+08	7.26886e+08	6.59436e+08	1.10228	0.346278	1.27658
M95T104	94.96458	103.661000	nodiff									6.21847e+08	8.45887e+08	9.15457e+08	7.31517e+08	1.03191e+09	9.1948e+08	1.02497e+09	6.69243e+08	7.32666e+08	8.25678e+08	6.01588e+08	1.22445e+09	8.44349e+08	8.46433e+08	0.997537	0.98573	1.95481
M95T79	94.96464	78.713500	nodiff									2.66399e+08	3.36404e+08	4.88008e+08	9.72847e+08	4.64173e+08	9.48362e+08	4.58468e+08	1.8864e+09	4.75977e+08	1.42923e+09	3.98129e+08	7.1637e+08	5.79365e+08	8.94095e+08	0.647991	0.290214	3.3898
M311T59	311.16956	59.028800	diff									2.02617e+08	2.44595e+08	1.58413e+08	2.39952e+08	1.35127e+08	1.35021e+08	1.2275e+08	1.17858e+08	1.36046e+08	1.53178e+08	1.34567e+08	1.06601e+08	1.85954e+08	1.285e+08	1.44711	0.0235147	1.71627
M554T339	554.34686	339.172000	diff									2.65397e+08	2.38293e+08	2.75889e+08	2.37036e+08	3.19216e+08	2.65715e+08	1.78623e+08	1.72473e+08	1.75008e+08	1.58873e+08	1.57563e+08	1.97824e+08	2.66924e+08	1.73394e+08	1.53941	4.55193e-05	2.49909
M715T510	715.03983	509.769000	diff									3.17853e+08	3.29714e+08	2.50111e+08	4.02863e+08	2.8991e+08	2.95293e+08	3.92681e+08	3.90835e+08	4.18573e+08	4.50692e+08	3.27316e+08	3.1759e+08	3.14291e+08	3.82948e+08	0.820714	0.043671	2.36658
M111T264	111.01924	263.643000	diff									5.01713e+08	6.53575e+08	8.13809e+08	2.79321e+09	1.1244e+09	9.43453e+08	4.1497e+08	1.10943e+08	2.32845e+08	4.33329e+08	2.73853e+08	5.77713e+08	1.13836e+09	3.40609e+08	3.34214	0.0455163	6.12308
M345T505	344.95875	504.686000	diff									2.08726e+06	3.62479e+07	1.78652e+06	1.14886e+06	1.61345e+06	1.48629e+06	1.34626e+08	1.77386e+06	1.76004e+08	1.34307e+08	1.14831e+08	2.3254e+06	7.39505e+06	9.39779e+07	0.0786893	0.018258	2.26771
M109T42	109.00357	41.525750	nodiff									9.28213e+08	9.71743e+08	1.01599e+09	8.49958e+08	5.25649e+08	7.80103e+08	1.25168e+09	8.08297e+08	8.29963e+08	7.78991e+08	9.87976e+08	1.40053e+09	8.45276e+08	1.00957e+09	0.837261	0.230337	2.83885
M173T21	173.00470	21.491550	nodiff									2.4501e+06	745707	4.91957e+06	1.66148e+06	931994	1.31969e+06	1.9691e+07	1.48613e+06	1.42768e+08	3.88948e+07	1.38055e+06	1.18955e+06	2.00476e+06	3.42351e+07	0.0585586	0.183588	1.10396
M135T337_1	134.89411	336.746000	nodiff									4.22213e+08	3.07057e+08	3.4797e+08	4.62816e+08	4.33814e+08	3.58654e+08	5.79308e+08	4.96959e+08	4.50108e+08	6.11809e+08	3.52799e+08	4.48751e+08	3.88754e+08	4.89956e+08	0.793447	0.051482	2.72427
M389T52	389.34276	52.326100	diff									7.06005e+07	8.45553e+07	9.00218e+07	8.10157e+07	1.40184e+08	8.24882e+07	3.10521e+06	4.41135e+06	5.13826e+06	4.10465e+06	7.91371e+06	5.40524e+06	9.14775e+07	5.01307e+06	18.2478	6.48809e-06	2.56381
M129T292_2	129.14721	291.965500	nodiff									1.53373e+06	1.16733e+06	997108	4.75195e+08	824975	4.11546e+08	2.52382e+08	2.55142e+08	1.93345e+08	2.12875e+08	1.2348e+08	1.8094e+08	1.48544e+08	2.03027e+08	0.731646	0.58184	1.77125
M279T74	279.23376	73.869700	diff									8.8578e+08	9.88255e+08	9.17436e+08	1.02875e+09	1.0431e+09	8.94442e+08	4.46875e+08	4.2657e+08	4.31251e+08	4.63274e+08	4.33607e+08	4.62514e+08	9.59628e+08	4.44015e+08	2.16125	6.90995e-09	6.20118
M109T1017	109.00359	1017.170000	nodiff									4.30398e+08	4.28104e+08	4.03851e+08	5.98574e+08	5.51152e+08	8.75955e+08	5.23939e+08	5.21573e+08	5.2003e+08	6.01186e+08	6.34844e+08	5.28858e+08	5.48006e+08	5.55072e+08	0.98727	0.927408	1.03649
M772T64	771.52024	64.147200	diff									2.34388e+08	2.95583e+08	2.21009e+08	3.1105e+08	2.7625e+08	2.32616e+08	7.75719e+07	1.01846e+08	9.05811e+07	1.09015e+08	9.05686e+07	8.00168e+07	2.61816e+08	9.15999e+07	2.85826	9.5654e-07	3.5571
M267T63_2	267.19718	63.360650	nodiff									3.57105e+06	3.21162e+06	9.98147e+07	1.26236e+08	2.29124e+08	1.00518e+08	7.37942e+07	3.62434e+06	5.9739e+07	1.27699e+08	3.18776e+06	1.93965e+06	9.37459e+07	4.49973e+07	2.08337	0.255466	1.40081
M109T974	109.00359	973.560000	nodiff									1.76649e+09	7.34192e+08	1.04457e+09	1.87362e+09	1.55221e+09	1.60017e+09	1.33697e+09	2.81409e+09	1.41913e+09	3.31302e+09	5.79732e+08	1.64334e+09	1.42854e+09	1.85105e+09	0.771747	0.373153	3.96259
M109T81	109.00364	80.836750	nodiff									3.02966e+08	5.87358e+08	6.94573e+08	3.75091e+09	6.58552e+08	6.68519e+08	2.73166e+09	2.51039e+09	1.05982e+09	3.52316e+09	1.90825e+08	7.30052e+08	1.11048e+09	1.79099e+09	0.620038	0.38851	5.10282
M580T337	580.36282	336.800000	diff									1.63551e+08	1.47319e+08	1.81233e+08	1.59007e+08	2.26648e+08	1.80894e+08	4.7435e+07	5.3373e+07	5.84689e+07	5.6615e+07	6.15199e+07	7.75794e+07	1.76442e+08	5.91652e+07	2.98219	2.14225e-06	2.95873
M109T1001	109.00359	1000.760000	nodiff									4.29553e+08	3.58287e+08	1.23583e+09	1.11952e+09	1.07771e+09	1.09784e+09	1.07011e+09	4.59076e+08	8.50048e+08	4.72592e+08	2.45859e+08	4.51796e+08	8.86457e+08	5.91581e+08	1.49845	0.173082	3.37338
M217T452	217.00304	452.359000	nodiff									6.65048e+08	8.53944e+08	5.96217e+08	6.18568e+08	6.47566e+08	6.11005e+08	6.52141e+08	9.14435e+08	7.26623e+08	4.81595e+08	6.51316e+08	6.59199e+08	6.65391e+08	6.80885e+08	0.977245	0.827742	0.995222
M109T103	109.00358	103.183000	nodiff									6.15523e+08	5.80548e+08	6.19166e+08	7.22472e+08	6.93568e+08	8.29835e+08	6.15919e+08	6.72452e+08	9.2427e+08	5.72114e+08	8.87864e+08	7.82786e+08	6.76852e+08	7.42567e+08	0.911502	0.371333	1.79405
M303T95	303.23341	94.949450	diff									4.16428e+08	4.72802e+08	1.66996e+08	5.81975e+07	2.47054e+08	8.01828e+07	6.83848e+07	7.74949e+07	5.33006e+07	9.28457e+07	6.80648e+07	5.653e+07	2.40277e+08	6.94368e+07	3.46037	0.0364761	2.89367
M95T65	94.97999	64.912200	nodiff									1.48038e+08	1.45013e+08	1.28938e+08	1.49373e+08	1.10034e+08	6.5438e+08	1.56363e+08	1.15301e+08	2.67757e+08	1.60883e+08	1.33226e+08	1.07251e+08	2.22629e+08	1.56797e+08	1.41986	0.480293	1.25983
M436T335	436.28404	335.275000	diff									2.28099e+08	1.91422e+08	2.29485e+08	2.04733e+08	2.40662e+08	2.07542e+08	1.43743e+08	1.38615e+08	1.38765e+08	1.52546e+08	1.64408e+08	1.91087e+08	2.16991e+08	1.54861e+08	1.4012	0.000251481	1.94346
M97T656	96.96879	656.401000	nodiff									3.13251e+08	5.68778e+08	7.02714e+08	8.0099e+08	2.87906e+08	9.69105e+08	3.09998e+08	1.21391e+09	2.47601e+08	6.07306e+08	3.5288e+08	3.83171e+08	6.07124e+08	5.19144e+08	1.16947	0.643771	0.712309
M157T458	156.99042	457.762000	nodiff									6.93439e+07	9.90691e+07	6.50943e+07	8.97091e+07	3.75918e+07	5.55385e+07	1.35654e+08	4.26881e+07	1.67336e+08	8.71657e+07	1.09408e+08	7.70013e+07	6.93911e+07	1.03209e+08	0.672337	0.126196	1.31157
M109T156	109.00359	155.545000	nodiff									6.58924e+08	1.08892e+09	5.07304e+08	1.59095e+09	1.79868e+09	1.587e+09	1.13411e+09	1.00743e+09	5.92001e+08	1.46098e+09	4.56171e+08	7.36754e+08	1.2053e+09	8.97907e+08	1.34234	0.277103	2.42077
M109T124	109.00358	123.833000	nodiff									5.38922e+08	4.78021e+08	4.64973e+08	4.71567e+08	4.85458e+08	5.30408e+08	8.54875e+08	1.59913e+09	3.6661e+08	6.56757e+08	5.70606e+08	5.36411e+08	4.94891e+08	7.64065e+08	0.647708	0.165155	3.38197
M575T510_1	574.99423	509.933500	nodiff									6.27871e+08	6.25064e+08	6.23435e+08	6.40817e+08	6.67018e+08	6.37767e+08	6.75806e+08	7.08357e+08	6.88976e+08	8.1805e+08	6.13054e+08	5.81922e+08	6.36995e+08	6.81028e+08	0.935344	0.228708	2.06677
M95T58	94.96465	58.467800	nodiff									5.22322e+08	6.18629e+08	5.43316e+08	6.08186e+08	4.95401e+08	8.60905e+08	1.0247e+09	4.94997e+08	3.99909e+08	7.00491e+08	5.46273e+08	6.44445e+08	6.08127e+08	6.35135e+08	0.957476	0.801194	1.51848
M263T514	263.01276	513.760500	nodiff									1.33224e+09	1.35093e+09	1.34767e+09	1.17596e+09	1.45095e+09	1.43038e+09	1.10139e+09	1.2835e+09	8.60368e+08	1.24722e+09	1.3692e+09	1.29527e+09	1.34802e+09	1.19282e+09	1.13011	0.0992913	1.68369
M867T289	866.59278	289.354000	diff									1.6243e+08	1.81419e+08	2.11954e+08	1.79087e+08	1.58152e+08	1.71391e+08	1.1499e+08	1.28923e+08	1.35008e+08	1.36165e+08	1.59275e+08	1.37322e+08	1.77406e+08	1.35281e+08	1.31139	0.00155666	1.44821
M120T238	119.97535	237.803500	diff									1.50643e+09	4.23294e+08	6.92064e+08	8.92099e+08	2.50405e+08	7.06934e+08	4.29876e+08	2.29722e+08	3.6504e+08	3.97025e+08	1.27281e+08	4.00366e+08	7.45204e+08	3.24885e+08	2.29375	0.0462971	4.50128
M120T50	119.97539	49.733400	nodiff									2.69969e+08	3.63276e+08	2.77438e+08	3.91805e+08	5.45331e+08	3.60579e+08	4.67103e+08	2.80845e+08	4.55119e+08	4.97156e+08	4.85317e+08	2.91149e+08	3.68066e+08	4.12782e+08	0.891674	0.454865	1.31289
M227T80	227.20190	79.836800	nodiff									6.71995e+08	7.48643e+08	6.99349e+08	7.55733e+08	8.11865e+08	7.36082e+08	7.03294e+08	7.2417e+08	6.77587e+08	7.42547e+08	7.45203e+08	7.021e+08	7.37278e+08	7.15817e+08	1.02998	0.362681	0.881144
M120T152	119.97538	152.026000	nodiff									5.41308e+08	3.52069e+08	7.14804e+08	1.47731e+09	6.00323e+08	1.24387e+09	1.24187e+09	6.13952e+08	5.59772e+08	1.16767e+09	8.11717e+08	1.74808e+09	8.21614e+08	1.02384e+09	0.802479	0.450403	2.65133
M760T51	759.51954	51.317500	diff									7.60312e+07	1.01708e+08	1.05197e+08	8.82122e+07	1.31357e+08	1.05954e+08	2.73192e+07	4.65381e+07	4.47326e+07	4.41804e+07	5.38634e+07	5.00909e+07	1.0141e+08	4.44541e+07	2.28123	5.37124e-05	1.99924
M657T510_1	656.99779	510.108500	nodiff									3.62959e+08	3.46151e+08	3.22777e+08	3.46877e+08	3.39716e+08	3.89967e+08	3.18319e+08	4.68447e+08	4.64849e+08	5.40035e+08	3.87873e+08	3.65838e+08	3.51408e+08	4.24227e+08	0.828349	0.0606118	2.27718
M120T257	119.97536	256.849000	nodiff									5.94664e+08	7.1248e+08	5.05257e+08	6.41157e+08	8.67954e+08	6.56811e+08	2.82316e+08	8.7754e+08	3.22252e+08	7.53706e+08	5.61482e+08	5.0034e+08	6.63054e+08	5.49606e+08	1.20642	0.317909	1.37942
M279T315_1	279.03933	315.159000	diff									5.45894e+08	6.01464e+08	6.27052e+08	5.07323e+08	6.17221e+08	4.38065e+08	2.13349e+08	2.41913e+08	1.93535e+08	2.77599e+08	2.35019e+08	2.18848e+08	5.5617e+08	2.30044e+08	2.41767	1.47851e-06	4.90931
M79T604_3	78.95823	604.042000	nodiff									1.36919e+09	1.13702e+09	8.27883e+08	1.07664e+09	1.16458e+09	1.15062e+09	1.2704e+09	1.29236e+09	1.2183e+09	1.45935e+09	1.32718e+09	1.05284e+09	1.12099e+09	1.27007e+09	0.882619	0.127904	3.46832
M758T46	758.04854	46.302300	diff									1.18535e+08	1.22268e+08	1.2317e+08	1.45415e+08	1.26796e+08	1.18668e+08	1.05855e+08	9.70126e+07	9.78797e+07	1.20662e+08	9.18839e+07	8.9362e+07	1.25809e+08	1.00442e+08	1.25254	0.00222443	1.08635
M109T179	109.00360	178.856000	nodiff									8.62821e+08	5.5902e+08	1.78332e+09	4.88253e+08	6.74684e+08	6.35284e+08	6.02165e+08	5.83439e+08	5.05401e+08	5.80114e+08	8.43743e+08	7.23176e+08	8.33897e+08	6.39673e+08	1.30363	0.361346	3.08144
M473T39	473.28305	38.538300	nodiff									1.53897e+08	9.77165e+07	1.09411e+08	1.04496e+08	1.02361e+08	1.21275e+08	1.04416e+08	1.27302e+08	1.48934e+08	1.26525e+08	1.05627e+08	1.94566e+08	1.14859e+08	1.34562e+08	0.853582	0.250414	1.00695
M417T51	417.32292	51.011900	nodiff									3.53743e+07	6.02386e+07	8.79241e+07	3.47268e+07	7.53418e+07	6.76678e+07	3.53788e+07	7.03012e+07	6.85572e+07	5.75647e+07	9.02065e+07	5.94901e+07	6.02122e+07	6.35831e+07	0.946985	0.774834	0.688503
M806T51	805.50442	51.389000	diff									7.75742e+07	9.80154e+07	8.4247e+07	1.03134e+08	1.4099e+08	9.61546e+07	4.76988e+07	7.33318e+07	7.48571e+07	7.77735e+07	6.87719e+07	7.73439e+07	1.00019e+08	6.99628e+07	1.4296	0.0144578	1.22852
M224T41	224.04082	41.144800	nodiff									1.42328e+08	1.92576e+07	9.76233e+06	1.15806e+08	1.38164e+08	1.93688e+07	9.07442e+07	1.12878e+08	1.0932e+08	9.61127e+06	1.931e+07	1.08025e+08	7.41145e+07	7.49814e+07	0.988438	0.979335	0.508815
M224T53	224.02786	53.018400	nodiff									2.5238e+07	2.32183e+07	1.25152e+08	2.11232e+07	2.67661e+07	8.26158e+07	2.5924e+07	2.51306e+07	7.15672e+07	2.1893e+07	2.27319e+07	2.59747e+07	5.06855e+07	3.22036e+07	1.57391	0.363128	0.842237
M109T195_1	109.00367	195.401000	nodiff									4.76615e+08	5.10244e+08	6.88119e+08	4.95701e+08	5.63366e+08	4.87346e+08	4.87405e+08	5.55722e+08	6.07962e+08	4.92508e+08	3.22849e+08	1.03128e+09	5.36898e+08	5.82954e+08	0.920996	0.664848	2.2916
M263T504	262.95549	504.257000	diff									1.46394e+08	2.95967e+06	1.06303e+08	2.00137e+08	2.96438e+06	1.57282e+08	3.77342e+06	3.65728e+06	3.40492e+06	3.54614e+06	3.42628e+06	3.58989e+06	1.02673e+08	3.56632e+06	28.7897	0.0150046	2.38052
M101T185	100.96018	184.675000	nodiff									1.89663e+09	5.91165e+08	2.40631e+09	1.63797e+09	4.29604e+08	1.66809e+09	6.53186e+08	2.02439e+09	1.10362e+09	6.00799e+08	8.46275e+08	5.76533e+08	1.43829e+09	9.67468e+08	1.48666	0.252584	3.13351
M427T510	427.01905	510.369000	nodiff									4.30764e+08	7.23566e+08	6.6382e+08	6.9709e+08	7.92808e+08	7.31351e+08	6.87462e+08	7.28406e+08	7.41638e+08	8.33875e+08	6.91512e+08	6.92729e+08	6.73233e+08	7.2927e+08	0.92316	0.343467	2.0723
M673T51	673.48278	51.274100	nodiff									6.94564e+07	8.99621e+07	9.40839e+07	8.11389e+07	1.15273e+08	8.73993e+07	4.43509e+07	8.91277e+07	8.47892e+07	8.5082e+07	8.93064e+07	1.02476e+08	8.95523e+07	8.25221e+07	1.08519	0.506143	0.695301
M717T64	717.47339	64.308800	diff									2.90994e+08	2.1251e+08	1.43634e+08	2.33176e+08	2.08366e+08	1.84741e+08	1.52465e+08	1.08651e+08	1.04312e+08	1.26526e+08	1.0275e+08	8.42454e+07	2.12237e+08	1.13158e+08	1.87558	0.00123899	2.51845
M353T139	353.04945	138.989000	nodiff									9.60643e+08	1.34503e+09	3.9857e+08	1.50408e+09	1.3337e+09	9.87927e+08	1.01678e+09	9.75648e+08	5.9168e+08	1.35305e+09	3.36925e+08	5.01652e+08	1.08833e+09	7.95955e+08	1.36732	0.224758	2.84125
M113T35	112.98485	34.509400	nodiff									3.30702e+08	1.24627e+08	2.14248e+08	2.65243e+08	1.43361e+08	2.52689e+08	2.8738e+08	2.35952e+08	1.62451e+08	1.90412e+08	1.42332e+08	6.78966e+08	2.21812e+08	2.82916e+08	0.78402	0.503217	1.24344
M240T53	240.05980	53.378500	nodiff									5.03056e+07	2.32702e+07	1.20912e+08	1.69446e+07	9.34724e+07	1.46249e+07	1.69729e+07	2.36897e+07	8.33552e+07	1.86052e+07	7.62564e+07	2.98292e+07	5.3255e+07	4.14514e+07	1.28476	0.602493	1.17229
M799T51	798.53868	51.470950	diff									6.45577e+07	9.73098e+07	8.05269e+07	8.61382e+07	1.24098e+08	9.05175e+07	3.13621e+07	5.61778e+07	5.49394e+07	5.53366e+07	5.55101e+07	5.71193e+07	9.05247e+07	5.17409e+07	1.74958	0.00162152	1.52923
M109T195_2	109.01447	195.321000	nodiff									3.38642e+08	4.3665e+06	3.74375e+08	5.30096e+06	4.27493e+06	4.33126e+08	4.37526e+08	7.50914e+06	3.83216e+08	4.69182e+08	2.05109e+08	4.73253e+08	1.93347e+08	3.29299e+08	0.587148	0.261829	2.30034
M120T132	119.97537	132.166500	nodiff									4.55965e+08	4.41243e+08	4.74816e+08	4.91975e+08	3.88296e+08	4.35677e+08	5.69821e+08	3.98453e+08	3.81526e+08	4.96554e+08	5.511e+08	4.18071e+08	4.47995e+08	4.69254e+08	0.954697	0.570302	1.38171
M101T40	100.96015	39.823250	nodiff									6.66618e+08	2.30076e+08	3.04028e+08	3.43355e+08	3.1272e+08	4.57237e+08	2.85082e+08	2.6416e+08	2.84873e+08	2.80351e+08	1.96535e+08	5.60394e+08	3.85672e+08	3.11899e+08	1.23653	0.389564	0.999559
M715T297	714.50945	296.544000	nodiff									1.74174e+08	1.76187e+08	2.05584e+08	1.32561e+08	2.25767e+08	1.33253e+08	1.72043e+08	1.60744e+08	2.21239e+08	1.9935e+08	1.75726e+08	2.65668e+08	1.74588e+08	1.99128e+08	0.876759	0.293982	1.53951
M506T337	506.32598	336.785000	diff									1.69365e+08	1.48507e+08	1.54118e+08	1.83657e+08	1.84751e+08	1.52969e+08	6.1946e+07	7.00471e+07	7.2242e+07	7.35427e+07	6.43886e+07	8.22107e+07	1.65561e+08	7.07295e+07	2.34077	1.19374e-07	2.66207
M95T132	94.96458	131.671000	nodiff									3.94925e+08	3.71765e+08	4.05732e+08	3.56573e+08	3.19457e+08	5.63529e+08	5.42532e+08	4.89299e+08	3.64407e+08	6.17094e+08	4.17913e+08	3.72651e+08	4.01997e+08	4.67316e+08	0.860225	0.251782	2.13273
M279T336_1	279.03934	336.359000	diff									2.70928e+08	2.9639e+08	3.00764e+08	2.82146e+08	3.21029e+08	2.89065e+08	1.28873e+08	1.23066e+08	1.18835e+08	1.35791e+08	1.41329e+08	1.49593e+08	2.93387e+08	1.32914e+08	2.20734	3.58803e-09	3.46422
M146T553	146.02439	553.313000	nodiff									4.34335e+08	2.47594e+06	3.8929e+08	4.01838e+06	7.30931e+06	7.41301e+06	2.42757e+08	1.99442e+08	4.43203e+06	2.48467e+08	6.57258e+06	2.47438e+08	1.40807e+08	1.58185e+08	0.890143	0.86392	0.739732
M128T331	128.03467	331.098000	nodiff									2.43103e+08	9.84163e+07	2.94635e+08	3.21278e+08	2.99987e+08	2.67688e+08	3.70876e+08	2.22611e+08	3.24442e+08	3.70481e+08	1.95019e+08	3.55413e+08	2.54184e+08	3.06474e+08	0.829384	0.281236	1.7824
M97T675	96.96881	675.427500	nodiff									4.09338e+08	4.85162e+08	6.13133e+08	7.76781e+08	1.10939e+09	4.7045e+08	1.07163e+09	5.6071e+08	7.00082e+08	6.41639e+08	3.2181e+08	6.34236e+08	6.44042e+08	6.55018e+08	0.983243	0.941656	2.14691
M411T512	410.98778	512.260000	nodiff									4.6168e+08	4.29185e+08	4.33197e+08	2.08534e+08	3.12196e+08	6.27383e+08	5.6281e+08	5.54495e+08	4.2176e+08	6.38207e+08	5.33289e+08	5.03822e+08	4.12029e+08	5.3573e+08	0.769098	0.0859806	2.83215
M123T207	122.97507	206.662000	nodiff									4.86614e+08	3.14285e+08	5.16459e+08	5.74171e+08	3.04105e+08	3.81733e+08	2.27792e+09	7.26831e+08	3.87287e+08	1.201e+09	3.76303e+08	4.48496e+08	4.29561e+08	9.02974e+08	0.475718	0.153808	4.67702
M793T295_1	792.53276	294.829000	nodiff									2.00396e+08	1.94573e+08	1.9789e+08	2.29887e+08	2.01074e+08	1.88264e+08	2.02493e+08	1.96147e+08	1.97042e+08	2.06836e+08	1.90819e+08	1.99172e+08	2.02014e+08	1.98751e+08	1.01642	0.616301	0.597319
M249T215	249.04926	214.909500	diff									4.2681e+08	4.48276e+08	4.33667e+08	4.45627e+08	4.29489e+08	4.61765e+08	1.55983e+06	2.00177e+06	2.44526e+06	2.70596e+06	1.4128e+06	1.72311e+06	4.40939e+08	1.97479e+06	223.284	2.16709e-15	5.9023
M800T51	799.54915	51.356500	diff									5.24911e+07	8.08043e+07	7.61179e+07	6.29809e+07	1.10952e+08	7.12021e+07	1.8924e+07	3.61119e+07	3.43597e+07	3.90796e+07	4.0389e+07	4.52001e+07	7.5758e+07	3.56774e+07	2.12342	0.00117117	1.6304
M416T36	416.04503	35.914800	diff									1.88504e+08	1.96203e+08	1.72139e+08	1.82029e+08	1.7815e+08	1.84548e+08	9.53823e+07	8.36256e+07	9.23662e+07	9.43292e+07	9.08306e+07	9.70278e+07	1.83595e+08	9.22603e+07	1.98997	4.78372e-10	2.60414
M789T294	788.54688	294.209000	diff									6.79952e+07	9.07139e+07	7.48043e+07	8.53824e+07	8.17276e+07	6.45526e+07	1.30079e+08	1.14872e+08	1.08098e+08	1.00416e+08	1.4589e+08	1.35128e+08	7.75293e+07	1.22414e+08	0.633338	0.000282069	1.85531
M136T199	135.94455	199.194500	nodiff									9.25628e+08	2.0641e+09	6.43414e+08	1.65162e+09	1.17537e+09	5.21369e+08	2.75356e+08	2.35283e+09	2.03044e+09	4.58382e+08	2.4633e+08	2.61282e+09	1.16358e+09	1.32936e+09	0.875298	0.755063	2.45237
M101T15	100.96020	15.150300	nodiff									1.74531e+08	1.76773e+08	1.52161e+08	2.41623e+08	2.44325e+08	1.7028e+08	4.63562e+08	2.27976e+08	2.48567e+08	3.08215e+08	1.86074e+08	2.38402e+08	1.93282e+08	2.78799e+08	0.693266	0.0771086	2.21849
M748T255	747.52033	254.600000	diff									5.75672e+07	4.20149e+07	9.82006e+07	3.195e+07	1.00085e+08	5.48719e+07	1.12465e+08	9.30153e+07	9.49127e+07	1.90984e+08	1.1918e+08	1.88691e+08	6.41149e+07	1.33208e+08	0.481314	0.00995112	2.18891
M101T106	100.96017	105.570000	nodiff									7.86031e+08	4.46261e+08	5.3915e+08	3.84736e+08	5.37827e+08	4.43862e+08	1.03661e+09	4.11948e+08	4.66074e+08	5.40437e+08	5.14865e+08	5.31173e+08	5.22978e+08	5.83518e+08	0.896249	0.592011	1.40193
M265T55	265.14891	54.838100	nodiff									1.40806e+08	1.47299e+08	5.83141e+07	1.8488e+07	9.60171e+07	9.42681e+07	4.18691e+07	5.79125e+07	1.22336e+07	6.65239e+07	6.85654e+07	5.72762e+07	9.25321e+07	5.07301e+07	1.82401	0.0838129	1.31602
M171T320	171.00756	319.553000	nodiff									3.09064e+08	3.39028e+08	3.29124e+08	3.42635e+08	3.2807e+08	3.05213e+08	3.68411e+08	3.28352e+08	3.22575e+08	3.76313e+08	3.28227e+08	3.39455e+08	3.25522e+08	3.43889e+08	0.946591	0.13335	1.55426
M101T79	100.96023	79.406700	nodiff									3.60393e+08	1.27855e+08	3.79049e+08	9.1438e+08	4.07214e+08	3.15982e+08	3.11675e+08	1.22435e+09	3.66555e+08	1.54748e+09	1.12681e+08	6.90934e+08	4.17479e+08	7.08947e+08	0.588872	0.279066	3.27178
M821T64	820.52415	63.605500	diff									1.65812e+08	1.89731e+08	1.63002e+08	2.16168e+08	1.90695e+08	1.59776e+08	8.07795e+07	9.86063e+07	9.10059e+07	1.10766e+08	8.93378e+07	8.50006e+07	1.80864e+08	9.25827e+07	1.95354	4.8374e-06	2.50083
M101T972	100.96018	971.952000	nodiff									1.43636e+09	5.53595e+08	1.89376e+09	1.36547e+09	7.88947e+08	7.96659e+08	2.5193e+09	1.21048e+09	5.60915e+08	2.83532e+09	7.65549e+08	1.32937e+09	1.13913e+09	1.53682e+09	0.741224	0.38062	3.81425
M128T350	127.99826	349.740000	nodiff									2.91883e+08	3.49253e+08	2.77965e+08	5.16577e+08	3.19183e+08	2.71937e+08	2.34609e+07	1.78471e+07	3.60037e+08	5.15771e+07	4.69944e+08	5.89863e+07	3.378e+08	1.63642e+08	2.06426	0.0797366	2.58747
M120T104	119.97539	103.948000	nodiff									4.95136e+08	4.92778e+08	4.92126e+08	4.27068e+08	4.63758e+08	4.79325e+08	8.84977e+08	3.72495e+08	3.71969e+08	7.66683e+08	6.92724e+08	4.02354e+08	4.75032e+08	5.81867e+08	0.816393	0.279495	2.37156
M101T210	100.96019	209.769000	nodiff									3.41562e+08	3.7844e+08	3.47765e+08	3.60587e+08	3.52073e+08	3.1245e+08	3.72616e+08	3.29494e+08	3.17538e+08	3.37211e+08	3.40833e+08	3.59894e+08	3.48813e+08	3.42931e+08	1.01715	0.638964	0.674314
M141T591	141.01633	591.011000	nodiff									2.97027e+08	3.71179e+08	3.80065e+08	5.4235e+08	2.60379e+08	4.4053e+08	4.09359e+08	3.94572e+08	4.23182e+08	5.75982e+08	6.44737e+08	4.23855e+08	3.81922e+08	4.78614e+08	0.797974	0.135322	2.58225
M765T51	765.47276	51.317500	nodiff									5.48841e+07	7.26101e+07	6.09995e+07	7.6487e+07	9.05694e+07	7.19267e+07	3.92551e+07	6.31252e+07	5.91695e+07	6.71269e+07	7.12945e+07	6.86303e+07	7.12462e+07	6.14336e+07	1.15973	0.18947	0.485039
M493T510	492.99120	510.369000	nodiff									5.65456e+08	5.57212e+08	5.24301e+08	3.24142e+08	6.12312e+08	5.9582e+08	5.45985e+08	5.56088e+08	5.96713e+08	6.56578e+08	5.57185e+08	2.48061e+08	5.29874e+08	5.26768e+08	1.0059	0.966614	0.538358
M101T151	100.96017	151.154000	nodiff									6.28996e+08	3.36391e+08	3.68523e+08	4.24326e+08	1.04602e+09	4.64865e+08	8.69085e+08	5.08555e+08	7.22232e+08	1.02756e+09	6.70433e+08	5.81435e+08	5.44854e+08	7.29883e+08	0.746495	0.196514	2.96849
M101T129	100.96017	129.421000	nodiff									2.8215e+08	3.29081e+08	2.70392e+08	4.16632e+08	3.03922e+08	2.76995e+08	3.29e+08	2.88051e+08	2.76552e+08	2.92834e+08	3.14792e+08	2.72679e+08	3.13196e+08	2.95651e+08	1.05934	0.485232	0.379101
M117T1004	116.92782	1003.780000	nodiff									7.92739e+07	1.6827e+08	5.1963e+08	1.0407e+09	3.5069e+08	1.04474e+09	2.88994e+08	7.80939e+08	3.88571e+08	2.24389e+08	3.18298e+08	1.82502e+08	5.33885e+08	3.63949e+08	1.46692	0.401092	1.60325
M101T1010	100.96018	1010.040000	nodiff									3.45805e+08	2.87053e+08	3.65747e+08	4.61199e+08	2.95775e+08	4.50905e+08	3.94691e+08	3.0315e+08	3.7397e+08	3.89375e+08	2.44171e+08	3.64368e+08	3.67747e+08	3.44954e+08	1.06608	0.570902	0.208505
M120T77	119.97545	76.653850	nodiff									2.6672e+08	2.18464e+08	4.20043e+08	3.94692e+08	3.06614e+08	3.35905e+08	2.96452e+08	9.71513e+08	1.92271e+08	4.36035e+08	1.11082e+08	4.4255e+08	3.2374e+08	4.08317e+08	0.792864	0.525437	1.77355
M109T218	109.00365	218.494000	nodiff									3.06689e+08	3.9333e+08	3.00026e+08	3.60919e+08	7.11142e+08	3.88572e+08	4.01752e+08	4.38828e+08	3.52686e+08	4.33423e+08	4.34539e+08	3.71695e+08	4.10113e+08	4.05487e+08	1.01141	0.943898	1.21103
M136T226	135.94454	225.518000	nodiff									4.43549e+08	4.46389e+08	4.32838e+08	4.99666e+08	5.94967e+08	4.86966e+08	4.79942e+08	4.24157e+08	4.57002e+08	4.55639e+08	4.20394e+08	4.28007e+08	4.84063e+08	4.4419e+08	1.08976	0.163076	0.969558
M739T510	739.00115	509.704500	diff									2.02529e+08	2.14646e+08	1.88064e+08	2.53916e+08	2.23923e+08	2.06296e+08	2.78817e+08	2.91217e+08	2.77085e+08	2.4031e+08	2.20839e+08	2.14867e+08	2.14896e+08	2.53856e+08	0.846526	0.0372915	1.72989
M101T996	101.03473	995.628500	diff									3.15233e+08	4.43924e+08	4.43529e+08	5.37786e+08	5.13941e+08	5.55059e+08	2.06181e+06	5.50282e+08	1.06558e+06	4.48649e+08	849892	1.13836e+06	4.68245e+08	1.67341e+08	2.79815	0.022669	3.75817
M249T58	248.99106	57.666200	nodiff									3.26146e+08	2.02986e+07	3.3993e+07	3.46539e+08	3.33432e+08	3.87996e+07	3.73775e+08	3.85529e+08	3.64307e+08	3.88902e+08	2.2217e+07	3.51529e+08	1.83201e+08	3.14377e+08	0.582745	0.175418	2.4053
M353T48	353.04947	47.505800	diff									2.50526e+07	3.87903e+07	3.41555e+07	3.25487e+07	3.21504e+07	2.96726e+07	7.65202e+07	8.38702e+07	2.39308e+08	1.01438e+08	7.39784e+07	8.65565e+07	3.20617e+07	1.10279e+08	0.290733	0.0136064	2.16487
M427T504	426.96221	504.389000	diff									1.62461e+06	1.7605e+06	1.59039e+06	1.27289e+06	1.18272e+06	1.31813e+06	2.39911e+06	4.64277e+07	9.26599e+07	6.78894e+07	5.43001e+07	7.92238e+07	1.45821e+06	5.715e+07	0.0255155	0.00151183	1.93607
M273T42	273.12765	41.993250	diff									2.59992e+08	2.24765e+08	2.04322e+08	2.37096e+08	1.98271e+08	2.13107e+08	1.86982e+08	1.99423e+08	1.94896e+08	2.09995e+08	1.63802e+08	1.74617e+08	2.22925e+08	1.88286e+08	1.18397	0.013824	1.11542
M151T42_2	151.01432	41.914400	nodiff									4.50155e+08	3.76894e+08	2.23228e+08	5.09544e+08	2.25655e+08	4.3175e+08	5.205e+08	5.58777e+08	3.37653e+08	5.86833e+08	4.50909e+08	5.14275e+08	3.69538e+08	4.94825e+08	0.746806	0.0678245	3.25773
M117T331	117.01858	331.098000	nodiff									2.45157e+08	1.55978e+08	2.04561e+08	2.23828e+08	1.93512e+08	2.22168e+08	2.17753e+08	2.44652e+08	2.81302e+08	4.23024e+08	2.04917e+08	1.80624e+08	2.07534e+08	2.58712e+08	0.802182	0.206876	1.70248
M134T338	134.04665	338.035000	diff									1.09297e+07	4.413e+07	1.11933e+08	1.31632e+08	1.16974e+08	1.27789e+08	4.19443e+08	4.0057e+08	3.57967e+08	2.41587e+08	2.26351e+08	3.32255e+08	9.05646e+07	3.29695e+08	0.274692	0.0001054	4.33459
M95T147	94.96459	147.085000	nodiff									4.76072e+08	3.77221e+08	2.67906e+08	3.30464e+08	2.70896e+08	9.30284e+07	2.66077e+08	3.36084e+08	4.259e+08	3.1183e+08	3.81639e+08	3.34744e+08	3.02598e+08	3.42712e+08	0.88295	0.498641	1.15229
M151T23	151.01422	23.005200	nodiff									4.84691e+08	5.14486e+08	4.724e+08	3.54913e+08	3.9614e+08	3.91733e+08	4.6736e+08	4.94434e+08	4.39686e+08	3.89449e+08	3.66032e+08	3.49302e+08	4.35727e+08	4.17711e+08	1.04313	0.6189	0.448496
M479T34	479.28418	33.590100	diff									1.00459e+08	1.07424e+08	1.09595e+08	1.06041e+08	9.4308e+07	1.30848e+08	1.43314e+08	1.54539e+08	1.44001e+08	1.42246e+08	1.55075e+08	1.43474e+08	1.08113e+08	1.47108e+08	0.73492	4.09229e-05	1.85583
M554T333	554.30315	332.680500	nodiff									3.22564e+07	9.3482e+06	8.34765e+06	6.56177e+06	4.59811e+07	7.93578e+06	4.02041e+06	1.96636e+06	5.77277e+06	3.94752e+06	1.80594e+06	2.43739e+06	1.84052e+07	3.32507e+06	5.53528	0.0515826	0.88803
M743T64	743.48923	64.141500	diff									1.10915e+08	1.42517e+08	1.07795e+08	1.69979e+08	1.37019e+08	1.15956e+08	5.69022e+07	6.3119e+07	5.7607e+07	7.40015e+07	5.96818e+07	4.94877e+07	1.30697e+08	6.01332e+07	2.17345	4.48201e-05	2.21354
M201T431	201.02538	431.224000	nodiff									1.16985e+09	3.38277e+08	1.15627e+09	8.16061e+08	3.4636e+08	7.5665e+08	1.11727e+09	1.11438e+09	3.79763e+08	3.15078e+08	9.32396e+08	7.90368e+08	7.63912e+08	7.74875e+08	0.985852	0.959069	0.605334
M136T967	135.94456	967.397000	nodiff									1.33243e+09	1.05054e+09	7.8044e+08	1.51388e+09	2.59951e+08	1.20978e+09	4.12058e+08	1.61729e+09	5.06388e+08	1.76537e+09	4.45831e+08	1.49877e+09	1.0245e+09	1.04095e+09	0.984201	0.960303	2.09657
M136T241	135.94452	241.038000	nodiff									4.62852e+08	5.21482e+08	1.06042e+09	4.24032e+08	4.5997e+08	4.64263e+08	7.62008e+08	3.46187e+08	3.52852e+08	4.53551e+08	3.95937e+08	4.42525e+08	5.65503e+08	4.58843e+08	1.23245	0.387955	1.9106
M93T304	92.92721	303.632000	nodiff									6.53293e+08	4.57384e+08	5.32875e+08	7.04589e+08	3.92204e+08	6.3589e+08	6.64697e+08	4.0749e+08	6.48019e+08	6.50489e+08	3.12338e+08	6.09263e+08	5.62706e+08	5.48716e+08	1.0255	0.86322	0.739569
M151T974	150.99748	973.554000	nodiff									7.67249e+07	5.33227e+08	5.54323e+08	1.10327e+07	5.33288e+08	5.5505e+08	7.58462e+07	1.25123e+07	5.01015e+08	5.43445e+08	5.10498e+08	7.5843e+07	3.77274e+08	2.86527e+08	1.31672	0.554931	1.26271
M123T240	122.97505	240.004000	nodiff									5.18782e+08	6.28351e+08	4.77466e+08	3.13632e+08	3.24267e+08	3.73267e+08	3.51348e+08	3.64519e+08	2.80214e+08	5.53504e+08	2.98596e+08	3.37115e+08	4.39294e+08	3.64216e+08	1.20614	0.271774	1.16628
M117T63	116.92786	63.093250	nodiff									3.03136e+08	3.00892e+08	5.60803e+08	2.89718e+08	3.0205e+08	5.52545e+08	3.32509e+08	2.15854e+08	3.99862e+08	2.92097e+08	3.31947e+08	3.79013e+08	3.84857e+08	3.25214e+08	1.1834	0.348564	1.0841
M151T22	150.99755	21.781750	nodiff									2.12395e+07	1.87293e+07	2.00435e+07	1.0938e+07	2.11763e+07	3.18479e+07	1.82625e+07	1.95513e+07	3.20753e+07	2.38636e+07	3.62555e+07	1.70511e+07	2.06624e+07	2.45099e+07	0.843023	0.385498	0.373649
M136T275	135.94452	274.905000	diff									4.97503e+08	2.65131e+08	3.06127e+08	5.58999e+08	6.23764e+08	5.1183e+08	6.47123e+08	5.94554e+08	1.00475e+09	6.80198e+08	1.44138e+09	9.15689e+08	4.60559e+08	8.80616e+08	0.522997	0.0146379	4.92727
M97T689	96.96882	689.030000	nodiff									4.02479e+08	4.27726e+08	4.139e+08	4.48495e+08	3.84085e+08	3.70647e+08	1.50014e+08	3.95163e+08	3.92315e+08	6.629e+08	3.24595e+08	1.07676e+09	4.07889e+08	5.00291e+08	0.815303	0.506311	1.70027
M117T30	116.92780	29.529600	nodiff									4.30889e+07	1.08577e+08	1.44287e+08	1.72431e+08	1.89484e+08	2.44119e+08	2.24551e+08	1.85223e+08	9.99845e+07	1.17347e+08	1.88763e+08	3.21402e+08	1.50331e+08	1.89545e+08	0.793115	0.385273	1.19799
M293T50	293.01301	50.433800	diff									6.2324e+07	5.8125e+07	6.32729e+07	6.6279e+07	5.71196e+07	5.43362e+07	132514	49071	90710.1	177564	65645.1	73178.8	6.02428e+07	98113.9	614.009	1.49818e-11	2.18699
M187T29_2	187.04174	29.325050	diff									1.39317e+08	1.35479e+08	1.33313e+08	1.4187e+08	1.29201e+08	1.30974e+08	638863	659055	673447	879472	329796	1.05414e+06	1.35026e+08	705795	191.31	1.25355e-14	3.2702
M133T615	133.01365	615.344000	nodiff									2.85446e+08	3.58605e+08	3.40568e+08	2.68962e+08	3.38949e+08	3.92509e+08	6.94484e+08	3.58451e+08	3.41657e+08	4.88609e+08	3.55224e+08	3.74875e+08	3.3084e+08	4.3555e+08	0.759591	0.107722	2.47127
M151T4	150.99764	3.977230	nodiff									4.52189e+07	4.5181e+08	4.41419e+08	4.57651e+07	4.27882e+08	7.7214e+07	4.39203e+08	8.22082e+07	7.98151e+07	8.51941e+07	9.16433e+06	6.26518e+07	2.48218e+08	1.26373e+08	1.96417	0.281684	2.3614
M141T251	141.01634	251.441000	nodiff									2.83611e+08	1.10208e+09	9.89078e+08	3.96337e+08	3.79667e+08	1.20512e+09	6.57215e+08	4.09571e+08	3.90445e+08	1.23544e+09	4.46044e+08	3.83732e+08	7.25981e+08	5.87074e+08	1.23661	0.537688	1.32732
M155T954	155.00125	953.675500	nodiff									5.77019e+08	5.76767e+08	5.80058e+08	5.738e+08	5.76192e+08	5.6901e+08	6.07771e+08	5.70467e+08	5.78457e+08	5.71285e+08	5.81864e+08	5.83995e+08	5.75474e+08	5.82306e+08	0.988268	0.263634	1.52241
M165T51	165.04046	50.949000	nodiff									5.22373e+07	4.54458e+07	4.86971e+07	2.14226e+07	2.90795e+07	1.89085e+07	2.30458e+07	3.46195e+07	3.45971e+07	3.31689e+07	8.79031e+07	3.24037e+07	3.59651e+07	4.09563e+07	0.878134	0.667095	0.301254
M509T510	509.02238	510.119000	diff									3.50406e+08	3.29277e+08	3.51981e+08	3.5467e+08	3.7341e+08	3.58903e+08	3.70742e+08	3.80742e+08	3.72947e+08	4.23498e+08	3.52776e+08	3.86898e+08	3.53108e+08	3.81267e+08	0.926143	0.0319015	1.83564
M151T77	150.99156	76.805900	diff									1.03198e+07	1.29728e+07	1.98423e+07	4.65422e+08	6.29777e+07	1.0056e+07	4.58474e+08	5.66351e+07	4.39912e+08	4.16949e+08	4.47521e+08	4.01088e+08	9.69317e+07	3.70097e+08	0.261909	0.0187218	4.08886
M437T48	437.24146	47.681300	nodiff									7.21012e+07	8.09515e+07	7.67573e+07	6.64228e+07	4.45346e+07	6.2705e+07	5.71723e+07	6.21288e+07	5.80614e+07	6.39607e+07	7.0629e+07	5.9869e+07	6.72454e+07	6.19702e+07	1.08512	0.373189	0.240672
M117T337	116.97171	337.210000	nodiff									4.14384e+07	2.81771e+07	2.18536e+06	4.39294e+06	3.59984e+07	4.94536e+07	3.40964e+06	3.80959e+06	8.23323e+07	3.14707e+06	2.94115e+07	5.64841e+07	2.6941e+07	2.97657e+07	0.905102	0.86156	0.204278
M225T47	225.02532	47.000700	nodiff									7.79778e+07	7.4559e+07	7.35726e+07	7.28563e+07	7.64165e+07	7.1061e+07	4.99423e+07	7.27028e+07	7.61555e+07	6.43454e+07	7.35669e+07	7.71834e+07	7.44072e+07	6.89827e+07	1.07864	0.241205	0.337988
M151T58_2	151.01453	58.399550	nodiff									3.31143e+08	3.4971e+08	3.15846e+08	3.1095e+08	3.39671e+08	3.50376e+08	3.21645e+08	3.16661e+08	3.27441e+08	3.27027e+08	3.52938e+08	3.4336e+08	3.3295e+08	3.31512e+08	1.00434	0.874568	0.68397
M97T562	96.95932	562.252500	nodiff									1.70237e+08	2.02732e+08	1.49869e+08	1.8254e+08	1.56326e+08	1.71838e+08	1.685e+08	1.68459e+08	1.33372e+08	1.40966e+08	1.38402e+08	1.44432e+08	1.72257e+08	1.49022e+08	1.15592	0.0423656	0.792959
M295T53	295.26467	53.415800	diff									1.48461e+08	1.58355e+08	1.48803e+08	1.40562e+08	1.32581e+08	1.42965e+08	8.58981e+07	9.09855e+07	9.88621e+07	9.73387e+07	1.23873e+08	9.84301e+07	1.45288e+08	9.92312e+07	1.46414	3.05108e-05	1.68821
M141T282	141.01633	281.766000	nodiff									9.61159e+08	7.75955e+08	4.29197e+08	7.14569e+08	7.75907e+08	8.19726e+08	8.28862e+08	7.09133e+08	9.59678e+08	2.10245e+08	2.27087e+09	8.24245e+08	7.46086e+08	9.67172e+08	0.77141	0.464358	2.51428
M472T51	472.34740	51.025800	diff									3.57152e+07	3.68109e+07	4.03921e+07	3.4937e+07	4.20185e+07	3.452e+07	1.66482e+07	2.18658e+07	2.60064e+07	2.40508e+07	2.09393e+07	2.58679e+07	3.73989e+07	2.25631e+07	1.65753	1.61516e-05	1.0126
M191T708	191.01947	708.288000	nodiff									3.78713e+08	7.11306e+08	2.05284e+08	1.55602e+09	2.42425e+08	2.29323e+08	3.07692e+08	5.24461e+08	4.05728e+08	3.59052e+08	3.0623e+08	4.25096e+08	5.53845e+08	3.88043e+08	1.42728	0.463279	2.26608
M353T30	353.04932	30.270250	diff									7.31287e+07	7.03226e+07	6.94531e+07	7.50979e+07	6.96901e+07	6.65388e+07	1.51484e+08	1.43662e+08	1.43411e+08	1.4952e+08	1.3562e+08	1.44906e+08	7.07052e+07	1.44767e+08	0.488407	6.13482e-11	2.55341
M302T54	302.22148	54.214200	diff									1.40744e+08	1.63599e+08	1.52402e+08	1.58431e+08	1.5831e+08	1.52336e+08	8.22189e+07	7.09714e+07	7.63116e+07	9.12445e+07	1.39841e+08	7.65241e+07	1.54304e+08	8.95187e+07	1.7237	0.000146073	2.01794
M119T280	119.01632	279.967000	nodiff									3.61858e+07	9.42736e+08	5.36841e+07	1.02101e+08	1.32801e+08	1.33539e+08	4.67434e+07	1.28646e+08	3.40164e+07	1.0733e+08	1.69642e+07	3.15727e+07	2.33508e+08	6.08789e+07	3.83561	0.258259	2.38342
M167T275	167.02072	275.470000	nodiff									2.93983e+08	3.16883e+08	3.35064e+08	1.37713e+08	2.83353e+08	3.14856e+08	3.2376e+08	3.18243e+08	3.22985e+08	3.44298e+08	3.12985e+08	3.20167e+08	2.80308e+08	3.2374e+08	0.865845	0.175673	1.71907
M249T54	249.02592	54.206900	nodiff									5.76917e+06	2.3871e+07	2.4146e+08	3.65607e+06	6.33201e+06	6.49786e+06	2.09806e+07	3.2126e+06	6.0456e+06	1.46603e+07	4.21405e+06	3.28143e+07	4.79311e+07	1.36546e+07	3.51026	0.401406	1.39637
M123T276	122.97506	275.643000	nodiff									3.61162e+08	5.38216e+08	2.90136e+08	3.71745e+08	6.89286e+08	1.5394e+09	8.00802e+08	2.05334e+08	2.72547e+08	3.79393e+08	1.68876e+08	5.27046e+08	6.31657e+08	3.92333e+08	1.61	0.290219	2.36567
M81T113_1	80.91604	113.355000	diff									2.20668e+08	7.114e+08	7.0329e+08	6.52985e+08	7.16933e+08	2.22081e+08	8.60686e+08	8.58508e+08	7.97311e+08	5.99903e+08	7.79225e+08	8.40991e+08	5.37893e+08	7.89437e+08	0.681362	0.0425452	4.21916
M169T114	168.99196	113.927000	nodiff									2.42853e+08	1.70847e+09	1.55357e+09	1.90358e+09	2.57758e+08	2.54132e+08	2.0023e+09	1.8358e+09	1.72136e+09	1.96036e+09	1.72863e+09	7.22354e+08	9.86727e+08	1.6618e+09	0.59377	0.109486	5.92702
M97T711	96.96881	711.212000	nodiff									3.46054e+08	1.42895e+08	1.92059e+08	1.24848e+08	1.44135e+08	1.57422e+08	9.56552e+07	3.80335e+08	4.28788e+08	9.98388e+07	7.45523e+07	1.38661e+08	1.84569e+08	2.02972e+08	0.909334	0.805583	0.85165
M353T173	353.04947	172.559000	nodiff									2.4549e+08	1.64688e+08	4.98543e+08	2.29194e+08	1.63518e+08	4.32078e+08	1.65534e+08	2.84535e+08	1.55037e+08	1.57922e+08	1.59093e+08	4.13862e+08	2.88918e+08	2.22664e+08	1.29755	0.382032	1.35575
M241T53	241.05692	53.091000	nodiff									1.04897e+07	1.59566e+07	3.93975e+07	2.98605e+07	9.80936e+06	3.59449e+07	8.06375e+06	1.79993e+07	5.83963e+07	1.09434e+07	1.21367e+07	1.4368e+07	2.35764e+07	2.03179e+07	1.16038	0.736348	0.243428
M115T219	115.03931	219.119000	diff									1.52082e+07	3.26372e+07	3.24725e+07	3.19072e+07	4.11208e+07	3.83017e+07	6.10905e+08	9.69722e+08	4.54706e+08	5.08184e+08	2.37615e+08	4.46778e+08	3.19413e+07	5.37985e+08	0.0593721	0.000482511	6.07732
M128T536	128.03471	535.569000	nodiff									1.51808e+08	2.0691e+08	1.60153e+08	3.58845e+08	2.16657e+08	2.2775e+08	1.45482e+08	1.55565e+08	2.17597e+08	1.48568e+08	1.62082e+08	1.75136e+08	2.20354e+08	1.67405e+08	1.31629	0.132389	1.18711
M743T294	742.54097	293.962000	nodiff									1.50391e+08	1.52292e+08	1.55873e+08	1.15383e+08	1.77611e+08	9.73666e+07	1.15799e+08	1.15846e+08	1.38761e+08	1.21928e+08	1.21468e+08	1.75136e+08	1.41486e+08	1.3149e+08	1.07603	0.526921	0.962222
M217T495	217.00307	495.242500	nodiff									8.19962e+08	8.26462e+08	8.52208e+08	7.33165e+08	9.0402e+08	7.96082e+08	3.02866e+08	7.78876e+08	8.05179e+08	7.41074e+08	2.60942e+08	8.30321e+08	8.21983e+08	6.19876e+08	1.32604	0.096474	2.89954
M330T56	330.25262	56.107850	diff									1.20262e+08	1.29163e+08	1.29119e+08	1.38103e+08	1.56503e+08	1.47782e+08	8.32699e+07	1.10714e+08	8.33508e+07	1.35052e+08	1.31733e+08	8.30225e+07	1.36822e+08	1.04524e+08	1.30901	0.0185972	1.09556
M123T182	122.97508	181.669500	nodiff									2.24958e+08	2.15939e+08	2.25785e+08	2.1052e+08	1.93195e+08	1.68062e+08	2.45968e+08	1.93554e+08	1.88014e+08	2.84088e+08	2.18717e+08	1.73201e+08	2.0641e+08	2.17257e+08	0.950072	0.585615	0.881278
M257T53	257.22770	52.730900	nodiff									6.78308e+06	9.31216e+06	1.06514e+07	4.34566e+07	2.73573e+07	6.99035e+07	6.093e+07	8.27851e+06	6.60333e+07	2.96542e+07	5.70953e+07	5.09826e+07	2.79107e+07	4.54957e+07	0.61348	0.225369	0.850596
M81T84_1	80.91607	83.870850	nodiff									6.97565e+08	5.45656e+08	5.11549e+08	5.61293e+08	7.1522e+08	6.25215e+08	5.95463e+08	6.7334e+08	5.77777e+08	6.02254e+08	6.23387e+08	6.35135e+08	6.09416e+08	6.17892e+08	0.986282	0.823129	1.08288
M139T292	139.02549	292.492000	nodiff									2.15148e+08	2.4059e+08	3.59798e+08	2.46161e+08	3.03173e+08	2.47915e+08	2.43259e+08	1.94196e+08	3.32483e+08	3.82132e+08	2.14306e+08	3.36813e+08	2.68798e+08	2.83865e+08	0.946921	0.700444	1.44707
M191T730	191.01948	729.705000	diff									2.26604e+08	3.96382e+08	1.58557e+08	2.31541e+08	1.89171e+08	1.49096e+08	5.90623e+08	4.71238e+08	3.26714e+08	3.45758e+08	3.77827e+08	2.84434e+08	2.25225e+08	3.99432e+08	0.563863	0.0144745	3.40433
M133T636	133.01366	635.611500	nodiff									1.40564e+08	1.13791e+08	2.03588e+08	2.35944e+08	1.04648e+08	2.33477e+08	2.01179e+08	1.52408e+08	4.62821e+08	1.51296e+08	7.32713e+07	7.87915e+08	1.72002e+08	3.04815e+08	0.564283	0.26954	2.2724
M191T675	191.01948	674.997000	diff									1.63591e+08	1.33038e+08	1.44097e+08	1.3095e+08	1.5271e+08	2.0504e+08	3.32808e+08	4.8312e+08	2.31443e+08	2.64498e+08	2.27239e+08	2.9166e+08	1.54904e+08	3.05128e+08	0.50767	0.00413007	3.23421
M111T282	111.01924	281.992500	nodiff									1.80459e+08	1.18891e+08	1.22091e+08	1.84606e+08	1.48404e+08	2.15302e+08	2.09581e+08	1.60197e+08	7.00236e+07	9.62068e+07	6.79188e+07	1.84774e+08	1.61625e+08	1.3145e+08	1.22956	0.330877	0.673249
M89T780	88.98730	780.047000	nodiff									2.87036e+06	1.65798e+06	1.23726e+08	1.76592e+08	1.75317e+06	2.27254e+06	2.33396e+06	1.73766e+06	2.38299e+06	1.76999e+06	2.36971e+08	1.93011e+08	5.14786e+07	7.30345e+07	0.704854	0.7053	0.482859
M174T971_2	174.00744	971.082000	nodiff									1.22008e+09	1.85467e+09	1.93347e+09	1.2325e+09	1.63245e+09	1.30469e+09	1.1024e+09	1.66379e+09	1.06135e+09	1.94336e+09	1.31634e+09	1.62663e+09	1.52964e+09	1.45231e+09	1.05325	0.69792	2.14324
M141T433	141.01635	433.282000	diff									1.6481e+09	4.51896e+08	2.23268e+09	2.39679e+09	2.28264e+09	4.31982e+08	9.81678e+08	1.02506e+09	3.09629e+08	7.84548e+08	3.99826e+08	2.33393e+08	1.57401e+09	6.22355e+08	2.52913	0.0386363	7.18889
M117T41	116.90637	41.342300	nodiff									6.64378e+07	1.61164e+07	7.45361e+07	1.30043e+08	7.18327e+07	1.06437e+07	3.06131e+07	4.22495e+07	2.11574e+07	1.14957e+08	1.9287e+08	1.20372e+08	6.16016e+07	8.70366e+07	0.707766	0.455955	0.759028
M276T51	276.02999	51.215100	nodiff									1.33858e+08	1.263e+08	1.02162e+08	9.13174e+07	1.18971e+08	1.08599e+08	1.242e+08	1.25908e+08	9.76177e+07	9.45692e+07	1.32215e+08	1.2898e+08	1.13535e+08	1.17249e+08	0.968325	0.70036	0.447509
M269T56	269.24914	55.797700	nodiff									2.14592e+08	1.42417e+08	1.42293e+08	1.45797e+08	1.53536e+08	1.49001e+08	1.17857e+08	1.1456e+08	1.10286e+08	1.81746e+08	1.31743e+08	1.19763e+08	1.57939e+08	1.29326e+08	1.22125	0.100438	0.897054
M147T945	146.96538	945.434000	nodiff									2.76226e+08	2.65137e+08	2.6414e+08	3.68841e+08	2.70106e+08	2.84606e+08	2.60521e+08	2.64481e+08	2.51653e+08	2.4428e+08	4.41269e+08	2.56987e+08	2.88176e+08	2.86532e+08	1.00574	0.963622	0.564781
M462T333	462.29996	333.374000	diff									7.13615e+07	6.6332e+07	8.89741e+07	5.65706e+07	9.60033e+07	6.62706e+07	4.8544e+07	4.08182e+07	3.60619e+07	4.28071e+07	4.29512e+07	5.94862e+07	7.4252e+07	4.51114e+07	1.64597	0.00192218	1.39841
M147T45	146.96547	45.314250	nodiff									1.44349e+08	1.42503e+08	1.68244e+08	1.31996e+08	1.53709e+08	1.47854e+08	1.47399e+08	1.5379e+08	1.36039e+08	1.61046e+08	1.44028e+08	1.57106e+08	1.48109e+08	1.49901e+08	0.988044	0.77964	0.864123
M95T169	94.96459	169.453000	nodiff									1.26073e+08	8.69723e+07	1.18452e+08	1.22398e+08	1.19717e+08	1.21178e+08	1.86882e+08	1.28607e+08	8.52689e+07	7.9018e+08	1.31544e+08	1.45804e+08	1.15799e+08	2.44714e+08	0.473199	0.268628	2.25668
M777T64_1	776.50126	63.947450	nodiff									6.09924e+07	7.93438e+07	6.02354e+07	8.53603e+07	8.71322e+07	5.35308e+07	4.7336e+07	6.87764e+07	4.64395e+07	6.5257e+07	4.82992e+07	3.98475e+07	7.10991e+07	5.26593e+07	1.35017	0.0353796	0.839971
M169T133	169.01508	132.934000	nodiff									8.28198e+07	5.58495e+07	3.13072e+08	5.16981e+07	7.05637e+07	2.83723e+08	4.0782e+08	3.51545e+08	6.87372e+07	5.03836e+07	3.43622e+08	3.42465e+08	1.42954e+08	2.60762e+08	0.548217	0.177725	2.19288
M691T238	691.45711	238.424000	diff									2.03703e+07	3.12702e+07	2.64674e+07	1.93353e+07	2.94434e+07	2.62473e+07	8.15553e+07	9.87505e+07	1.13412e+08	1.04772e+08	1.32155e+08	1.21664e+08	2.55223e+07	1.08718e+08	0.234757	6.41952e-07	2.5813
M135T366	134.89409	366.138000	nodiff									2.81458e+08	3.37888e+08	2.60909e+08	5.60574e+08	2.76051e+08	3.08434e+08	2.75069e+08	2.2337e+08	2.69107e+08	2.69952e+08	1.87823e+08	5.06092e+08	3.37552e+08	2.88569e+08	1.16975	0.467204	0.676814
M821T510	821.00458	509.704500	nodiff									1.34838e+08	1.36465e+08	1.02761e+08	1.62739e+08	1.37774e+08	1.17694e+08	1.5222e+08	1.85342e+08	1.78055e+08	2.15739e+08	1.28331e+08	1.29458e+08	1.32045e+08	1.64858e+08	0.800965	0.0721849	1.49956
M116T472	116.07096	472.206000	nodiff									1.80175e+08	6.14598e+08	7.06697e+08	2.7753e+08	3.00149e+08	1.67681e+08	3.33518e+08	2.42856e+08	1.34159e+08	2.23825e+08	9.83345e+07	2.293e+08	3.74472e+08	2.10332e+08	1.78038	0.130939	2.64633
M465T52	465.30539	51.669300	nodiff									7.87107e+07	7.51963e+07	7.955e+07	4.21718e+07	8.41401e+07	6.8143e+07	3.75892e+07	5.98766e+07	5.22871e+07	7.20657e+07	5.54643e+07	4.5804e+07	7.13186e+07	5.38478e+07	1.32445	0.0509919	0.834469
M111T44	110.95726	44.332900	nodiff									3.52262e+07	3.57668e+07	6.77238e+07	655968	5.11657e+07	4.73059e+07	1.56533e+06	6.65829e+07	3.74139e+07	1.26409e+06	3.95219e+07	804588	3.96407e+07	2.45254e+07	1.61631	0.322405	0.815126
M797T510	797.04315	509.769000	diff									1.0273e+08	1.08102e+08	8.08757e+07	1.3608e+08	9.71347e+07	9.3505e+07	1.28387e+08	1.4222e+08	1.37674e+08	1.5767e+08	1.08064e+08	1.05419e+08	1.03071e+08	1.29905e+08	0.793433	0.0382536	1.44279
M141T613	141.01634	613.037000	nodiff									3.56728e+08	2.37304e+08	2.40551e+08	3.98283e+08	3.05222e+08	3.15008e+08	3.2753e+08	5.19345e+08	3.83828e+08	3.2064e+08	2.44772e+08	5.67619e+08	3.08849e+08	3.93956e+08	0.783969	0.167619	2.08552
M276T261	276.02997	261.152000	diff									5.84072e+08	4.84268e+08	4.16854e+08	3.58189e+08	2.98242e+08	4.31482e+08	8.71624e+07	2.78549e+08	1.72638e+08	1.27228e+08	1.15011e+08	3.10645e+08	4.28851e+08	1.81872e+08	2.35798	0.00120752	3.92414
M747T289	746.51485	289.428000	nodiff									1.11309e+08	1.01506e+08	1.34132e+08	5.78008e+07	1.28003e+08	6.29132e+07	4.31407e+07	4.58398e+07	7.80785e+07	7.1414e+07	7.35041e+07	9.91894e+07	9.92775e+07	6.85278e+07	1.44872	0.0796827	1.34355
M552T341	552.33173	340.579000	diff									8.52341e+07	7.24847e+07	8.61811e+07	7.9864e+07	8.91125e+07	7.90865e+07	3.76891e+07	2.77726e+07	3.05202e+07	3.56055e+07	3.29015e+07	3.33924e+07	8.19938e+07	3.29802e+07	2.48615	9.4971e-09	1.92038
M169T104	169.01511	104.162000	nodiff									3.77265e+07	3.69446e+08	3.45329e+08	3.91784e+07	1.07174e+08	4.97689e+07	4.16952e+07	3.49351e+08	3.60618e+08	9.65677e+07	4.46263e+07	1.65975e+06	1.58104e+08	1.49086e+08	1.06049	0.923938	1.21052
M421T30	421.22718	30.339000	nodiff									6.70179e+07	6.5052e+07	7.12936e+07	3.99555e+07	5.201e+07	2.77004e+07	7.1508e+07	6.20652e+07	3.51303e+07	6.53249e+07	4.59178e+07	7.06287e+07	5.38382e+07	5.84292e+07	0.921427	0.63017	0.496942
M169T139	168.99196	138.856500	diff									4.86622e+08	4.3789e+08	4.15566e+08	4.80101e+08	3.65839e+08	5.50009e+08	6.15652e+08	5.7646e+08	4.85182e+08	6.27325e+08	5.0225e+08	5.46292e+08	4.56005e+08	5.5886e+08	0.815955	0.0155466	3.12058
M112T201	112.02242	201.494000	nodiff									1.6797e+08	9.48925e+07	1.251e+08	1.51718e+08	9.29433e+07	1.92125e+08	2.60886e+08	3.60723e+08	8.63041e+07	9.42532e+07	1.04097e+08	8.72139e+07	1.37458e+08	1.6558e+08	0.830163	0.589911	0.863264
M79T113	78.91809	113.151000	nodiff									4.44398e+08	5.82027e+08	6.06251e+08	6.4974e+08	5.89333e+08	5.86582e+08	7.12102e+08	7.56303e+08	7.43406e+08	4.73439e+08	7.06935e+08	7.18855e+08	5.76389e+08	6.85173e+08	0.84123	0.0608643	2.78885
M136T1009	135.94457	1009.260000	nodiff									3.28123e+08	1.97318e+08	1.48685e+08	3.33331e+08	1.88384e+08	2.57673e+08	3.8692e+08	1.81441e+08	4.52401e+08	1.9923e+08	1.23098e+08	1.99631e+08	2.42252e+08	2.5712e+08	0.942177	0.815008	0.788954
M329T514	328.98461	514.241500	nodiff									5.24806e+07	2.90353e+08	4.30703e+08	4.37484e+08	4.45739e+08	2.60226e+08	1.42036e+08	2.91571e+08	2.57236e+08	4.65803e+08	1.99641e+08	6.6976e+07	3.19497e+08	2.37211e+08	1.34689	0.351757	1.56999
M113T181	112.98487	180.593000	nodiff									5.44832e+08	2.98354e+08	8.11401e+08	6.57709e+08	3.9212e+08	2.37046e+08	3.82858e+08	4.39403e+08	6.48175e+08	5.60404e+08	3.58141e+08	3.31842e+08	4.90244e+08	4.53471e+08	1.08109	0.730455	1.35255
M97T103	96.96144	103.422000	nodiff									3.26294e+08	1.9649e+08	2.01285e+08	2.92427e+08	2.13323e+08	1.79643e+08	3.56005e+08	1.91269e+08	1.98076e+08	1.93602e+08	1.90849e+08	2.60396e+08	2.3491e+08	2.31699e+08	1.01386	0.93162	0.377052
M248T284	248.08025	284.289000	nodiff									1.06893e+08	1.02059e+08	5.93631e+07	1.23049e+08	5.84825e+07	7.57907e+07	1.1527e+08	7.36813e+07	8.87118e+07	9.35812e+07	7.10738e+07	9.93398e+07	8.76061e+07	9.02763e+07	0.970421	0.84008	0.740502
M79T84	78.91812	83.986850	nodiff									3.9882e+08	3.9262e+08	3.75194e+08	4.94466e+08	3.8658e+08	2.23969e+08	4.29141e+08	1.24095e+08	4.08338e+08	3.81073e+08	3.80083e+08	4.78151e+08	3.78608e+08	3.66814e+08	1.03215	0.852929	0.253446
M101T234	100.96016	233.914000	nodiff									2.81085e+08	3.21295e+08	2.69774e+08	2.28895e+08	3.3182e+08	2.69897e+08	3.36154e+08	2.81209e+08	3.19558e+08	3.78771e+08	1.49125e+08	3.23882e+08	2.83794e+08	2.98116e+08	0.951959	0.698396	1.06236
M839T291	838.56186	291.016500	nodiff									6.11684e+07	5.81346e+07	6.40334e+07	7.08911e+07	5.60393e+07	5.86709e+07	6.57676e+07	7.44664e+07	980481	6.40806e+07	8.13535e+07	6.96778e+07	6.14896e+07	5.93877e+07	1.03539	0.866183	0.168409
M113T196	112.98482	196.405000	nodiff									2.88587e+08	1.86671e+08	3.03897e+08	2.05928e+08	2.02922e+08	3.51753e+08	4.48109e+08	2.75212e+08	2.79907e+08	3.96048e+08	1.78452e+08	5.78469e+08	2.56627e+08	3.59366e+08	0.714109	0.143988	2.27932
M815T51	815.48910	51.337000	nodiff									3.20065e+07	4.19447e+07	3.09661e+07	4.67111e+07	4.66088e+07	4.44571e+07	2.12963e+07	2.89283e+07	3.10364e+07	3.27342e+07	2.9066e+07	3.16902e+07	4.04491e+07	2.91252e+07	1.3888	0.00727267	0.712009
M97T80	96.96151	79.643200	nodiff									1.24862e+08	2.27692e+08	4.9857e+08	2.1203e+08	2.16821e+08	2.12338e+08	7.0979e+08	9.2397e+08	3.28589e+08	2.44417e+08	1.03471e+08	3.3519e+08	2.48719e+08	4.40904e+08	0.564111	0.191215	3.10113
M255T480_2	254.96816	479.839000	diff									1.59956e+08	1.41873e+08	1.27993e+08	1.49033e+08	1.24216e+08	1.27737e+08	1.93714e+08	1.77904e+08	1.99293e+08	1.87925e+08	1.54536e+08	1.91273e+08	1.38468e+08	1.84108e+08	0.752103	0.000403706	2.00563
M141T412	140.97999	412.438500	nodiff									2.39878e+07	4.88493e+07	4.68103e+07	5.08667e+08	2.16348e+07	3.11711e+07	2.46451e+07	4.66086e+08	2.75158e+07	4.7742e+08	3.9012e+08	4.63772e+08	1.1352e+08	3.0826e+08	0.368261	0.13556	2.89466
M133T700	132.98137	700.301500	nodiff									1.54579e+07	2.96901e+08	8.45601e+06	1.54049e+07	9.89673e+06	1.53378e+07	1.27637e+07	7.74006e+06	3.15465e+08	4.20765e+08	6.25796e+06	3.85245e+08	6.02424e+07	1.91373e+08	0.314791	0.199079	2.18034
M95T304	94.92426	303.632000	nodiff									3.58288e+08	2.69027e+08	3.11411e+08	4.57128e+08	2.60571e+08	4.26248e+08	4.31407e+08	3.05095e+08	4.10924e+08	4.10212e+08	2.04906e+08	3.88109e+08	3.47112e+08	3.58442e+08	0.968391	0.821047	0.922146
M247T521	246.98135	520.515000	nodiff									3.44118e+08	3.67083e+08	2.79422e+08	3.27304e+08	3.54673e+08	3.95092e+08	3.68684e+08	4.06786e+08	3.77756e+08	3.58916e+08	3.34787e+08	2.80565e+08	3.44615e+08	3.54583e+08	0.971889	0.684742	0.91483
M141T452	141.01636	451.706000	nodiff									4.11998e+08	4.83177e+08	3.91186e+08	4.10049e+08	4.00761e+08	2.80575e+08	2.53676e+08	2.12144e+08	2.14994e+08	1.02564e+09	9.43997e+08	5.12805e+08	3.96291e+08	5.27209e+08	0.751677	0.416368	2.13594
M848T51	847.54911	51.317500	nodiff									3.2884e+07	3.88768e+07	3.3846e+07	3.78992e+07	5.35853e+07	4.28211e+07	1.97248e+07	2.94072e+07	3.27492e+07	3.27353e+07	3.29193e+07	3.57804e+07	3.99854e+07	3.05527e+07	1.30874	0.0347559	0.623532
M133T659	133.01365	659.356000	nodiff									1.52359e+08	3.02473e+08	3.43727e+08	4.59682e+08	1.66304e+08	3.0135e+08	3.27419e+08	3.48603e+08	2.09736e+08	2.74273e+08	1.98155e+08	3.30886e+08	2.87649e+08	2.81512e+08	1.0218	0.911708	0.274048
M133T656	132.98137	655.681000	nodiff									4.81619e+06	6.99943e+06	9.35782e+06	6.74719e+06	6.27924e+06	1.95044e+08	5.8081e+06	3.41798e+07	8.49292e+06	3.28244e+08	5.99584e+06	4.30647e+06	3.82074e+07	6.45044e+07	0.592322	0.678231	1.04165
M337T583	337.08294	582.773000	diff									1.08049e+08	9.67789e+07	8.93838e+07	8.31835e+07	8.59906e+07	6.90088e+07	1.88349e+08	1.56121e+08	1.76249e+08	1.86282e+08	1.73897e+08	1.63751e+08	8.87324e+07	1.74108e+08	0.50964	4.33781e-07	2.71263
M865T290	864.57754	290.018500	nodiff									5.65052e+07	6.22525e+07	6.64004e+07	6.20181e+07	4.93972e+07	5.79237e+07	5.93763e+07	6.84802e+07	7.04755e+07	6.45195e+07	7.92063e+07	6.37623e+07	5.90828e+07	6.76367e+07	0.873532	0.0431415	0.809366
M97T737	96.96882	737.072000	nodiff									2.09995e+08	3.92155e+08	2.94626e+08	5.47801e+08	2.26368e+08	3.34535e+08	3.35638e+08	2.61139e+08	3.95774e+08	2.59688e+08	2.07454e+08	2.58405e+08	3.34247e+08	2.8635e+08	1.16727	0.426928	0.766156
M155T282_2	155.00130	282.242000	nodiff									6.18617e+08	1.63443e+07	5.88363e+08	6.47056e+08	5.93444e+08	6.59347e+08	1.37369e+09	2.25478e+08	6.76063e+08	7.02935e+08	6.94941e+08	7.04005e+08	5.20529e+08	7.29519e+08	0.713523	0.275224	2.87865
M276T63	276.03025	62.712300	nodiff									1.186e+08	1.0799e+08	8.81858e+07	8.8894e+07	1.00436e+08	9.45173e+07	1.11324e+08	1.1509e+08	9.07857e+07	8.91438e+07	9.99065e+07	1.13293e+08	9.97705e+07	1.03257e+08	0.966232	0.617652	0.495738
M89T739	88.98729	739.001000	diff									1.92499e+08	2.51008e+08	1.73222e+08	3.50141e+06	1.80589e+08	2.85715e+08	2.5984e+06	2.79721e+06	4.3055e+06	3.06158e+06	2.86289e+06	2.80784e+06	1.81089e+08	3.07224e+06	58.9437	0.00119625	3.38829
M481T340	481.31367	339.952000	diff									1.09044e+08	8.43797e+07	9.59208e+07	8.59721e+07	1.17088e+08	9.81908e+07	7.77378e+07	6.7183e+07	6.55072e+07	6.63892e+07	6.88144e+07	7.37064e+07	9.84325e+07	6.98897e+07	1.4084	0.000457011	1.28039
M141T635	141.01635	635.122500	nodiff									1.61342e+08	1.96869e+08	1.64473e+08	1.50432e+08	1.60629e+08	2.00155e+08	2.20814e+08	1.92532e+08	2.28382e+08	1.37635e+08	2.71884e+08	1.44435e+08	1.72317e+08	1.9928e+08	0.864695	0.264542	1.12406
M125T164	124.99863	164.020000	nodiff									1.07568e+08	6.46194e+07	1.17051e+08	1.27422e+08	7.07857e+07	1.14852e+08	4.16597e+07	1.33744e+08	6.89691e+07	3.82688e+07	7.65487e+07	7.01383e+07	1.00383e+08	7.15548e+07	1.40288	0.133119	0.899528
M217T352	217.00307	351.590000	nodiff									1.12165e+09	1.18212e+09	1.31839e+09	1.03748e+09	1.28835e+09	1.04424e+09	1.15385e+09	1.19136e+09	1.09106e+09	1.2151e+09	5.78582e+08	1.15115e+09	1.16537e+09	1.06352e+09	1.09577	0.376181	2.37178
M137T43	136.99865	42.761300	nodiff									1.52525e+08	9.67991e+07	1.20559e+08	1.48153e+08	9.27691e+07	1.41217e+08	3.24849e+08	1.45111e+08	1.84285e+08	1.33026e+08	1.13464e+08	1.15346e+08	1.25337e+08	1.69347e+08	0.740121	0.231232	1.45006
M292T269	292.03469	268.983000	diff									2.09515e+08	3.72097e+08	4.73343e+08	5.02717e+08	4.2222e+08	2.76667e+08	1.21421e+08	1.17781e+08	1.94456e+08	1.25244e+08	2.03364e+08	1.51359e+08	3.76093e+08	1.52271e+08	2.46989	0.00105507	3.85446
M133T675	133.01365	674.638500	nodiff									3.39507e+08	4.2479e+08	3.61531e+08	4.18322e+08	4.0837e+08	1.75173e+08	3.84897e+08	4.1761e+08	3.31123e+08	4.30507e+08	4.14164e+08	4.30821e+08	3.54615e+08	4.01521e+08	0.883182	0.284887	1.65548
M133T677	132.98138	676.814000	nodiff									1.40098e+06	1.90343e+06	2.02512e+06	1.52167e+06	1.58165e+06	2.42269e+06	3.86991e+06	4.95563e+07	772607	6.70148e+07	1.02925e+06	1.3041e+06	1.80926e+06	2.05912e+07	0.0878658	0.152897	0.87599
M133T697	133.01365	697.335500	nodiff									9.8562e+07	1.69664e+08	2.10841e+08	2.83487e+08	2.48429e+08	2.62814e+08	5.49484e+08	4.8517e+08	2.19555e+08	2.51713e+08	1.08085e+08	5.95074e+08	2.12299e+08	3.6818e+08	0.576618	0.102075	2.8235
M101T432	101.02363	432.493000	nodiff									2.50404e+08	3.00874e+08	6.93113e+08	8.11544e+08	4.52608e+08	5.64374e+08	3.68663e+08	4.10976e+08	2.42249e+08	3.56773e+08	2.24065e+08	5.68335e+08	5.12153e+08	3.61844e+08	1.4154	0.176364	2.22193
M174T3	174.00748	2.947890	nodiff									9.13893e+07	1.89191e+08	1.74345e+08	1.04722e+08	1.58891e+08	1.30047e+08	2.0964e+08	3.63174e+08	1.49135e+08	4.01641e+08	1.32918e+08	1.1946e+08	1.41431e+08	2.29328e+08	0.616719	0.126551	2.08686
M341T63	341.30666	62.712300	nodiff									1.99825e+07	5.60281e+06	1.45047e+06	2.80236e+06	1.99979e+06	3.06991e+06	876701	2.60957e+06	2.02501e+06	1.14457e+06	2.87618e+06	1.23364e+06	5.81797e+06	1.79428e+06	3.24251	0.197174	0.415361
M117T960	116.92783	959.510500	nodiff									1.32753e+08	1.88505e+08	2.77587e+08	1.55921e+08	1.12017e+08	1.48167e+08	2.5912e+08	2.8261e+08	4.5577e+07	1.64872e+08	5.08146e+07	2.53849e+08	1.69158e+08	1.76141e+08	0.96036	0.891337	0.75467
M847T51	846.53860	51.337000	nodiff									3.6303e+07	4.7247e+07	3.37054e+07	3.76929e+07	5.04538e+07	4.06245e+07	2.38418e+07	3.38821e+07	3.34123e+07	3.66687e+07	3.35341e+07	3.73122e+07	4.10044e+07	3.31085e+07	1.23849	0.0390037	0.514538
M145T535	145.06129	534.543000	diff									2.27636e+08	6.78719e+08	6.42627e+08	7.43852e+08	1.73883e+08	6.41088e+08	1.31419e+08	1.23339e+08	1.28152e+08	1.3368e+08	9.97157e+07	1.15713e+08	5.17968e+08	1.22003e+08	4.24553	0.00301606	4.89283
M112T250	112.01449	250.039500	nodiff									1.05288e+08	1.10683e+08	1.48099e+08	8.81327e+07	1.37674e+08	1.0656e+08	1.92402e+08	2.65887e+08	6.68896e+07	1.41618e+08	1.48597e+08	9.66922e+07	1.16073e+08	1.52014e+08	0.763565	0.262892	1.23988
M846T292	845.61177	291.801000	nodiff									7.33281e+07	7.23097e+07	7.67602e+07	6.08389e+07	8.3629e+07	5.21937e+07	3.90505e+07	4.66952e+07	5.79771e+07	5.32658e+07	6.39892e+07	6.71952e+07	6.98433e+07	5.46955e+07	1.27695	0.0384609	0.860267
M89T713	88.98727	713.150000	nodiff									3.09929e+06	2.79884e+06	3.02696e+06	2.43787e+06	2.16406e+06	3.03497e+08	2.69964e+06	1.40691e+07	6.76131e+06	4.81144e+06	1.98435e+06	2.58541e+06	5.28373e+07	5.4852e+06	9.63269	0.36747	1.18737
M141T236	140.98573	236.342000	nodiff									1.77905e+08	3.74358e+07	1.99054e+08	2.73383e+08	1.8077e+08	2.80465e+08	4.03985e+07	2.93594e+07	4.001e+07	2.25467e+08	2.79603e+08	2.57332e+08	1.91502e+08	1.45362e+08	1.31742	0.466134	0.819556
M355T36_1	355.06484	35.925500	diff									9.68822e+07	1.03123e+08	1.03514e+08	9.74441e+07	9.39146e+07	9.69855e+07	9.09763e+06	8.42685e+06	1.07125e+07	1.06155e+07	9.03789e+06	9.42598e+06	9.86439e+07	9.55273e+06	10.3263	8.9518e-14	2.65116
M133T719	132.98136	719.043500	nodiff									7.66758e+06	8.78534e+06	8.27935e+06	3.87856e+08	1.60294e+07	1.31899e+07	1.66957e+07	8.31044e+06	2.35197e+07	5.67172e+08	5.75782e+06	2.89052e+07	7.36346e+07	1.08393e+08	0.679327	0.761186	1.24435
M137T20	136.99872	19.502600	nodiff									1.40143e+08	1.26281e+08	1.28855e+08	9.52738e+07	1.2649e+08	1.162e+08	3.61753e+08	1.39476e+08	1.31582e+08	2.87931e+07	1.33758e+08	1.39272e+08	1.22207e+08	1.55772e+08	0.784525	0.474919	0.965495
M157T62	157.08676	62.261700	nodiff									2.50283e+07	3.14176e+06	2.39453e+07	2.29867e+07	801732	2.30581e+07	1.0671e+06	1.94486e+06	3.04064e+07	2.32522e+07	4.04312e+06	2.54729e+07	1.64936e+07	1.43644e+07	1.14823	0.772086	0.0444403
M794T295_1	793.53637	294.835000	nodiff									1.01276e+08	1.05361e+08	1.06737e+08	1.07051e+08	1.01243e+08	9.92584e+07	1.11914e+08	1.00646e+08	9.38541e+07	9.22817e+07	9.95695e+07	1.01528e+08	1.03488e+08	9.99657e+07	1.03523	0.288997	0.314577
M133T721	133.01365	720.629000	nodiff									1.55244e+08	2.41331e+08	2.42806e+08	6.04585e+08	3.81063e+08	1.57608e+08	2.50941e+08	3.45342e+08	2.07365e+08	3.62086e+08	1.64395e+08	3.66905e+08	2.97106e+08	2.82839e+08	1.05044	0.859553	0.583296
M662T299	662.47822	298.523000	diff									3.5282e+07	3.28762e+07	4.34557e+07	3.86e+07	4.50999e+07	4.03275e+07	6.294e+07	7.08255e+07	6.67918e+07	6.71891e+07	7.02412e+07	6.60175e+07	3.92735e+07	6.73342e+07	0.583263	2.03067e-07	1.56531
M135T406	134.89408	406.091000	nodiff									7.25819e+07	5.73969e+08	9.17864e+07	9.38082e+07	1.14119e+08	5.32029e+08	6.77588e+08	1.18314e+08	2.29026e+08	5.54816e+08	9.89212e+07	2.53968e+08	2.46382e+08	3.22106e+08	0.764911	0.594483	2.0035
M310T59	310.28372	59.440600	nodiff									8.18027e+07	7.50869e+07	8.78303e+07	7.99401e+07	8.30097e+07	8.982e+07	6.13166e+07	5.90866e+07	1.72843e+08	1.57936e+08	5.77646e+07	1.70933e+08	8.29149e+07	1.13313e+08	0.731732	0.239589	1.18189
M183T39	183.01247	38.539600	nodiff									2.29291e+08	2.41966e+08	2.39003e+08	2.45453e+08	2.31819e+08	2.29065e+08	2.38078e+08	2.2382e+08	2.76101e+08	2.39418e+08	2.44944e+08	2.71904e+08	2.36099e+08	2.49044e+08	0.948022	0.175548	1.16
M282T106	282.25232	105.982000	nodiff									4.47123e+07	1.78088e+08	2.5343e+07	6.67282e+07	3.40009e+07	4.26809e+07	1.4954e+07	1.73258e+07	1.4239e+07	1.79972e+07	1.91391e+07	1.1077e+07	6.52589e+07	1.57887e+07	4.13327	0.0596498	1.5819
M174T20	174.00747	19.742700	nodiff									2.74036e+08	2.77386e+08	2.72684e+08	2.12271e+08	3.41643e+08	2.14322e+08	2.5223e+08	2.62294e+08	3.59569e+08	2.54229e+08	3.67128e+08	1.83571e+08	2.6539e+08	2.79837e+08	0.948376	0.687441	0.950388
M174T58	174.00759	57.929600	diff									2.11544e+08	2.79598e+08	2.62432e+08	2.51323e+08	2.49851e+08	2.44107e+08	2.61382e+08	2.55995e+08	3.0773e+08	3.15739e+08	3.49305e+08	3.27724e+08	2.49809e+08	3.02979e+08	0.82451	0.0133578	1.99125
M123T298	122.97504	297.604000	diff									1.35227e+08	1.87853e+08	1.59345e+08	1.58822e+08	1.47656e+08	1.25441e+08	1.51315e+08	8.90913e+07	1.17757e+08	1.34563e+08	7.3312e+07	5.98237e+07	1.52391e+08	1.0431e+08	1.46093	0.0189062	1.3973
M249T51	249.15315	51.025800	diff									2.42543e+07	2.70481e+07	2.46429e+07	2.62305e+07	2.4094e+07	2.15367e+07	7.82304e+06	1.10603e+07	1.18793e+07	1.16945e+07	9.75373e+06	1.26858e+07	2.46344e+07	1.08161e+07	2.27757	1.38201e-07	1.01465
M353T37	353.21574	36.704700	nodiff									7.91503e+07	8.98854e+07	5.34994e+07	1.03392e+08	5.1453e+07	7.16167e+07	6.25457e+07	5.95106e+07	6.08255e+07	5.42715e+07	5.79443e+07	7.24246e+07	7.48327e+07	6.12537e+07	1.22169	0.148951	0.758241
M97T759	96.96882	758.799000	nodiff									1.18285e+08	1.43529e+08	3.29383e+08	1.7523e+08	1.31093e+08	5.89703e+08	2.0191e+08	6.63205e+08	2.28597e+08	5.43809e+08	4.24832e+08	3.06922e+08	2.4787e+08	3.94879e+08	0.627712	0.196044	2.51178
M147T924	146.96538	924.056000	nodiff									7.38024e+08	6.72266e+08	6.57655e+08	6.41935e+08	3.76406e+08	6.46939e+08	6.94868e+08	4.90732e+08	7.05237e+08	4.09212e+08	5.59855e+08	6.57393e+08	6.22204e+08	5.86216e+08	1.06139	0.622715	0.520594
M530T339	530.30297	338.871000	nodiff									5.95915e+07	5.49274e+07	5.0136e+07	6.96477e+07	5.68308e+07	5.18237e+07	5.74812e+07	5.41763e+07	5.57623e+07	4.97387e+07	4.40436e+07	5.20701e+07	5.71595e+07	5.2212e+07	1.09476	0.184735	0.182241
M247T506	246.98129	505.921000	nodiff									1.2919e+08	1.28928e+08	1.32202e+08	1.29907e+08	1.4391e+08	1.27321e+08	1.49577e+08	1.22112e+08	1.29637e+08	1.3411e+08	1.35051e+08	1.30645e+08	1.3191e+08	1.33522e+08	0.987924	0.72583	0.653712
M137T973_2	136.99870	972.632000	nodiff									4.1542e+08	5.34674e+08	6.45176e+08	5.61825e+08	2.48356e+08	3.70846e+08	4.06596e+08	5.27002e+08	2.22301e+08	5.72373e+08	2.0218e+08	2.21675e+08	4.62716e+08	3.58688e+08	1.29002	0.274673	1.31081
M79T660	78.95824	660.405000	nodiff									3.42895e+08	3.80723e+08	2.86473e+08	2.9008e+08	1.86567e+08	3.7201e+08	2.31848e+08	3.70128e+08	1.43835e+08	2.13131e+08	1.78558e+08	4.19084e+08	3.09791e+08	2.59431e+08	1.19412	0.370848	0.843574
M393T50	393.27850	49.597350	nodiff									9.13436e+06	1.77671e+07	2.8208e+07	7.85596e+06	2.0829e+07	1.72299e+07	5.5741e+06	1.87746e+07	2.11355e+07	1.22754e+07	2.43846e+07	1.26101e+07	1.68374e+07	1.57924e+07	1.06617	0.807691	0.391042
M120T286	119.97536	285.918500	nodiff									1.47558e+08	9.99493e+07	1.55272e+08	1.86862e+08	1.92776e+08	1.64484e+08	7.05082e+07	1.75874e+08	9.28311e+07	1.79729e+08	6.07216e+07	1.17728e+08	1.57817e+08	1.16232e+08	1.35777	0.128394	1.17039
M113T104	112.98487	103.661000	nodiff									2.15277e+08	3.32328e+08	2.72868e+08	2.97237e+08	2.71155e+08	2.6713e+08	2.25752e+08	2.74381e+08	3.50532e+08	2.7729e+08	2.91673e+08	4.57563e+08	2.75999e+08	3.12865e+08	0.882166	0.339708	1.39193
M137T1010_2	137.00970	1010.080000	diff									3.54887e+07	1.79763e+07	1.82054e+08	2.48478e+08	1.44687e+07	2.46486e+08	2.21541e+07	1.37839e+07	2.29699e+07	1.81544e+07	1.57372e+07	1.95707e+07	1.24159e+08	1.87284e+07	6.62943	0.0469734	2.15528
M136T41	135.94448	40.730150	nodiff									1.93184e+08	5.03737e+07	1.04979e+08	1.54984e+08	2.01449e+08	3.16946e+08	3.48525e+08	1.41255e+08	2.11918e+08	3.17127e+08	1.89023e+08	1.94714e+08	1.70319e+08	2.3376e+08	0.728607	0.231979	1.75694
M136T43	135.89418	42.650700	nodiff									1.63973e+06	1.91751e+06	1.44035e+06	1.53058e+06	4.81532e+07	2.6153e+06	1.25435e+06	7.46493e+07	5.1518e+07	7.20478e+07	2.1382e+06	4.58926e+07	9.54945e+06	4.125e+07	0.231502	0.0664726	1.34216
M150T417	150.04152	417.256000	diff									3.54528e+08	3.60431e+08	3.4403e+08	3.76533e+08	3.58957e+08	3.72801e+08	1.27963e+06	957464	3.59593e+08	976554	715180	486402	3.61213e+08	6.06681e+07	5.95393	0.000529146	4.37697
M113T972_1	112.98582	971.569000	nodiff									3.5161e+08	1.95799e+08	3.00071e+08	5.77042e+08	2.16506e+08	2.38903e+08	7.9332e+08	2.01772e+08	2.73401e+08	1.30242e+09	9.22248e+07	1.87177e+08	3.13322e+08	4.75052e+08	0.659552	0.443096	2.5393
M113T157	112.98492	156.568000	nodiff									2.26353e+08	2.39044e+08	2.45161e+08	1.57548e+08	4.03639e+08	4.07782e+08	2.94033e+08	2.17247e+08	3.00606e+08	2.28761e+08	2.01688e+08	2.32437e+08	2.79921e+08	2.45795e+08	1.13884	0.466409	0.964093
M136T16	135.94459	15.912400	nodiff									2.1888e+08	2.28434e+08	1.28548e+08	2.88129e+08	2.2295e+08	1.19057e+08	2.34915e+08	1.80114e+08	2.50673e+08	2.30989e+08	2.09836e+08	2.76044e+08	2.01e+08	2.30429e+08	0.872286	0.346103	1.13996
M133T738	133.01366	738.094000	nodiff									1.31886e+08	1.58184e+08	3.29146e+08	1.99834e+08	1.23316e+08	1.53617e+08	2.13976e+08	1.74088e+08	3.55794e+08	2.12723e+08	1.13118e+08	2.73678e+08	1.82664e+08	2.23896e+08	0.815841	0.393511	1.67392
M770T64	769.50450	64.245500	diff									7.41669e+07	9.22358e+07	6.89393e+07	9.74018e+07	9.19623e+07	6.76825e+07	2.82075e+07	3.74307e+07	3.34223e+07	4.11364e+07	3.1392e+07	2.82273e+07	8.20647e+07	3.33027e+07	2.46421	7.69416e-06	1.87029
M113T129	112.98499	129.121000	nodiff									1.4492e+08	1.98363e+08	2.1137e+08	2.69998e+08	1.52555e+08	1.54005e+08	2.69199e+08	3.9687e+08	1.55858e+08	1.96841e+08	1.79179e+08	4.43076e+08	1.88535e+08	2.73504e+08	0.689333	0.139936	2.0241
M170T315_2	170.02355	314.980000	diff									3.36139e+07	5.08472e+07	4.79238e+07	4.6987e+07	5.20083e+07	5.3127e+07	1.69438e+08	1.38309e+08	1.42848e+08	1.55415e+08	1.28475e+08	1.33854e+08	4.74179e+07	1.44723e+08	0.327645	5.9068e-08	2.88467
M137T1007	136.99870	1006.590000	nodiff									2.23075e+08	1.22696e+08	1.91218e+08	2.14714e+08	2.32107e+08	1.98538e+08	1.82644e+08	1.29645e+08	2.94819e+08	1.47066e+08	9.67721e+07	1.50171e+08	1.97058e+08	1.66853e+08	1.18103	0.372288	0.847277
M191T647	191.01952	647.367000	nodiff									4.97104e+08	2.2775e+08	2.31627e+08	2.25985e+08	2.97097e+08	3.11298e+08	2.06344e+08	5.2774e+08	1.85838e+08	2.12981e+08	3.63226e+08	1.94899e+08	2.98477e+08	2.81838e+08	1.05904	0.817916	0.245983
M129T249	129.05510	249.130500	nodiff									2.5706e+08	3.10565e+07	1.66856e+08	9.89954e+07	7.69571e+07	1.51451e+08	1.44317e+08	1.11446e+08	1.19899e+08	1.49296e+08	1.36698e+08	1.32852e+08	1.30396e+08	1.32418e+08	0.984731	0.952278	0.36077
M131T34	130.94351	34.324000	nodiff									3.34711e+07	3.71199e+07	2.98327e+07	3.57444e+07	3.72868e+07	6.69918e+07	1.25582e+08	3.81301e+07	1.61552e+07	6.86039e+07	2.01695e+07	7.82023e+07	4.00745e+07	5.78072e+07	0.693243	0.344273	0.794941
M137T88	136.99877	87.858200	nodiff									5.33165e+08	2.3251e+08	2.87316e+08	1.56506e+08	2.15663e+08	1.38245e+08	4.77235e+08	3.32688e+08	1.53923e+08	4.38778e+08	2.88868e+08	2.21794e+08	2.60568e+08	3.18881e+08	0.817131	0.469866	1.45857
M98T446	98.02396	445.646500	nodiff									9.03996e+07	9.98241e+07	9.29055e+07	1.02449e+08	7.13167e+07	1.32323e+08	5.92846e+07	5.84913e+07	4.13932e+07	1.19486e+08	2.74863e+07	1.52946e+08	9.8203e+07	7.65146e+07	1.28345	0.338141	0.574839
M201T455	201.02540	454.962000	nodiff									1.94636e+08	3.41801e+08	2.13448e+08	1.63035e+08	3.4123e+08	1.86243e+08	2.17067e+08	2.12357e+08	2.15326e+08	2.21352e+08	2.16171e+08	1.82448e+08	2.40066e+08	2.10787e+08	1.1389	0.399402	0.899261
M671T51	671.46702	51.222900	nodiff									1.78809e+07	1.91451e+07	2.25784e+07	2.04542e+07	2.40282e+07	1.91389e+07	1.90782e+07	3.56678e+07	3.1457e+07	3.10847e+07	2.81181e+07	3.25309e+07	2.05376e+07	2.96561e+07	0.692525	0.00475706	0.841182
M249T290	248.98960	290.137500	nodiff									1.54196e+07	1.55658e+07	1.59267e+07	8.41193e+06	2.47828e+07	2.18661e+08	1.87997e+07	1.49284e+07	2.59761e+08	9.59777e+06	2.56484e+08	2.04211e+08	4.97947e+07	1.27297e+08	0.39117	0.234844	1.5845
M117T95	116.92785	94.792250	nodiff									2.57207e+08	2.91757e+08	2.62515e+08	2.74632e+08	2.2991e+08	2.41542e+08	2.27389e+08	3.15903e+08	3.44494e+08	3.59178e+08	1.57798e+08	2.32912e+08	2.59594e+08	2.72946e+08	0.951082	0.69923	0.861011
M133T737	132.98137	737.359000	nodiff									7.84063e+06	2.13985e+08	8.15831e+06	1.76275e+07	2.16051e+08	1.20018e+07	1.43286e+07	7.58838e+06	2.71911e+08	2.23971e+07	1.60531e+08	1.32068e+07	7.92774e+07	8.16606e+07	0.970815	0.970178	0.576649
M268T55	268.23679	54.766900	diff									7.62647e+07	8.00722e+07	1.19011e+08	1.14007e+08	8.1063e+07	1.24733e+08	5.45268e+07	5.36973e+07	8.0352e+07	5.46126e+07	6.06136e+07	5.75952e+07	9.91918e+07	6.02329e+07	1.6468	0.0029911	1.42877
M141T352	141.01638	351.577000	nodiff									7.26291e+08	9.23125e+08	1.9302e+08	5.06047e+08	6.13927e+08	5.21076e+08	4.93426e+08	4.89167e+08	8.27063e+08	6.24566e+08	8.25404e+08	4.6522e+08	5.80581e+08	6.20807e+08	0.935203	0.746947	1.66485
M174T104	174.00745	103.585000	nodiff									1.69964e+08	2.56782e+08	4.41058e+08	2.96541e+08	4.37548e+08	2.50596e+08	2.60913e+08	1.96616e+08	2.39215e+08	1.78812e+08	2.53692e+08	2.55508e+08	3.08748e+08	2.30793e+08	1.33777	0.126391	2.36379
M393T59	393.37448	58.821800	nodiff									4.3134e+07	3.89126e+07	4.90633e+07	4.11471e+07	5.5093e+07	5.33192e+07	7.27149e+07	3.24846e+07	3.15288e+07	8.00866e+07	4.12778e+07	3.73713e+07	4.67782e+07	4.9244e+07	0.949927	0.79358	0.292894
M99T523	99.00588	522.701000	nodiff									2.56502e+08	2.00342e+08	1.33569e+08	2.23924e+08	1.96199e+08	1.97205e+08	1.78568e+08	1.3479e+08	2.03527e+08	2.10057e+08	2.3815e+08	2.09066e+08	2.0129e+08	1.95693e+08	1.0286	0.803816	0.694815
M137T53	137.02387	52.887600	nodiff									2.9654e+06	2.93842e+07	4.33649e+06	1.01482e+06	4.36511e+07	3.42136e+07	6.90045e+06	1.39679e+06	3.17795e+06	5.23795e+07	2.99876e+07	2.33667e+06	1.92609e+07	1.60298e+07	1.20157	0.782888	0.158633
M481T37	481.30015	36.621200	nodiff									7.82727e+07	7.83189e+07	7.59651e+07	7.08548e+07	6.96245e+07	8.29244e+07	8.12545e+07	8.39268e+07	8.47423e+07	8.6293e+07	8.30285e+07	8.69953e+07	7.59934e+07	8.43734e+07	0.90068	0.00364741	0.928805
M509T60	509.45873	59.683700	nodiff									6.67035e+07	5.98494e+07	5.87887e+07	6.86474e+07	3.19904e+07	7.39581e+07	2.91903e+07	4.76873e+07	5.47373e+07	4.67372e+07	5.85768e+07	5.33038e+07	5.99896e+07	4.83721e+07	1.24017	0.147265	0.610281
M143T505	142.99519	505.196000	nodiff									3.47834e+07	2.3856e+07	1.89678e+07	3.43923e+07	2.1464e+07	2.83325e+07	2.99168e+07	2.12659e+07	6.64572e+07	2.43798e+07	6.13331e+07	5.79802e+07	2.6966e+07	4.35555e+07	0.619119	0.0886466	0.876904
M737T290	736.52929	290.253000	nodiff									3.43144e+06	3.24357e+07	9.58932e+06	1.88034e+07	2.86943e+07	8.42786e+06	659275	1.37272e+07	1.90635e+06	1.76979e+06	835380	1.17564e+07	1.6897e+07	5.10908e+06	3.30725	0.0532755	0.764531
M147T904	146.96538	903.624000	nodiff									2.70275e+08	3.50151e+08	3.11952e+08	2.92047e+08	3.3839e+08	3.27904e+08	3.0364e+08	2.7244e+08	2.39053e+08	3.1712e+08	3.294e+08	2.87216e+08	3.1512e+08	2.91478e+08	1.08111	0.221389	0.36453
M141T395	141.01640	395.177500	nodiff									2.05326e+08	2.0999e+08	2.04398e+08	2.03625e+08	2.04366e+08	2.0486e+08	2.01183e+08	2.04127e+08	1.84493e+08	2.00063e+08	1.85982e+08	2.04505e+08	2.05427e+08	1.96725e+08	1.04423	0.0459789	0.458984
M141T656	141.01635	656.359000	nodiff									1.4174e+08	2.43112e+08	2.40719e+08	4.69421e+08	2.19096e+08	2.37799e+08	2.47836e+08	7.11879e+08	3.65351e+08	2.63601e+08	2.16582e+08	2.45066e+08	2.58648e+08	3.41719e+08	0.756903	0.373112	1.71024
M137T136	137.00974	136.342000	nodiff									2.69049e+08	1.82534e+08	1.72145e+08	8.33926e+07	7.61846e+07	1.68618e+08	2.29841e+08	9.32693e+07	1.19273e+08	3.01759e+08	2.27521e+08	1.20237e+08	1.58654e+08	1.81983e+08	0.871806	0.61277	1.32953
M137T120_1	136.99874	119.990000	nodiff									1.88798e+08	1.52777e+08	1.80384e+08	2.59466e+08	1.92345e+08	1.92846e+08	2.67186e+08	1.91898e+08	1.72704e+08	2.03592e+08	1.89071e+08	1.83604e+08	1.94436e+08	2.01342e+08	0.965698	0.736117	0.705408
M133T756	133.01366	756.249000	nodiff									1.49811e+08	1.05195e+08	1.20964e+08	1.65903e+08	1.07767e+08	2.4008e+08	1.34167e+08	1.85081e+08	1.71426e+08	2.88677e+08	7.69182e+07	6.08627e+07	1.48287e+08	1.52855e+08	0.970111	0.910764	0.731266
M137T120_2	137.00978	120.015000	nodiff									1.05374e+08	1.42786e+08	2.05546e+08	1.47191e+08	2.09212e+08	1.25172e+08	1.50871e+08	2.49868e+08	1.2052e+08	1.43902e+08	1.1488e+08	1.12143e+08	1.5588e+08	1.48697e+08	1.04831	0.798814	1.1393
M117T125	116.92783	125.071000	diff									1.23035e+08	9.99495e+07	1.14843e+08	2.01291e+08	1.09649e+08	1.10165e+08	4.35758e+08	4.3192e+08	1.07849e+08	1.31619e+08	1.80775e+08	4.54849e+08	1.26489e+08	2.90462e+08	0.435475	0.0404688	2.94696
M191T747	191.01950	747.113000	diff									1.81084e+08	2.28534e+08	1.23983e+08	2.21019e+08	1.49053e+08	1.93491e+08	2.51378e+08	2.02074e+08	2.55329e+08	2.86134e+08	2.14426e+08	1.96383e+08	1.82861e+08	2.34287e+08	0.780498	0.0417368	2.08603
M137T160	137.00976	159.509500	nodiff									8.40894e+07	2.57851e+08	1.79882e+08	6.84089e+07	7.02475e+07	1.87879e+08	8.04719e+07	1.7579e+08	6.37401e+07	1.90071e+08	6.64223e+07	9.51882e+07	1.41393e+08	1.11947e+08	1.26303	0.472767	0.584794
M141T387	140.98001	387.377000	nodiff									1.87838e+07	3.77096e+07	2.35815e+07	1.74216e+07	1.32901e+07	2.3583e+07	8.8232e+06	6.3711e+07	1.0729e+07	7.68702e+07	2.0957e+07	6.61353e+07	2.23949e+07	4.12043e+07	0.54351	0.181474	0.860243
M691T298	690.50901	297.670000	nodiff									5.74007e+07	6.28925e+07	7.36598e+07	6.23082e+07	7.35571e+07	6.41401e+07	6.75552e+07	7.4051e+07	7.7561e+07	7.39893e+07	7.15258e+07	8.42269e+07	6.56597e+07	7.48182e+07	0.87759	0.0272017	0.973636
M474T48	474.06625	48.294300	diff									4.67678e+06	8.07672e+06	7.38412e+06	4.02749e+06	6.49829e+06	5.38257e+06	2.42093e+07	3.78948e+07	3.7833e+07	3.10814e+07	4.02831e+07	2.80952e+07	6.00766e+06	3.32328e+07	0.180775	1.43773e-06	1.47231
M748T68	748.47073	67.818350	nodiff									6.44151e+06	3.41598e+06	3.98801e+06	4.13345e+06	1.37593e+08	4.57588e+07	2.68453e+06	5.25684e+07	2.09756e+06	3.92652e+06	4.2331e+07	3.44083e+07	3.35551e+07	2.30027e+07	1.45875	0.666515	0.86828
M175T532	174.99205	531.652000	nodiff									4.35488e+07	9.42905e+07	6.11e+07	4.2503e+07	9.48366e+07	9.72493e+07	1.10336e+08	4.89911e+07	4.58259e+07	4.99211e+07	5.16293e+07	3.63802e+07	7.22547e+07	5.71807e+07	1.26362	0.346723	0.473545
M137T103	137.00979	103.183000	nodiff									6.90907e+07	1.21168e+08	1.0526e+08	7.67647e+07	1.02986e+08	7.7322e+07	1.43589e+08	1.31309e+08	8.90542e+07	1.16333e+08	8.75643e+07	1.01692e+08	9.20986e+07	1.1159e+08	0.825329	0.151949	1.11055
M137T162	136.99873	162.478500	nodiff									2.53685e+08	1.52204e+08	1.5723e+08	1.45175e+08	1.51513e+08	1.7214e+08	1.63988e+08	1.86112e+08	3.01762e+08	2.16053e+08	1.37711e+08	2.33959e+08	1.71991e+08	2.06598e+08	0.832495	0.260878	1.2906
M500T329_2	500.32263	328.838000	nodiff									1.07307e+07	3.17242e+06	2.28712e+06	3.11938e+06	3.11676e+07	2.94059e+06	1.11485e+07	3.03157e+06	2.43823e+06	1.7318e+06	7.56472e+06	2.24447e+06	8.90296e+06	4.69322e+06	1.89698	0.409412	0.422528
M327T75	327.23363	74.891200	diff									1.89661e+08	2.24729e+08	2.11732e+08	2.21815e+08	2.22017e+08	2.04238e+08	1.4402e+08	1.41506e+08	1.53014e+08	1.61936e+08	1.57801e+08	1.63637e+08	2.12365e+08	1.53652e+08	1.38211	5.20051e-06	1.90657
M195T604	194.94630	604.037000	diff									3.72642e+08	3.45411e+08	2.13994e+08	3.16357e+08	2.74933e+08	3.02383e+08	4.49909e+08	3.63612e+08	4.06642e+08	4.28564e+08	3.50004e+08	3.80752e+08	3.04287e+08	3.9658e+08	0.767276	0.00757835	2.81811
M746T212	745.50463	211.731000	diff									1.14061e+08	1.82592e+08	3.51073e+08	2.18357e+08	1.44413e+08	2.99284e+08	5.74558e+07	8.90645e+06	6.5978e+07	6.62708e+07	1.00789e+08	7.15276e+07	2.18297e+08	6.18212e+07	3.5311	0.00258025	3.04504
M92T320	92.02460	319.588000	diff									1.43916e+08	1.3947e+08	1.38774e+08	1.46286e+08	1.47969e+08	1.3829e+08	1.72137e+08	1.49433e+08	1.43076e+08	1.69397e+08	1.64394e+08	1.43761e+08	1.42451e+08	1.57033e+08	0.907139	0.0269465	1.22054
M113T1004	112.98566	1003.550000	nodiff									9.76061e+07	8.17258e+07	2.8313e+08	1.0738e+08	1.68587e+08	3.29309e+08	1.2485e+08	1.27736e+08	1.98274e+08	1.19946e+08	4.31539e+07	1.31248e+08	1.77956e+08	1.24201e+08	1.43281	0.281488	1.35073
M277T51	277.18477	50.937700	nodiff									5.36871e+06	9.84422e+06	1.68497e+07	1.39626e+07	1.0312e+07	2.01444e+07	8.71785e+06	4.2636e+06	1.56258e+07	6.78739e+06	9.35401e+06	7.65338e+06	1.27469e+07	8.73368e+06	1.45952	0.164418	0.316974
M645T51	645.45150	51.230700	nodiff									1.50563e+07	1.46826e+07	1.57176e+07	1.60542e+07	1.76715e+07	1.65888e+07	1.71336e+07	2.67618e+07	2.96954e+07	2.77914e+07	2.63427e+07	2.78377e+07	1.59618e+07	2.59271e+07	0.615643	0.000338951	0.882916
M175T548	174.99213	547.914000	nodiff									1.96658e+08	2.70972e+08	2.02208e+08	7.63359e+07	1.52349e+08	1.93074e+08	1.46385e+08	1.44324e+08	2.78903e+07	5.17504e+07	1.50647e+08	1.42046e+08	1.81933e+08	1.10507e+08	1.64635	0.066243	1.6629
M222T354	222.04419	354.358000	nodiff									6.04678e+07	5.45657e+07	5.56346e+07	6.10324e+07	6.05086e+07	5.56953e+07	6.69555e+07	6.47879e+07	6.23084e+07	7.12712e+07	5.81656e+07	6.74882e+07	5.79841e+07	6.51628e+07	0.889834	0.00890033	0.875919
M80T201	79.95656	201.059500	nodiff									2.15866e+08	1.07895e+08	1.04057e+08	2.61886e+08	2.02364e+08	1.01404e+08	1.25599e+08	9.81849e+07	1.65465e+08	8.3691e+07	2.85187e+08	9.21999e+07	1.65579e+08	1.41721e+08	1.16834	0.584593	0.527505
M717T236	717.47278	236.163000	diff									2.9688e+07	3.45822e+07	3.33268e+07	3.13419e+07	4.19313e+07	3.9336e+07	6.78103e+07	5.94123e+07	6.83599e+07	6.29145e+07	6.5844e+07	6.5341e+07	3.50343e+07	6.4947e+07	0.53943	1.7382e-07	1.59771
M134T250	134.04665	250.457000	nodiff									4.13909e+08	3.66658e+08	5.28054e+08	3.86527e+08	3.09953e+08	3.78101e+08	3.33381e+08	3.22845e+08	3.56111e+08	3.47129e+08	3.06754e+08	3.27202e+08	3.972e+08	3.32237e+08	1.19553	0.0593076	1.40258
M731T244	730.50480	243.940000	diff									1.94625e+07	2.1935e+07	2.52739e+07	1.12089e+07	2.23194e+07	1.59661e+07	2.08394e+07	1.96286e+07	4.65577e+07	3.19613e+07	5.25286e+07	4.88564e+07	1.93609e+07	3.67287e+07	0.527134	0.0201838	1.00513
M416T51	416.28462	50.899000	diff									2.2627e+07	2.51239e+07	2.78459e+07	2.66824e+07	2.8936e+07	2.45203e+07	2.58952e+06	4.7935e+06	4.9088e+06	5.65433e+06	4.19109e+06	4.03698e+06	2.59559e+07	4.36237e+06	5.94996	1.44324e-09	1.29783
M313T45	313.07896	45.294000	nodiff									5.85858e+07	3.04072e+07	3.54643e+07	1.67301e+07	1.87429e+07	1.48545e+07	1.10649e+07	1.73726e+07	1.5013e+07	1.42308e+07	3.85931e+07	1.55602e+07	2.91308e+07	1.86391e+07	1.56289	0.213867	0.54598
M141T227	141.01634	227.098000	nodiff									2.39553e+08	1.97757e+08	1.9867e+08	2.05039e+08	2.52029e+08	2.04901e+08	2.5619e+08	3.43929e+08	1.90163e+08	9.72846e+07	1.83841e+08	2.89885e+08	2.16325e+08	2.26882e+08	0.953469	0.78169	0.932922
M903T510	903.00816	509.769000	diff									7.58728e+07	7.31089e+07	6.38037e+07	8.64489e+07	7.54903e+07	6.81625e+07	9.03321e+07	1.02349e+08	9.40956e+07	1.05658e+08	6.96659e+07	7.6093e+07	7.38145e+07	8.96989e+07	0.822915	0.0376704	1.11358
M141T780	141.01636	779.532000	nodiff									5.47036e+08	1.71065e+08	1.62582e+08	2.06148e+08	1.7499e+08	1.84482e+08	2.02432e+08	2.40528e+08	1.89312e+08	2.40036e+08	1.32201e+08	2.01082e+08	2.4105e+08	2.00932e+08	1.19966	0.542444	0.877834
M450T345	450.26348	344.678000	diff									7.47071e+07	6.07413e+07	7.7638e+07	5.89956e+07	7.35647e+07	7.18019e+07	4.61955e+07	3.42993e+07	3.91337e+07	4.70466e+07	4.17069e+07	4.33244e+07	6.95748e+07	4.19511e+07	1.65847	2.23429e-05	1.3505
M141T759	141.01635	759.112000	nodiff									4.12515e+08	2.37069e+08	4.21901e+08	1.00714e+09	6.30772e+08	9.12921e+08	5.42427e+08	5.573e+08	5.91554e+08	4.2772e+08	3.17009e+08	2.85696e+08	6.0372e+08	4.53618e+08	1.3309	0.292867	1.59307
M97T776	96.96882	776.415500	diff									7.67103e+07	6.20414e+07	1.01326e+08	1.07189e+08	1.09173e+08	1.51032e+08	4.94974e+07	4.89825e+07	5.95075e+07	5.8811e+07	2.36191e+07	4.57536e+07	1.01245e+08	4.76952e+07	2.12276	0.00281565	1.72187
M141T851	141.01635	850.811000	nodiff									2.03093e+08	2.44179e+08	1.49238e+08	4.69487e+08	1.83685e+08	2.29359e+08	2.08498e+08	5.8804e+08	1.70781e+08	2.21237e+08	1.84758e+08	1.80381e+08	2.46507e+08	2.58949e+08	0.951951	0.881034	0.640024
M141T854	140.98003	853.700000	nodiff									3.18524e+08	3.00812e+08	4.38909e+07	5.87108e+07	3.36607e+08	3.42969e+08	3.4275e+08	1.85612e+07	5.41287e+07	4.16865e+07	2.69789e+08	3.45817e+08	2.33585e+08	1.78789e+08	1.30649	0.540173	0.963759
M249T61	249.18672	61.449950	diff									3.50238e+07	3.26001e+07	3.39846e+07	3.77503e+07	3.34175e+07	3.2207e+07	1.51356e+07	1.45236e+07	1.47509e+07	1.56725e+07	1.37998e+07	1.47575e+07	3.41639e+07	1.47733e+07	2.31254	6.97027e-10	1.21362
M141T704	141.01636	703.846000	nodiff									4.3262e+08	1.63513e+08	2.37184e+08	1.68772e+08	2.79412e+08	1.61827e+08	1.87922e+08	7.23077e+08	4.26781e+08	2.18578e+08	1.83571e+08	2.44803e+08	2.40555e+08	3.30789e+08	0.727216	0.373014	1.90388
M117T145	116.92784	145.313500	nodiff									2.61043e+08	2.20157e+08	1.33116e+08	2.11281e+08	7.99973e+08	1.06868e+08	1.96267e+08	6.58233e+08	1.69694e+08	3.54313e+08	1.82969e+08	2.04012e+08	2.8874e+08	2.94248e+08	0.98128	0.967193	1.78307
M141T795	141.01636	794.843000	nodiff									1.30539e+08	1.31343e+08	1.37725e+08	2.26508e+08	1.32929e+08	4.47514e+08	2.08125e+08	3.0642e+08	2.72866e+08	1.70924e+08	1.93381e+08	6.71706e+08	2.01093e+08	3.03904e+08	0.6617	0.291046	1.84923
M81T66	80.91606	65.948600	nodiff									1.30734e+08	1.26277e+08	9.16571e+07	1.57105e+08	1.07694e+08	1.11478e+08	1.75103e+08	1.26408e+08	1.56269e+08	1.89661e+08	1.18164e+08	1.24999e+08	1.20824e+08	1.48434e+08	0.813993	0.100339	1.46168
M141T815	141.01636	814.786000	nodiff									1.96666e+08	1.72575e+08	4.92705e+08	2.18884e+08	4.71981e+08	1.8315e+08	1.94119e+08	1.8653e+08	2.15343e+08	1.99438e+08	1.82694e+08	2.04251e+08	2.89327e+08	1.97062e+08	1.4682	0.165168	2.83289
M141T825	140.98003	824.975000	nodiff									1.60091e+08	1.85951e+08	2.48934e+07	2.34538e+07	1.58322e+08	1.93405e+08	1.76073e+08	2.06183e+07	1.68207e+08	2.15526e+07	1.60439e+08	2.23865e+07	1.24353e+08	9.48794e+07	1.31064	0.53611	0.783083
M97T132	96.96062	132.263500	nodiff									1.12111e+08	1.14682e+08	1.78249e+08	1.20017e+08	1.23038e+08	1.67436e+08	9.82111e+07	1.51254e+08	1.20693e+08	5.11635e+08	1.46983e+08	1.13931e+08	1.35922e+08	1.90451e+08	0.713685	0.426859	1.3521
M116T35	115.91993	35.124800	nodiff									3.40438e+07	4.33936e+07	4.53453e+07	5.7913e+07	5.98015e+07	7.31919e+07	1.17132e+08	5.8755e+07	4.04813e+07	7.22331e+07	4.03305e+07	6.76265e+07	5.22815e+07	6.6093e+07	0.791029	0.310007	0.75636
M825T288	824.58306	288.440500	diff									4.34774e+07	4.37517e+07	5.78328e+07	4.30935e+07	5.24514e+07	4.3517e+07	1.67315e+07	1.6977e+07	1.95979e+07	2.04144e+07	2.54423e+07	2.37057e+07	4.7354e+07	2.04781e+07	2.31242	3.56435e-06	1.41015
M141T467	141.02961	467.235000	nodiff									2.03988e+06	1.86857e+06	1.93608e+08	1.92763e+06	2.18783e+06	2.00061e+06	1.62741e+06	1.9149e+06	1.84164e+08	2.06426e+08	2.01879e+08	1.74482e+06	3.39388e+07	9.96261e+07	0.340661	0.253907	1.55318
M254T260	254.04214	259.899000	diff									2.42986e+08	2.36798e+08	2.626e+08	1.70278e+08	2.57563e+08	3.01832e+08	1.18774e+08	1.04858e+08	1.05638e+08	1.25685e+08	4.90803e+07	1.1893e+08	2.45343e+08	1.03828e+08	2.36298	5.19728e-05	3.08239
M141T737	141.01635	736.911500	nodiff									2.83059e+08	4.20026e+08	4.30911e+08	4.26557e+08	2.75518e+08	1.66512e+08	1.83663e+08	2.33551e+08	2.66835e+08	2.95509e+08	1.55149e+08	3.17218e+08	3.33764e+08	2.41987e+08	1.37926	0.1051	1.81846
M774T212	773.53574	212.162000	diff									1.44629e+08	1.56758e+08	5.9802e+08	2.78589e+08	1.23581e+08	2.31144e+08	7.64435e+07	3.82381e+07	4.45125e+07	6.38133e+07	6.40868e+07	5.59084e+07	2.55454e+08	5.71671e+07	4.46854	0.0213855	3.26866
M760T64	759.52013	64.308800	diff									6.52678e+07	8.53409e+07	6.85957e+07	8.49694e+07	8.87705e+07	6.71273e+07	2.1572e+07	2.91599e+07	2.56459e+07	3.06274e+07	2.65347e+07	2.29689e+07	7.66786e+07	2.60848e+07	2.93959	6.72233e-07	1.93784
M801T51	800.55408	51.317500	nodiff									1.80051e+07	2.41886e+07	2.63477e+07	1.7362e+07	3.39078e+07	2.18139e+07	1.80559e+06	1.07249e+07	1.19228e+07	1.03779e+07	1.33396e+07	1.43762e+07	2.36042e+07	1.04245e+07	2.2643	0.0016853	0.946479
M141T676	141.01635	675.881000	nodiff									2.32151e+08	2.36641e+08	2.07911e+08	2.24022e+08	3.39818e+08	3.43005e+08	2.43749e+08	2.59791e+08	1.37594e+08	2.18641e+08	4.23166e+08	2.7621e+08	2.63925e+08	2.59859e+08	1.01565	0.930685	0.148349
M137T188	136.99872	187.927500	nodiff									2.60924e+08	2.13903e+08	2.03322e+08	3.05494e+08	2.58514e+08	1.48276e+08	3.2252e+08	1.53959e+08	1.64832e+08	1.95672e+08	2.1037e+08	4.03411e+08	2.31739e+08	2.41794e+08	0.958415	0.83267	0.565545
M141T778	140.98062	778.435000	nodiff									1.73801e+08	1.60428e+08	1.87224e+07	2.75623e+07	1.55849e+08	1.61984e+08	1.66208e+08	1.97966e+07	1.63067e+08	1.96584e+07	1.32152e+08	3.45726e+07	1.16391e+08	8.92426e+07	1.30421	0.529703	0.701077
M134T284	134.04664	283.570500	diff									7.25152e+07	5.22385e+07	5.34141e+07	5.46585e+07	4.45324e+07	5.75682e+07	2.12065e+08	2.04188e+08	9.26614e+07	1.45397e+08	1.05308e+08	1.83343e+08	5.58212e+07	1.5716e+08	0.355186	0.000715077	2.73722
M398T206	398.03455	206.379000	nodiff									8.46651e+07	9.50991e+07	2.62498e+08	1.39886e+08	4.12432e+08	2.96322e+08	1.93531e+08	7.07997e+07	2.32862e+08	2.11352e+08	3.3019e+08	1.90579e+08	2.1515e+08	2.04886e+08	1.0501	0.874143	1.20799
M97T793	96.96883	792.848000	nodiff									7.85644e+07	2.73441e+08	1.15431e+08	7.78697e+07	6.51255e+07	1.09076e+08	1.65809e+08	9.86036e+07	2.03508e+08	1.30489e+08	1.19221e+08	5.29499e+08	1.19918e+08	2.07855e+08	0.576932	0.257941	1.70523
M825T51	824.55253	51.317500	nodiff									2.02766e+07	2.76392e+07	2.48956e+07	2.64568e+07	3.8687e+07	2.60254e+07	1.51932e+06	1.9287e+07	1.6079e+07	1.84382e+07	1.94486e+07	1.8443e+07	2.73301e+07	1.55358e+07	1.75917	0.0109773	0.806747
M141T890	141.01636	890.341000	nodiff									1.76581e+08	2.86792e+08	3.53532e+08	1.52252e+08	1.18563e+08	5.28386e+08	1.60904e+09	1.32162e+08	5.45139e+08	6.40077e+08	1.67477e+08	2.01304e+08	2.69351e+08	5.49201e+08	0.490442	0.265892	3.31184
M95T284	94.97993	283.526500	nodiff									1.10622e+08	9.10094e+07	4.60651e+08	1.23788e+08	2.80082e+08	2.55637e+08	4.73641e+08	2.27477e+08	3.41119e+08	9.16025e+07	3.64261e+08	1.93805e+08	2.20298e+08	2.81984e+08	0.781243	0.461473	1.97566
M141T472	141.01638	472.325500	diff									1.84028e+08	2.20414e+08	2.0311e+08	1.90376e+08	1.96668e+08	1.46099e+08	3.19945e+08	2.68842e+08	2.61811e+08	2.19664e+08	2.00962e+08	2.07427e+08	1.90116e+08	2.46442e+08	0.771443	0.0243109	2.02746
M122T1009	121.99894	1008.695000	nodiff									9.53912e+07	7.10001e+07	1.08178e+08	1.40956e+08	8.63672e+07	4.06256e+08	2.33368e+08	9.1297e+07	1.88883e+08	9.72186e+07	3.75658e+07	8.60421e+07	1.51358e+08	1.22396e+08	1.23663	0.639102	0.648486
M731T51	731.48793	51.317500	diff									2.38372e+07	3.20539e+07	3.09943e+07	2.9937e+07	4.4098e+07	3.2994e+07	9.10452e+06	1.78969e+07	1.37698e+07	1.6362e+07	1.79734e+07	1.58904e+07	3.23191e+07	1.51662e+07	2.131	0.000206875	1.07347
M99T505	99.00564	505.329500	diff									8.6495e+07	9.50034e+07	1.3774e+08	1.42181e+08	1.07108e+08	8.75542e+07	1.91374e+08	1.343e+08	2.1994e+08	2.45174e+08	9.43527e+07	1.40141e+08	1.09347e+08	1.7088e+08	0.639904	0.0367635	2.01745
M309T71	309.28043	71.358500	diff									1.78403e+08	1.88329e+08	1.79243e+08	1.95625e+08	2.01724e+08	1.94672e+08	1.00715e+08	1.01154e+08	1.0338e+08	1.12905e+08	1.19131e+08	1.08121e+08	1.89666e+08	1.07567e+08	1.76323	1.13196e-08	2.42235
M113T59	112.98500	58.974000	nodiff									5.03762e+07	5.08767e+07	8.79114e+07	1.43521e+08	8.66931e+07	8.98072e+07	1.41513e+08	6.72801e+07	4.5746e+07	1.61019e+08	6.01637e+07	1.90635e+08	8.48643e+07	1.11059e+08	0.764134	0.379508	0.945553
M135T374	134.86465	374.381000	nodiff									6.35827e+07	3.29549e+07	9.3348e+06	1.77937e+07	6.11902e+06	1.21583e+07	2.34874e+07	2.17169e+08	7.105e+06	7.00961e+06	6.71251e+06	3.30572e+07	2.36573e+07	4.90902e+07	0.481914	0.484692	0.712576
M688T324	687.54584	324.015000	nodiff									4.94921e+07	5.3098e+07	6.41172e+07	5.08601e+07	5.07911e+07	5.28401e+07	5.2637e+07	5.72354e+07	5.4122e+07	5.75143e+07	6.88188e+07	6.31371e+07	5.35331e+07	5.89108e+07	0.908715	0.134279	0.664173
M607T56	607.47387	55.714200	diff									6.16741e+07	6.7672e+07	5.40984e+07	5.76823e+07	1.12272e+08	6.83311e+07	1.75933e+07	2.83701e+07	1.20183e+07	2.80878e+07	1.91466e+07	1.72204e+07	7.02883e+07	2.04061e+07	3.44448	0.000267263	1.83577
M741T51	741.47358	51.134900	nodiff									2.11528e+07	2.9985e+07	2.36618e+07	3.00224e+07	3.73828e+07	3.27507e+07	9.91415e+06	1.5763e+07	1.4399e+07	1.74378e+07	1.74998e+07	1.68593e+07	2.91592e+07	1.53122e+07	1.90432	0.000440968	0.924926
M325T418	325.08933	418.104000	nodiff									1.99585e+08	1.62324e+08	3.44436e+08	1.85152e+08	1.82588e+08	1.59242e+08	4.06626e+08	1.7929e+08	1.77905e+08	1.75708e+08	3.63926e+08	1.72049e+08	2.05555e+08	2.45918e+08	0.835867	0.461864	1.17302
M138T198	137.93995	198.483000	nodiff									1.77378e+08	9.02357e+08	7.92405e+08	6.65974e+08	9.51441e+08	2.07625e+08	1.61858e+08	5.09396e+08	1.10421e+09	1.36023e+08	1.56363e+08	1.04403e+09	6.16197e+08	5.18647e+08	1.18809	0.682712	3.38246
M133T777	133.01366	776.992000	nodiff									1.38999e+08	1.45948e+08	9.98441e+07	2.09033e+08	1.43561e+08	1.09697e+08	1.59092e+08	4.32743e+08	6.15923e+07	1.49428e+08	5.96333e+07	1.19856e+08	1.4118e+08	1.63724e+08	0.862307	0.708653	0.639101
M97T44	96.96052	43.506600	nodiff									9.68074e+07	1.0474e+08	1.11218e+08	1.17444e+08	7.01684e+07	2.34167e+08	9.96844e+07	1.04951e+08	9.88161e+07	1.25456e+08	9.50215e+07	9.29888e+07	1.22424e+08	1.0282e+08	1.19067	0.42988	0.715705
M373T45_2	373.05463	44.573600	nodiff									2.25257e+07	1.3535e+06	1.43114e+06	2.91065e+07	731179	1.04982e+06	1.74396e+06	741699	874477	514574	1.44845e+06	576965	9.36631e+06	983354	9.52486	0.143151	0.635926
M734T235	733.50421	234.776000	diff									2.35422e+07	2.7243e+07	3.35435e+07	2.81611e+07	4.26999e+07	3.70748e+07	4.71506e+07	5.91542e+07	7.86072e+07	6.44463e+07	7.78176e+07	8.47361e+07	3.20441e+07	6.8652e+07	0.466761	0.000215165	1.66471
M127T513	127.00059	513.409500	nodiff									1.92195e+08	1.40878e+08	1.33298e+08	1.67236e+08	1.31836e+08	8.56586e+07	1.04077e+08	2.44438e+08	1.12767e+08	2.05473e+08	5.75932e+07	1.85388e+08	1.4185e+08	1.51623e+08	0.935549	0.77013	0.570561
M122T972	121.99894	971.612000	diff									2.97083e+08	1.35921e+08	2.08651e+08	3.48746e+08	2.35015e+08	1.86518e+08	3.50033e+08	6.02967e+08	4.2469e+08	5.11505e+08	1.45748e+08	3.76731e+08	2.35322e+08	4.01946e+08	0.585458	0.0410366	3.18523
M117T211	116.92783	210.619000	nodiff									6.78454e+07	6.10413e+07	7.43202e+07	8.87091e+07	8.4802e+07	2.01551e+08	7.44812e+07	2.58372e+07	6.01532e+07	2.1837e+08	8.91994e+07	7.8574e+07	9.63782e+07	9.11025e+07	1.05791	0.881417	0.602485
M309T42	309.15369	41.936300	nodiff									7.34842e+07	7.2766e+07	5.52718e+07	1.00222e+08	4.50022e+07	5.22178e+07	6.20869e+07	5.10015e+07	5.55666e+07	4.8988e+07	5.16281e+07	4.9891e+07	6.64941e+07	5.31937e+07	1.25004	0.146218	0.714358
M195T614	194.90026	614.300000	nodiff									4.60333e+06	1.1727e+08	2.55034e+06	1.60475e+06	2.00876e+06	1.70822e+06	9.63815e+06	1.26084e+08	9.14377e+06	1.80314e+08	4.47101e+06	3.29498e+06	2.16242e+07	5.54911e+07	0.389689	0.381878	1.03511
M228T536_2	228.04901	535.512000	diff									1.08297e+08	9.95786e+07	1.01708e+08	9.78019e+07	9.78952e+07	9.26296e+07	4.23421e+07	4.06124e+07	3.94766e+07	4.35155e+07	3.78463e+07	3.84694e+07	9.96518e+07	4.03771e+07	2.46803	1.81826e-10	2.12403
M123T147	122.97508	146.810000	nodiff									5.42954e+08	2.64222e+08	1.51097e+08	2.5099e+08	5.13545e+08	1.66819e+08	4.05869e+08	2.5006e+08	2.31962e+08	2.01017e+08	6.40931e+07	2.80511e+08	3.14938e+08	2.38919e+08	1.31818	0.383468	1.27062
M174T562_2	174.04041	562.069000	nodiff									5.09041e+06	7.32703e+07	4.76564e+06	5.14147e+06	5.0877e+06	5.91043e+06	2.10773e+06	1.83886e+06	8.15573e+06	2.15787e+06	9.27116e+06	8.06801e+06	1.65443e+07	5.26656e+06	3.14139	0.347446	0.582547
M869T290	868.60624	290.018500	nodiff									5.50068e+07	5.67171e+07	6.78995e+07	5.07196e+07	5.48065e+07	4.8449e+07	3.55272e+07	4.13134e+07	4.98211e+07	4.64346e+07	5.31193e+07	5.19879e+07	5.55998e+07	4.63673e+07	1.19912	0.040216	0.615061
M337T51	337.20591	50.743550	nodiff									1.78739e+06	4.14434e+07	4.89314e+06	4.30539e+07	2.67003e+07	1.93901e+06	4.42463e+06	2.90529e+07	5.94469e+06	2.54338e+07	2.79828e+07	3.46699e+06	1.99695e+07	1.6051e+07	1.24413	0.689227	0.248231
M489T29	489.27841	28.591600	nodiff									4.44397e+07	5.39181e+07	6.45976e+07	5.82859e+07	6.25948e+07	4.94669e+07	5.45841e+07	6.24234e+07	5.86848e+07	5.35858e+07	6.63173e+07	5.62231e+07	5.55505e+07	5.86364e+07	0.947372	0.430428	0.627791
M113T231	112.98484	230.691000	nodiff									2.19733e+08	2.34377e+08	1.68443e+08	3.9591e+08	5.32977e+07	4.00142e+08	1.69635e+08	2.2149e+08	4.82945e+07	1.82057e+08	8.78956e+07	2.94276e+08	2.45317e+08	1.67275e+08	1.46655	0.263129	1.78551
M147T551	146.96534	550.889500	nodiff									2.38658e+08	1.92997e+08	2.2816e+08	2.2589e+08	2.95092e+08	2.28957e+08	2.22477e+08	3.13902e+08	1.33485e+08	2.62916e+08	1.59562e+08	2.51235e+08	2.34959e+08	2.2393e+08	1.04925	0.726715	0.735707
M135T300	134.89406	300.231000	nodiff									7.10063e+07	9.24356e+07	8.00232e+07	7.71187e+07	7.2279e+07	9.87569e+07	6.18195e+07	9.39221e+07	1.09834e+08	1.20788e+08	8.43689e+07	7.22096e+07	8.19366e+07	9.04904e+07	0.905473	0.421943	0.665601
M130T529_1	130.05034	528.978000	diff									8.747e+07	8.15237e+07	9.48349e+07	9.40691e+07	8.21924e+07	8.83703e+07	2.94216e+07	4.59598e+07	2.18677e+07	2.70549e+07	1.29944e+07	2.57688e+07	8.80767e+07	2.71779e+07	3.24075	2.52023e-07	2.13546
M795T64	794.50800	63.947450	diff									6.04472e+07	6.93155e+07	5.30445e+07	7.2318e+07	6.79726e+07	5.21326e+07	3.03587e+07	3.58003e+07	3.25315e+07	4.10056e+07	3.36836e+07	2.94747e+07	6.25384e+07	3.38091e+07	1.84975	2.53807e-05	1.40016
M141T893	140.98002	892.763000	nodiff									3.40645e+08	3.67575e+08	1.79939e+07	2.35794e+07	3.72225e+08	3.80075e+08	3.74436e+08	1.05432e+08	3.24376e+07	5.76032e+07	3.35922e+08	1.08874e+08	2.50349e+08	1.69117e+08	1.48033	0.410033	1.52146
M113T54	112.99850	54.059200	nodiff									4.36642e+06	4.75053e+06	1.85729e+07	4.68201e+06	5.69927e+06	3.00775e+06	3.77466e+06	1.97746e+07	6.36995e+06	3.12013e+07	5.1748e+06	3.16821e+07	6.84649e+06	1.63296e+07	0.419269	0.134729	0.689008
M137T344	136.86245	344.216000	nodiff									1.21379e+08	2.81204e+06	9.12796e+07	1.25713e+08	9.47086e+07	3.98338e+06	1.35445e+08	1.40002e+08	8.09011e+06	5.50762e+06	1.07337e+08	1.11447e+08	7.33127e+07	8.46381e+07	0.86619	0.745709	0.557568
M736T324	735.52319	324.015000	nodiff									4.72795e+07	4.56626e+07	5.19264e+07	5.07838e+07	4.63164e+07	4.80986e+07	4.471e+07	4.61855e+07	4.63374e+07	4.95872e+07	4.73295e+07	4.85402e+07	4.83446e+07	4.7115e+07	1.0261	0.347721	0.307422
M137T189	137.00978	189.246500	nodiff									1.4866e+08	3.9817e+07	6.55686e+07	7.70682e+07	1.5719e+08	2.12544e+08	4.61535e+07	2.037e+08	7.84771e+07	6.36348e+07	4.7877e+07	4.97128e+07	1.16808e+08	8.15925e+07	1.4316	0.360972	0.793696
M130T529_2	130.08670	529.341000	diff									5.9045e+07	3.5251e+07	6.5243e+07	7.68163e+07	6.80171e+07	7.53936e+07	3.48481e+07	3.1264e+07	497543	2.19997e+07	2.00063e+07	3.09318e+07	6.32943e+07	2.32579e+07	2.72141	0.00056224	1.6029
M138T228	137.93996	227.869000	nodiff									2.05116e+08	2.03177e+08	1.68662e+08	1.53795e+08	1.71778e+08	1.76312e+08	1.15169e+08	9.66893e+07	1.78619e+08	2.02379e+08	1.93845e+08	1.74287e+08	1.79807e+08	1.60165e+08	1.12264	0.3409	0.415444
M80T176	79.95655	175.555000	nodiff									1.01487e+08	2.38624e+08	7.25272e+07	8.85167e+07	4.39232e+07	9.34248e+07	6.95495e+07	1.06997e+08	9.53628e+07	1.06307e+08	1.37744e+08	7.63058e+07	1.06417e+08	9.87112e+07	1.07807	0.799044	0.837171
M365T51	365.24710	50.904600	nodiff									1.62144e+07	2.92133e+07	2.8111e+07	1.59645e+07	2.93957e+07	2.85186e+07	2.39959e+07	3.13317e+07	3.77801e+07	3.02488e+07	4.0127e+07	2.63112e+07	2.45696e+07	3.16324e+07	0.776721	0.0869132	0.643133
M469T34	469.28452	34.424700	nodiff									3.71938e+07	6.31765e+07	3.76555e+07	5.24937e+07	2.97509e+07	3.7085e+07	3.46696e+07	4.4827e+07	3.75045e+07	2.886e+07	3.95256e+07	3.30895e+07	4.28926e+07	3.64127e+07	1.17796	0.269756	0.380078
M871T51	870.53733	51.389000	nodiff									2.05737e+07	3.15057e+07	2.08499e+07	2.78618e+07	3.11131e+07	2.57809e+07	1.79759e+07	2.49809e+07	2.44223e+07	2.65363e+07	2.56989e+07	2.63186e+07	2.62809e+07	2.43222e+07	1.08053	0.425772	0.120418
M122T120_1	121.97116	119.819000	diff									1.65015e+08	1.80963e+08	1.8978e+08	2.33629e+08	2.71863e+08	1.92996e+08	7.36797e+07	2.28697e+08	2.46426e+07	4.91344e+07	3.60908e+07	2.35381e+08	2.05708e+08	1.07938e+08	1.9058	0.0461569	2.22887
M170T507	170.04299	506.797000	nodiff									9.34447e+07	9.58841e+07	8.54462e+07	9.52723e+07	9.2371e+07	9.06784e+07	1.51148e+08	7.64362e+07	7.47122e+07	8.14363e+07	7.46257e+07	7.42397e+07	9.21828e+07	8.87664e+07	1.03849	0.792124	0.141353
M217T284	217.00308	284.032500	nodiff									3.38469e+08	3.44356e+08	3.45577e+08	2.85328e+08	2.68978e+08	2.96079e+08	3.60925e+08	3.32239e+08	3.32133e+08	2.773e+08	3.1997e+08	3.77691e+08	3.13131e+08	3.33376e+08	0.939273	0.3301	1.27608
M130T499	130.08671	498.919000	nodiff									1.17624e+08	1.67472e+08	7.81882e+07	4.26038e+08	4.75167e+07	4.03355e+08	1.55128e+08	9.57038e+07	5.67953e+07	9.72474e+07	8.15023e+07	1.09046e+08	2.06699e+08	9.92371e+07	2.08288	0.15124	2.39469
M122T133	121.99889	133.315000	nodiff									1.56596e+08	1.49813e+08	1.40495e+08	1.32159e+08	1.62549e+08	1.45077e+08	2.42273e+08	1.81438e+08	1.54347e+08	2.14141e+08	1.49573e+08	1.2894e+08	1.47782e+08	1.78452e+08	0.82813	0.121003	1.40742
M719T256	719.48887	255.813000	diff									1.53689e+07	1.36304e+07	2.12747e+07	1.4248e+07	2.12367e+07	1.69812e+07	3.23844e+07	4.0464e+07	7.49737e+07	3.68424e+07	4.76554e+07	5.20645e+07	1.71233e+07	4.73974e+07	0.361271	0.000794679	1.47494
M851T288	850.59892	287.623000	diff									4.8916e+07	4.35191e+07	6.35661e+07	4.47491e+07	5.83547e+07	4.40332e+07	1.44216e+07	1.47581e+07	1.7516e+07	1.74161e+07	2.56194e+07	2.27896e+07	5.0523e+07	1.87535e+07	2.69406	1.0412e-05	1.53909
M891T288	890.59351	288.387000	nodiff									3.50519e+07	3.74009e+07	4.34855e+07	3.79126e+07	3.58167e+07	3.76901e+07	3.49335e+07	3.60276e+07	3.47523e+07	3.78223e+07	4.73376e+07	4.0624e+07	3.78929e+07	3.85829e+07	0.982118	0.771144	0.289481
M151T263	151.02555	262.810000	nodiff									2.16759e+08	1.5534e+08	1.31771e+08	1.6309e+08	1.42701e+08	1.55299e+08	1.6941e+08	2.10936e+08	1.39992e+08	1.43854e+08	2.39402e+08	2.30462e+08	1.60827e+08	1.89009e+08	0.850893	0.220201	1.17838
M117T163	116.92784	163.475500	nodiff									1.48408e+08	1.30245e+08	2.88123e+08	1.2713e+08	1.17909e+08	1.20844e+08	1.07032e+08	1.35572e+08	1.23212e+08	2.59326e+08	1.35211e+08	1.37891e+08	1.55443e+08	1.49707e+08	1.03831	0.873149	0.668465
M180T59	180.00492	58.583700	nodiff									2.56341e+07	6.47663e+06	7.84646e+06	1.89559e+07	6.11046e+06	5.31493e+06	6.11253e+06	1.01633e+07	1.78875e+07	2.81299e+07	2.13654e+07	1.3526e+07	1.17231e+07	1.61974e+07	0.723762	0.368841	0.466934
M183T56	183.01290	56.037750	nodiff									1.55111e+08	1.28216e+08	1.25459e+08	1.8331e+08	1.39046e+08	1.20533e+08	1.35557e+08	1.39106e+08	1.48106e+08	1.82047e+08	1.46156e+08	1.47573e+08	1.41946e+08	1.49757e+08	0.947841	0.523563	0.783768
M758T51	757.50330	51.230700	nodiff									1.98921e+07	2.70997e+07	2.4794e+07	2.26917e+07	3.29357e+07	2.53882e+07	8.11299e+06	1.34142e+07	1.12965e+07	1.32076e+07	1.25662e+07	1.46653e+07	2.54669e+07	1.22105e+07	2.08566	6.69878e-05	0.956174
M353T206	353.04948	205.804000	diff									6.73581e+07	2.19245e+08	1.88703e+08	9.14028e+07	8.04417e+07	1.97888e+08	5.76183e+07	6.68532e+07	4.9778e+07	1.021e+08	1.01863e+08	6.84349e+07	1.4084e+08	7.44413e+07	1.89196	0.0466356	1.64555
M133T778	132.98133	777.932000	nodiff									8.50231e+06	4.67529e+06	4.92786e+06	5.11646e+06	5.10103e+06	6.70599e+07	1.35134e+08	1.17041e+07	5.55937e+06	6.08817e+06	2.98475e+06	3.77967e+06	1.58971e+07	2.75416e+07	0.577204	0.63615	0.58865
M248T261	248.08024	261.214000	nodiff									8.75134e+07	9.67053e+07	4.86654e+07	1.23884e+08	5.15531e+07	7.52967e+07	1.12853e+08	6.2822e+07	8.11033e+07	8.23925e+07	6.22885e+07	7.96579e+07	8.06031e+07	8.01862e+07	1.0052	0.976609	0.746641
M746T128	745.50456	127.550000	nodiff									3.41757e+08	3.73661e+07	3.8027e+07	2.86874e+07	4.28714e+08	3.02855e+07	1.13441e+07	1.63382e+07	2.82917e+07	1.1048e+07	1.77827e+07	2.67018e+07	1.50806e+08	1.85844e+07	8.11465	0.108609	2.49521
M98T329	98.02393	328.671000	nodiff									5.62802e+07	4.01308e+07	5.13877e+07	6.55414e+07	6.37285e+07	5.37899e+07	6.3983e+07	4.10695e+07	1.26949e+08	4.73309e+07	2.76923e+07	4.21434e+07	5.51431e+07	5.81947e+07	0.947562	0.843264	0.434381
M586T55	585.51249	55.452000	nodiff									3.66056e+07	4.03079e+07	2.62368e+06	3.04516e+06	3.45997e+07	2.84495e+07	6.3957e+06	1.76848e+07	4.29491e+06	6.20176e+06	6.79309e+06	2.83415e+06	2.42719e+07	7.3674e+06	3.2945	0.0427154	0.897983
M181T213	181.00004	212.894000	diff									1.08776e+08	1.3052e+08	2.74766e+08	1.69198e+08	4.98987e+08	1.07064e+08	5.11004e+08	4.40426e+08	4.49667e+08	4.82392e+08	4.79771e+08	5.21019e+08	2.14885e+08	4.80713e+08	0.447014	0.0018976	4.56574
M122T162	121.97119	161.698000	nodiff									1.76615e+08	3.68677e+07	1.44767e+08	2.13724e+08	1.48724e+08	1.8955e+08	2.71393e+07	1.90432e+08	1.62162e+08	3.59045e+07	1.57469e+07	1.83691e+08	1.51708e+08	1.02513e+08	1.47989	0.275946	1.21209
M122T164	121.99891	164.038000	nodiff									2.96674e+08	1.40297e+08	1.88858e+08	2.99252e+08	2.16303e+08	2.42537e+08	2.93145e+08	2.55445e+08	3.01529e+08	2.40547e+08	1.04536e+08	2.71842e+08	2.30654e+08	2.44507e+08	0.94334	0.729188	0.761781
M99T500	98.95491	499.736000	nodiff									1.1866e+06	615364	524844	1.38867e+06	1.17865e+06	1.22889e+06	1.63358e+06	1.39185e+06	2.6787e+07	969792	5.36424e+06	1.04575e+06	1.0205e+06	6.1987e+06	0.164632	0.24324	0.41532
M95T259	94.97992	259.396500	nodiff									2.31467e+08	2.17102e+08	1.57786e+08	3.24083e+08	1.32051e+08	2.13228e+08	1.97815e+08	1.59747e+08	1.45673e+08	1.51854e+08	2.75976e+08	2.87152e+08	2.1262e+08	2.03036e+08	1.0472	0.804191	0.927984
M154T49	153.98112	49.271100	diff									3.11783e+07	2.94366e+07	2.94995e+07	3.2554e+07	2.73001e+07	2.50737e+07	4.01973e+07	4.34878e+07	4.49815e+07	4.53878e+07	5.5857e+07	4.08194e+07	2.91737e+07	4.51218e+07	0.646555	9.77918e-05	1.13731
M97T812	96.96883	812.224000	nodiff									1.5393e+08	2.06913e+08	3.35684e+08	1.74656e+08	2.24633e+08	2.30935e+08	2.05037e+08	1.64447e+08	1.84003e+08	2.00051e+08	1.50787e+08	2.42438e+08	2.21125e+08	1.91127e+08	1.15695	0.326896	1.38703
M79T66	78.91810	66.156750	diff									1.04805e+08	1.09784e+08	7.36284e+07	1.37931e+08	9.25689e+07	9.63702e+07	1.53573e+08	1.25857e+08	1.46366e+08	1.61092e+08	1.11273e+08	1.06867e+08	1.02515e+08	1.34172e+08	0.764056	0.0323171	1.58586
M145T306	144.86913	305.792000	nodiff									2.15537e+08	2.03883e+08	1.88991e+08	2.31694e+08	1.84646e+08	2.04234e+08	2.01281e+08	2.24906e+08	1.51815e+08	2.06013e+08	1.96203e+08	2.21448e+08	2.04831e+08	2.00278e+08	1.02273	0.730349	0.373875
M180T188	180.01601	188.231500	nodiff									5.25095e+08	6.12716e+08	2.84813e+08	8.06772e+08	7.12651e+08	1.77896e+08	6.69852e+08	6.39172e+08	6.97266e+08	5.25437e+08	2.27256e+08	2.86353e+08	5.1999e+08	5.07556e+08	1.0245	0.925747	0.45742
M117T240	116.92782	240.234000	nodiff									1.45852e+08	9.66138e+07	7.93627e+07	7.41914e+07	8.56102e+07	7.88434e+07	8.93881e+07	2.20429e+08	6.99567e+07	7.73084e+07	5.70204e+07	9.33707e+07	9.34123e+07	1.01246e+08	0.922631	0.775882	0.415395
M141T493	140.97996	492.668000	nodiff									7.80547e+06	7.75827e+06	5.07223e+06	4.81798e+06	3.21822e+07	3.20848e+07	2.88628e+06	3.44733e+07	4.68386e+06	2.10792e+07	5.6961e+06	3.4897e+07	1.49535e+07	1.7286e+07	0.865065	0.7817	0.321964
M164T437	164.07134	436.932500	nodiff									4.5443e+08	3.22547e+07	1.38936e+08	4.59449e+08	3.08227e+08	2.8523e+08	3.24912e+08	3.15824e+08	2.89039e+08	4.74159e+08	3.62917e+08	7.5542e+07	2.79755e+08	3.07066e+08	0.911058	0.761559	1.3086
M80T49	79.95656	48.892200	nodiff									1.26311e+08	8.57707e+07	9.4306e+07	8.79902e+07	9.23562e+07	7.68338e+07	9.67584e+07	5.06293e+07	7.03717e+07	4.88734e+07	8.62798e+07	8.51184e+07	9.39279e+07	7.30052e+07	1.28659	0.0785775	0.795583
M136T145	135.94457	145.436000	nodiff									1.38187e+08	1.21249e+08	2.80273e+08	9.7978e+07	5.88097e+08	1.35535e+08	6.93005e+08	1.39318e+08	8.18219e+07	4.55467e+08	1.88596e+08	1.59455e+08	2.26886e+08	2.86277e+08	0.792541	0.641952	1.53588
M616T510_1	615.99539	509.704500	nodiff									8.66755e+07	9.11272e+07	8.48077e+07	1.01154e+08	8.56886e+07	8.88842e+07	1.12547e+08	1.11529e+08	9.02744e+07	1.29236e+08	9.37407e+07	8.90673e+07	8.97228e+07	1.04399e+08	0.859424	0.0620839	1.14148
M92T309	91.96592	309.358000	nodiff									3.48552e+06	3.51176e+06	4.3638e+06	4.00177e+06	3.53194e+06	2.5978e+06	3.13808e+06	5.20399e+06	3.59503e+06	2.70576e+06	2.49888e+07	3.78874e+06	3.5821e+06	7.23674e+06	0.494988	0.330805	0.314636
M138T970	137.93997	969.645000	nodiff									5.27277e+08	6.0548e+08	4.28646e+08	5.62236e+08	7.16212e+08	4.96784e+08	3.91841e+08	5.37336e+08	1.52859e+08	7.7239e+08	1.763e+08	6.37625e+08	5.56106e+08	4.44725e+08	1.25045	0.334442	1.40105
M462T51	462.32680	50.863500	nodiff									1.61815e+07	1.87747e+07	1.84245e+07	1.76487e+07	2.16514e+07	1.58192e+07	8.33257e+06	1.32443e+07	1.5585e+07	1.43088e+07	1.09012e+07	1.59039e+07	1.80833e+07	1.3046e+07	1.38612	0.00661625	0.531011
M147T306	146.86618	306.215000	nodiff									2.10273e+08	1.8642e+08	1.81779e+08	2.18911e+08	1.91929e+08	1.96627e+08	2.29712e+08	2.17524e+08	1.54865e+08	2.05393e+08	1.94061e+08	2.14969e+08	1.97657e+08	2.02754e+08	0.974858	0.685818	0.749163
M201T471	201.02538	471.300000	nodiff									1.64375e+08	1.7001e+08	1.55448e+08	1.32726e+08	1.20402e+08	9.24321e+07	1.62313e+08	1.76337e+08	1.57615e+08	1.94721e+08	1.21014e+08	1.72505e+08	1.39232e+08	1.64084e+08	0.848541	0.146814	1.28496
M147T456	146.96542	456.067000	nodiff									5.24895e+08	6.08127e+08	4.62273e+08	2.92295e+08	5.36149e+08	6.24623e+08	5.1675e+08	3.14978e+08	7.22774e+08	5.07582e+08	5.93424e+08	6.22699e+08	5.0806e+08	5.46368e+08	0.929887	0.620247	1.17403
M196T37	196.01048	37.473900	nodiff									2.30695e+07	4.60492e+07	4.35437e+07	2.97486e+07	3.82803e+07	3.14974e+07	6.1448e+07	7.26709e+07	3.32658e+07	8.61238e+07	3.0643e+07	4.86655e+07	3.53648e+07	5.54695e+07	0.637554	0.0646538	1.088
M267T74	267.23358	73.869700	diff									1.79957e+08	1.9865e+08	1.88631e+08	2.00383e+08	2.01346e+08	1.77903e+08	1.04573e+08	1.00997e+08	1.06403e+08	1.12511e+08	1.10544e+08	1.14027e+08	1.91145e+08	1.08176e+08	1.76698	8.14543e-09	2.45338
M183T72	183.01285	71.713000	nodiff									1.23683e+08	4.47406e+08	1.49645e+08	2.37641e+08	1.6304e+08	1.45686e+08	3.84629e+08	2.15682e+08	3.19913e+08	1.71663e+08	4.88163e+08	2.25764e+08	2.11184e+08	3.00969e+08	0.701679	0.227962	1.96418
M281T320_1	281.00877	320.474000	diff									6.50014e+07	6.36242e+07	6.59162e+07	6.11641e+07	6.69023e+07	5.04506e+07	735072	544849	512472	881534	2.88246e+07	178960	6.21765e+07	5.27959e+06	11.7768	8.6229e-07	2.08744
M117T276	116.92783	276.407000	nodiff									4.80647e+07	1.19426e+08	2e+08	4.49155e+07	2.12885e+08	2.77336e+08	1.15678e+08	7.65291e+07	5.77925e+07	2.996e+08	4.5622e+07	7.95666e+07	1.50438e+08	1.12465e+08	1.33764	0.503673	0.767761
M141T218	140.98571	217.813000	nodiff									1.82819e+07	2.52825e+08	3.15317e+07	1.23796e+08	2.02173e+07	2.3368e+08	1.84604e+07	2.32456e+07	3.36932e+07	5.27225e+07	8.28126e+07	1.00841e+08	1.13389e+08	5.19626e+07	2.18212	0.213314	1.71161
M434T51_1	434.23756	50.863500	nodiff									1.29012e+07	1.67684e+07	1.37914e+07	1.71996e+07	1.6557e+07	1.5295e+07	2.83585e+06	4.31296e+06	5.05017e+06	5.24332e+06	3.99591e+06	4.64412e+06	1.54188e+07	4.34705e+06	3.54694	7.34543e-08	0.915492
M281T336_3	281.24897	336.038000	diff									1.00814e+08	9.91909e+07	9.35135e+07	9.68265e+07	9.79229e+07	9.27085e+07	9.64745e+07	6.16195e+07	6.56758e+07	5.79449e+07	7.68613e+07	6.58425e+07	9.68294e+07	7.07364e+07	1.36888	0.00130003	1.15395
M117T182	116.92785	181.988000	nodiff									2.86389e+08	1.59269e+08	1.58906e+08	1.31601e+08	1.50527e+08	2.02761e+08	1.55445e+08	1.51956e+08	1.50386e+08	1.57728e+08	1.95839e+08	1.73557e+08	1.81575e+08	1.64152e+08	1.10614	0.486648	0.542009
M133T793	133.01367	793.076000	nodiff									7.28617e+07	1.75093e+08	6.95112e+07	8.01118e+07	1.02627e+08	6.44604e+07	1.02628e+08	6.74068e+07	1.32777e+08	6.94498e+07	8.55794e+07	3.03203e+08	9.41109e+07	1.26841e+08	0.741962	0.436946	0.983188
M360T51	360.22203	50.901800	diff									1.62125e+07	1.82095e+07	1.82347e+07	1.95305e+07	1.78745e+07	1.51345e+07	1.26968e+06	2.55094e+06	2.70177e+06	2.96652e+06	2.19599e+06	3.74135e+06	1.75327e+07	2.57104e+06	6.8193	1.66062e-09	1.0839
M95T918	94.97981	918.334000	nodiff									5.36585e+07	1.87031e+08	8.42093e+07	6.3027e+07	5.3471e+07	6.135e+07	1.82869e+08	5.10741e+07	5.09299e+07	1.68674e+08	5.38452e+07	1.24756e+08	8.37911e+07	1.05358e+08	0.795299	0.526322	0.840847
M147T578	146.96541	578.339000	nodiff									1.18236e+08	4.25483e+08	3.39216e+08	4.56416e+08	1.29718e+08	1.9823e+08	1.01439e+08	9.79508e+07	1.8536e+08	9.32567e+07	2.28533e+08	1.05185e+08	2.77883e+08	1.35287e+08	2.05402	0.0536718	2.46646
M180T84	180.01610	83.975100	nodiff									1.37516e+09	4.46696e+08	8.05504e+08	7.5852e+08	1.40508e+09	9.02566e+08	8.14886e+08	8.16254e+08	7.31187e+08	8.32358e+08	7.93967e+08	8.41634e+08	9.4892e+08	8.05048e+08	1.17871	0.371338	1.96233
M566T59	565.52128	59.346050	nodiff									1.89975e+07	4.92662e+07	1.53763e+07	2.32579e+07	1.67167e+07	2.15809e+07	3.37233e+07	1.29285e+07	4.20785e+07	1.13018e+07	1.68177e+07	1.32069e+07	2.41993e+07	2.16761e+07	1.1164	0.739808	0.183417
M113T227	112.99842	227.097000	nodiff									2.24537e+08	5.30769e+08	2.62777e+08	4.00623e+08	2.55687e+08	1.89037e+08	1.32883e+08	2.61972e+08	1.36147e+08	1.73579e+08	3.00625e+08	2.66909e+08	3.10572e+08	2.12019e+08	1.46483	0.136135	1.79959
M180T244	180.01601	243.940000	nodiff									6.19947e+08	7.95926e+08	7.37274e+08	7.63081e+08	7.65924e+08	6.44197e+08	6.80308e+08	1.47153e+08	6.93552e+08	7.59275e+08	7.59841e+08	7.26546e+08	7.21058e+08	6.27779e+08	1.14859	0.379195	0.913576
M150T494	150.04183	494.473000	diff									1.6136e+08	1.70182e+08	1.59043e+08	1.56153e+08	1.60738e+08	1.5978e+08	412317	1.6794e+08	746531	406306	1.59109e+08	560621	1.61209e+08	5.48625e+07	2.93842	0.0114777	2.38695
M444T51	444.31621	50.881250	nodiff									1.39322e+07	1.8289e+07	1.68143e+07	1.70722e+07	1.84722e+07	1.18728e+07	2.88135e+06	4.43235e+06	5.00256e+06	3.6106e+06	3.89699e+06	4.60023e+06	1.60755e+07	4.07068e+06	3.94909	8.12394e-07	0.957114
M311T53	311.29597	53.415800	nodiff									4.84151e+07	5.29574e+07	5.31153e+07	5.1586e+07	5.30479e+07	5.42443e+07	5.11661e+07	5.47967e+07	8.90249e+07	6.10811e+07	6.29704e+07	6.35213e+07	5.22277e+07	6.37601e+07	0.819128	0.0622448	0.859987
M97T147	96.96058	147.296000	nodiff									5.26821e+08	8.19869e+07	1.60716e+08	1.24295e+08	5.051e+08	2.80777e+07	7.69504e+07	3.80818e+08	1.98746e+08	1.94591e+08	1.1326e+08	1.37354e+08	2.37833e+08	1.8362e+08	1.29525	0.599466	1.4963
M210T403	209.94893	402.817000	nodiff									5.01068e+06	7.29118e+06	1.80665e+06	1.01431e+07	2.06564e+06	5.76023e+06	4.69264e+06	3.55722e+06	2.59704e+06	1.26934e+07	3.61211e+06	2.65194e+06	5.34624e+06	4.96739e+06	1.07627	0.856437	0.299205
M171T335	171.00755	335.124000	nodiff									1.22065e+08	1.00485e+08	9.32883e+07	1.15761e+08	1.03038e+08	1.04308e+08	1.13508e+08	9.8565e+07	7.89937e+07	1.00872e+08	1.01179e+08	1.06748e+08	1.06491e+08	9.99778e+07	1.06514	0.332871	0.24295
M446T51	446.33160	50.904600	nodiff									1.61304e+07	1.93084e+07	1.80645e+07	1.59034e+07	1.9743e+07	1.66085e+07	8.91648e+06	1.19254e+07	1.23135e+07	1.43402e+07	1.12958e+07	1.29986e+07	1.76264e+07	1.1965e+07	1.47316	0.000217938	0.585259
M113T254	112.98485	254.484500	nodiff									2.04249e+08	2.62447e+08	1.65668e+08	2.07593e+08	1.97397e+08	9.97024e+07	1.61233e+08	2.25586e+08	1.33721e+08	1.77993e+08	1.86011e+08	2.10625e+08	1.89509e+08	1.82528e+08	1.03825	0.792723	0.14718
M180T336_1	180.03221	336.133500	nodiff									3.9452e+07	6.6329e+06	3.98258e+07	3.69879e+07	3.94427e+07	4.01302e+07	3.82305e+07	898237	3.34748e+07	5.92529e+06	3.98808e+07	7.49594e+06	3.37452e+07	2.09843e+07	1.60812	0.193278	0.572192
M180T334_1	180.01600	333.950000	nodiff									3.5993e+07	3.81076e+07	3.66264e+07	3.71978e+07	3.8625e+07	4.19877e+07	3.78563e+07	3.29381e+07	3.811e+07	3.93521e+07	3.74379e+07	3.77998e+07	3.80896e+07	3.7249e+07	1.02257	0.518268	0.163927
M71T309	70.94525	309.209000	nodiff									2.29684e+08	2.39796e+08	3.09862e+08	2.3645e+08	3.16303e+08	2.08731e+08	2.28302e+08	2.34694e+08	2.37428e+08	2.17268e+08	1.81365e+08	2.24389e+08	2.56804e+08	2.20574e+08	1.16425	0.10276	1.66505
M276T215	276.02992	214.826000	nodiff									1.48079e+08	2.75079e+08	4.04005e+08	4.93259e+08	3.61867e+08	3.97712e+08	8.48863e+08	7.82041e+08	2.16584e+08	5.92686e+08	2.03773e+08	2.32414e+08	3.46667e+08	4.79393e+08	0.723136	0.336785	2.20767
M180T234	179.98873	234.167500	nodiff									3.95816e+07	1.97859e+08	3.47577e+07	5.10182e+07	1.77448e+08	3.83099e+07	4.72818e+07	6.28285e+07	5.11662e+07	6.29665e+07	9.22834e+07	5.83336e+07	8.98291e+07	6.24767e+07	1.4378	0.40981	0.79777
M250T535	250.03111	534.828000	diff									7.91455e+07	7.81014e+07	7.95919e+07	7.68303e+07	6.64909e+07	7.15434e+07	4.17203e+07	3.9272e+07	3.91864e+07	4.35782e+07	3.58534e+07	3.77107e+07	7.52839e+07	3.95535e+07	1.90334	3.81095e-08	1.61813
M301T73	301.21798	73.162600	diff									1.45892e+08	1.54652e+08	1.45269e+08	1.50823e+08	1.52553e+08	1.5484e+08	6.6186e+07	5.98973e+07	6.23793e+07	7.14799e+07	6.79066e+07	6.81098e+07	1.50672e+08	6.59931e+07	2.28314	9.0201e-12	2.52662
M80T250	79.95654	249.670000	nodiff									1.35554e+08	1.87392e+08	2.00988e+08	2.38793e+08	1.07458e+08	4.57465e+07	1.89433e+08	4.17418e+07	1.2933e+08	9.7973e+07	6.41033e+07	2.03026e+08	1.52655e+08	1.20934e+08	1.2623	0.437987	0.701494
M225T79	225.18624	79.171000	diff									8.60963e+07	8.34803e+07	8.5649e+07	8.40469e+07	8.76258e+07	8.00348e+07	1.27766e+08	1.42934e+08	1.30605e+08	1.37445e+08	1.34155e+08	1.28194e+08	8.44888e+07	1.33516e+08	0.632798	4.43843e-09	2.09719
M135T446	134.89408	445.873000	nodiff									6.68421e+07	1.12566e+08	6.17579e+07	6.54002e+07	1.23507e+08	8.61713e+07	8.48845e+07	1.13945e+08	8.35501e+07	8.00179e+07	8.0194e+07	7.22136e+07	8.60406e+07	8.58008e+07	1.0028	0.984827	0.382255
M113T258	112.99844	258.204000	nodiff									2.40271e+08	2.00972e+08	1.01177e+08	2.53815e+08	1.57083e+08	1.38493e+08	1.88369e+08	1.86823e+08	1.35493e+08	1.41438e+08	9.31771e+07	4.22479e+08	1.81968e+08	1.9463e+08	0.934946	0.818445	0.443841
M585T59	585.48960	58.799900	diff									4.62786e+07	4.40633e+07	4.00181e+07	4.69999e+07	4.6453e+07	5.54998e+07	3.97127e+07	1.55434e+07	1.40548e+07	1.15822e+07	1.55085e+07	3.80444e+07	4.65521e+07	2.24077e+07	2.07751	0.00161241	1.19437
M119T65	119.03430	65.202000	nodiff									6.11993e+07	7.14463e+07	6.0151e+07	1.06128e+08	7.78259e+07	7.1139e+07	1.65348e+08	9.79737e+07	7.86545e+07	5.97812e+07	1.15153e+07	9.15212e+07	7.46482e+07	8.41323e+07	0.887271	0.671642	0.515576
M136T115	135.94456	114.560500	nodiff									1.36266e+08	1.55259e+08	9.08815e+07	1.29605e+08	1.30217e+08	1.42791e+08	1.24703e+08	1.72355e+08	1.26434e+08	1.49449e+08	1.41822e+08	1.43875e+08	1.30837e+08	1.43106e+08	0.914262	0.306077	0.900674
M141T513	140.91048	513.444000	nodiff									6.3141e+07	1.12466e+08	1.1534e+08	8.58336e+07	7.44259e+07	1.18237e+08	6.31178e+07	3.62599e+07	1.36652e+08	6.61973e+07	5.00159e+07	1.30465e+08	9.49071e+07	8.04512e+07	1.17968	0.483216	0.515403
M147T182	146.96546	182.181000	nodiff									1.65964e+08	6.18719e+08	4.99686e+08	5.71978e+08	5.51526e+08	1.13788e+08	7.82867e+08	7.98847e+08	7.17165e+08	1.55138e+08	6.43597e+08	7.5244e+08	4.20277e+08	6.41676e+08	0.654968	0.131133	3.48266
M183T129	183.01274	129.218000	nodiff									1.13841e+08	1.47591e+08	1.10076e+08	9.51731e+07	1.37056e+08	1.00908e+08	2.61003e+08	1.6472e+08	1.36843e+08	1.06091e+08	1.08497e+08	1.06251e+08	1.17441e+08	1.47234e+08	0.797648	0.279416	1.12448
M183T293	183.01584	293.422000	nodiff									1.38137e+08	2.41036e+08	1.61722e+08	1.57882e+08	1.79549e+08	1.66247e+08	1.63057e+08	1.25398e+08	2.10804e+08	1.38048e+08	1.51572e+08	1.45868e+08	1.74095e+08	1.55791e+08	1.11749	0.355633	0.399562
M334T51	334.20635	50.904600	nodiff									1.33378e+07	1.33709e+07	1.60111e+07	1.42306e+07	1.79891e+07	1.39816e+07	2.99321e+06	3.23361e+06	4.01317e+06	4.24069e+06	2.43466e+06	4.53954e+06	1.48202e+07	3.57582e+06	4.14456	8.17333e-08	0.930685
M137T58	137.00994	57.790850	nodiff									5.96212e+07	7.17245e+07	5.86831e+07	3.93416e+07	7.05238e+07	6.4618e+07	7.95752e+07	3.20118e+07	5.86861e+07	9.16871e+07	6.46279e+07	8.45487e+07	6.07521e+07	6.85228e+07	0.886596	0.459101	0.547798
M134T58	133.99117	57.572300	nodiff									2.94563e+07	1.66868e+07	1.64406e+07	4.49272e+07	2.19475e+07	2.43344e+07	5.71818e+07	1.3621e+07	3.35707e+07	4.85688e+07	1.9702e+07	3.84498e+07	2.56321e+07	3.51823e+07	0.728551	0.263313	0.68771
M80T444	79.95655	443.685000	nodiff									3.63063e+07	3.73764e+07	4.86947e+07	2.69408e+07	2.61851e+07	2.65157e+07	3.68538e+07	3.37891e+07	3.94679e+07	3.08185e+07	5.16922e+07	3.78436e+07	3.36698e+07	3.84109e+07	0.876571	0.335315	0.485676
M820T207	819.52083	206.666500	nodiff									1.05821e+08	7.35456e+07	2.28743e+08	1.5023e+08	1.60989e+08	7.00883e+07	1.02079e+08	6.15173e+07	9.31977e+07	6.87466e+07	9.34341e+07	8.54937e+07	1.31569e+08	8.4078e+07	1.56485	0.0935882	1.72054
M183T232	182.97141	232.066000	nodiff									2.40884e+07	1.74248e+07	3.02002e+08	2.36038e+07	1.47387e+07	2.16557e+07	1.64293e+07	1.62401e+07	1.50172e+07	1.87958e+07	1.67026e+07	8.43577e+06	6.72523e+07	1.52701e+07	4.40417	0.294584	1.62824
M133T797	132.98131	797.486000	nodiff									4.62745e+06	1.57446e+07	8.55417e+06	5.7485e+06	1.25082e+08	1.66036e+07	8.42246e+06	1.26523e+08	1.02556e+07	1.70498e+08	6.44697e+06	1.74091e+07	2.93934e+07	5.65926e+07	0.519386	0.459466	0.929667
M180T131	179.98873	130.584500	nodiff									1.88807e+08	2.82736e+07	6.43381e+07	2.16683e+08	2.39729e+08	6.96171e+07	6.98822e+07	5.25123e+07	1.929e+08	4.26664e+07	3.96145e+07	2.06883e+08	1.34575e+08	1.00743e+08	1.33582	0.503619	1.06265
M281T417	281.09947	417.419000	nodiff									7.1316e+07	6.4818e+07	6.96316e+07	6.87953e+07	6.81322e+07	6.45828e+07	7.56512e+07	6.72453e+07	6.78217e+07	7.47955e+07	6.69799e+07	6.78116e+07	6.78793e+07	7.00509e+07	0.969	0.297622	0.631022
M137T215	137.00978	215.129500	nodiff									3.46455e+07	2.98716e+07	8.77188e+07	3.03326e+07	2.20399e+07	8.83562e+07	7.18554e+07	8.65877e+07	7.09827e+07	1.01309e+08	3.10117e+07	9.23316e+07	4.88274e+07	7.56796e+07	0.645186	0.126395	1.21483
M147T851	146.96539	851.498000	nodiff									8.194e+07	1.42953e+08	1.35404e+08	4.31682e+08	7.60468e+07	1.27446e+08	1.12498e+08	1.18896e+08	9.80065e+07	4.79902e+08	8.58627e+08	2.11637e+08	1.65912e+08	3.13261e+08	0.529629	0.301451	2.49849
M293T298	293.05507	297.682000	diff									7.4009e+07	7.63862e+07	7.91473e+07	7.9093e+07	8.47388e+07	7.03953e+07	4.86361e+07	3.91379e+07	3.35446e+07	4.05033e+07	3.37891e+07	4.36702e+07	7.72949e+07	3.98802e+07	1.93818	2.86886e-07	1.64924
M130T397	130.05037	397.410000	nodiff									7.90011e+07	7.99396e+07	8.23761e+07	7.76917e+07	9.30063e+07	8.86877e+07	1.09934e+08	8.32034e+07	8.52497e+07	1.02206e+08	8.4236e+07	9.3542e+07	8.34504e+07	9.30617e+07	0.896721	0.0905287	0.906056
M180T116	179.98874	115.892000	nodiff									4.75107e+07	2.16056e+07	1.76547e+07	2.78596e+07	3.42638e+07	3.60257e+07	2.09376e+07	1.8282e+07	5.59705e+07	2.52018e+07	2.09059e+07	3.18188e+07	3.082e+07	2.88528e+07	1.06818	0.791818	0.0425718
M101T284	100.96016	283.949000	nodiff									9.83276e+07	8.20549e+07	7.58924e+07	1.29846e+08	9.18693e+07	1.11292e+08	8.94168e+07	1.18009e+08	9.81905e+07	1.02664e+08	8.99322e+07	1.21534e+08	9.82137e+07	1.03291e+08	0.950844	0.61787	0.551802
M243T316	243.06243	315.854000	diff									1.35385e+08	1.44213e+08	1.51388e+08	1.22856e+08	1.46936e+08	1.01775e+08	5.87161e+07	4.51529e+07	4.14614e+07	5.9094e+07	5.45526e+07	4.83851e+07	1.33759e+08	5.1227e+07	2.6111	1.46555e-06	2.47208
M180T142	180.01600	141.776000	nodiff									1.20427e+08	1.17105e+08	1.57705e+08	1.6674e+08	1.23386e+08	1.43406e+08	2.323e+08	1.3061e+08	8.3255e+07	1.07144e+08	1.32984e+08	2.87196e+08	1.38128e+08	1.62248e+08	0.851339	0.489191	0.891559
M389T510_1	389.00638	510.031000	nodiff									1.11125e+08	1.05769e+08	9.45416e+07	1.64942e+06	5.64434e+06	9.93804e+07	2.26584e+06	1.20157e+08	1.20391e+08	2.81576e+06	1.06664e+08	5.12335e+06	6.96849e+07	5.95694e+07	1.16981	0.764216	0.230687
M122T194	121.97120	194.494000	nodiff									9.68694e+07	3.94468e+07	1.77757e+07	2.36645e+07	9.81902e+07	2.87277e+07	3.01189e+07	2.46615e+07	5.61918e+07	2.50957e+07	2.2628e+07	1.80116e+06	5.07791e+07	2.67495e+07	1.89832	0.180003	0.875007
M136T82	135.94460	82.315450	nodiff									7.62404e+08	2.22332e+08	4.33424e+08	2.915e+08	1.62305e+08	6.52717e+08	2.49661e+08	5.07949e+08	1.82969e+08	1.10174e+08	1.20848e+08	1.92507e+08	4.20781e+08	2.27351e+08	1.85079	0.125285	2.5474
M879T510	879.04671	509.965000	nodiff									4.74467e+07	4.45952e+07	3.36203e+07	5.75364e+07	3.72398e+07	4.02262e+07	5.41489e+07	6.24158e+07	5.97725e+07	6.81979e+07	4.47154e+07	4.44368e+07	4.34441e+07	5.56146e+07	0.781165	0.0431298	0.970569
M796T295	795.55211	294.960000	nodiff									6.78519e+07	6.25037e+07	7.34989e+07	4.77338e+07	8.54489e+07	4.84228e+07	4.59936e+07	4.71027e+07	6.2164e+07	5.62841e+07	4.19083e+07	7.56397e+07	6.42433e+07	5.48487e+07	1.17128	0.261316	0.821698
M275T47	275.03696	46.888600	nodiff									2.79034e+07	2.7706e+07	3.07626e+07	2.44845e+07	2.82641e+07	2.12229e+07	1.77388e+07	1.98365e+07	2.40819e+07	1.87235e+07	2.1829e+07	1.9575e+07	2.67239e+07	2.02974e+07	1.31662	0.00311091	0.589165
M119T998	118.91755	998.281500	nodiff									4.57777e+07	1.20412e+08	1.61558e+08	1.57196e+08	2.62515e+08	2.7356e+08	2.13606e+08	1.07319e+08	2.20294e+08	2.00052e+08	2.30127e+08	1.2249e+08	1.7017e+08	1.82315e+08	0.933386	0.775707	0.682425
M789T51_2	789.47347	51.317500	nodiff									1.94188e+07	2.37415e+07	1.98858e+07	2.1687e+07	2.43626e+07	1.97962e+07	1.2344e+07	1.6816e+07	1.91686e+07	1.8767e+07	1.79268e+06	1.99178e+07	2.1482e+07	1.4801e+07	1.45139	0.0477922	0.526816
M95T301	94.98968	301.034000	nodiff									1.70654e+08	1.3422e+08	1.79974e+08	1.15754e+08	2.2891e+08	2.67611e+08	2.6766e+08	2.48648e+08	1.69726e+08	1.81033e+08	2.99751e+08	2.0316e+08	1.82854e+08	2.2833e+08	0.800833	0.178936	1.46243
M95T226	94.97999	226.335000	nodiff									1.92739e+08	1.12364e+08	1.19421e+08	9.85557e+07	1.2084e+08	1.18987e+08	8.20982e+07	1.36902e+08	1.23781e+08	4.74567e+08	8.02039e+07	1.08346e+08	1.27151e+08	1.6765e+08	0.758433	0.538094	1.1138
M123T128	122.97507	128.417000	nodiff									1.53514e+08	8.06665e+07	1.26266e+08	1.62012e+08	1.12869e+08	1.01248e+08	1.53265e+08	1.10116e+08	1.60276e+08	1.06237e+08	1.17571e+08	1.03807e+08	1.22763e+08	1.25212e+08	0.980438	0.883404	0.410127
M242T629	242.08008	628.917000	diff									2.66558e+08	2.45805e+08	2.23109e+08	2.43134e+08	2.17871e+08	2.2657e+08	3.42582e+08	3.19658e+08	2.69703e+08	3.62149e+08	3.41881e+08	3.04862e+08	2.37175e+08	3.23473e+08	0.733214	0.00022569	2.81229
M591T511	591.02578	510.824000	diff									1.12624e+08	1.19484e+08	1.05598e+08	1.15071e+08	1.21502e+08	8.6719e+07	1.17108e+08	1.44621e+08	1.43972e+08	1.54946e+08	1.23197e+08	1.12732e+08	1.10166e+08	1.32763e+08	0.829797	0.0277052	1.32206
M463T33	463.28982	32.746000	nodiff									3.66434e+07	4.09617e+07	4.01449e+07	3.45943e+07	4.10048e+07	4.45213e+07	4.07308e+07	4.52943e+07	4.31242e+07	3.78201e+07	4.68908e+07	4.56676e+07	3.96451e+07	4.32546e+07	0.916551	0.102816	0.536457
M113T282	112.98486	282.242000	nodiff									6.31024e+07	1.27347e+08	6.96536e+07	8.41884e+07	3.9273e+08	9.8895e+07	7.82869e+07	6.61222e+07	6.04626e+07	8.4925e+07	6.14266e+07	7.87854e+07	1.3932e+08	7.16681e+07	1.94395	0.220075	1.85795
M147T871	146.96539	871.486000	nodiff									7.81527e+07	1.05845e+08	9.58641e+07	1.08254e+08	1.2503e+08	1.18133e+08	6.70577e+07	3.66094e+08	9.17585e+07	1.04277e+08	1.10228e+08	8.55566e+07	1.05213e+08	1.37495e+08	0.765214	0.504551	0.952322
M746T100	745.50475	99.659500	nodiff									2.137e+07	2.41559e+07	4.94945e+07	3.01513e+07	2.47049e+07	4.82924e+07	6.88018e+06	9.0006e+06	1.08522e+07	1.90014e+07	2.66979e+07	3.7931e+07	3.30282e+07	1.83939e+07	1.79561	0.0672205	0.759477
M97T838	96.96883	837.570000	nodiff									1.03201e+08	6.88732e+07	4.38322e+07	1.4107e+08	3.34234e+07	3.19073e+07	8.19378e+07	7.38674e+07	6.8945e+07	2.02372e+08	4.80521e+07	6.98755e+07	7.03845e+07	9.08417e+07	0.774804	0.496266	1.0666
M269T51	269.13157	50.927050	nodiff									9.93626e+06	1.41627e+07	1.44152e+07	1.40474e+07	1.44112e+07	1.36006e+07	5.09788e+06	8.17831e+06	7.4639e+06	7.15465e+06	5.61818e+06	7.07629e+06	1.34289e+07	6.76487e+06	1.98509	1.47403e-05	0.682292
M165T58	165.00516	58.312050	nodiff									1.34231e+07	1.5643e+07	1.03406e+07	8.74505e+06	1.43109e+07	1.36127e+07	9.36653e+06	1.18212e+07	1.03556e+07	1.12262e+07	1.31893e+07	1.59305e+07	1.26792e+07	1.19816e+07	1.05823	0.635073	0.0606641
M782T51	781.50384	51.274100	nodiff									1.28396e+07	2.10352e+07	1.63665e+07	1.43868e+07	2.14905e+07	1.78408e+07	6.72933e+06	8.62305e+06	8.77053e+06	8.66316e+06	8.29211e+06	1.03076e+07	1.73266e+07	8.5643e+06	2.02312	0.000164335	0.760362
M73T309	72.94231	309.358000	nodiff									2.11287e+08	2.21606e+08	3.1583e+08	2.20489e+08	3.18352e+08	2.22453e+08	2.27731e+08	2.25609e+08	2.2214e+08	2.11282e+08	2.26427e+08	2.12202e+08	2.5167e+08	2.20899e+08	1.1393	0.173009	1.56037
M79T705	78.95824	705.157500	nodiff									1.62499e+08	1.26934e+08	1.02263e+08	1.34427e+08	2.00618e+08	1.00839e+08	1.10838e+08	1.26004e+08	1.00058e+08	1.35489e+08	3.08769e+08	1.2804e+08	1.3793e+08	1.51533e+08	0.91023	0.70959	0.470418
M147T966	146.96547	966.110000	nodiff									1.87411e+08	1.90561e+08	1.15263e+08	2.40654e+07	1.72997e+08	1.73945e+08	1.71897e+08	1.91483e+08	1.55354e+08	1.63071e+08	1.80194e+08	1.79726e+08	1.4404e+08	1.73621e+08	0.829626	0.298714	1.09254
M203T36	203.00173	35.920150	nodiff									6.77145e+07	6.94657e+07	8.89939e+07	6.59052e+07	6.22005e+07	6.45941e+07	8.58221e+07	8.22186e+07	7.55028e+07	8.35149e+07	7.67277e+07	7.34124e+07	6.98123e+07	7.95331e+07	0.877777	0.0543429	0.961062
M137T77	137.00990	77.285700	nodiff									9.22885e+07	2.68456e+08	1.15767e+08	2.97429e+08	1.05231e+08	1.50814e+08	3.13982e+08	4.71117e+08	1.24711e+08	2.18388e+08	6.02501e+07	1.84435e+08	1.71664e+08	2.28814e+08	0.750236	0.432902	1.3473
M119T42	118.90342	41.993250	nodiff									3.15586e+07	3.06083e+07	3.03215e+07	3.19977e+07	1.44882e+07	2.14063e+07	5.15329e+07	1.50443e+07	2.05362e+07	3.74125e+07	1.24146e+07	2.84216e+07	2.67301e+07	2.75604e+07	0.969874	0.904479	0.260894
M141T514	141.12202	513.571000	nodiff									9.79668e+07	9.6025e+07	9.92762e+07	7.34603e+07	6.58135e+07	3.87864e+07	8.92353e+07	3.21331e+07	1.17862e+08	6.45429e+07	8.95061e+07	1.1271e+08	7.85547e+07	8.43316e+07	0.931498	0.730508	0.479529
M882T266	881.52140	266.384000	nodiff									4.55566e+07	1.21162e+08	8.27089e+07	4.96962e+07	1.4639e+08	5.25701e+07	3.62689e+07	4.57068e+07	5.76165e+07	7.9163e+07	4.32885e+07	1.03343e+08	8.30139e+07	6.08977e+07	1.36317	0.298574	1.09522
M167T305	167.03450	304.929500	nodiff									4.1866e+07	721172	929054	4.96437e+07	4.01446e+07	1.33256e+06	4.79539e+07	1.01051e+06	1.3834e+06	5.27363e+07	5.76678e+07	5.41668e+07	2.24395e+07	3.58198e+07	0.626456	0.383167	0.628544
M121T123	121.01488	123.233000	nodiff									6.85374e+07	6.70389e+07	6.51016e+07	1.26311e+08	7.23776e+07	7.02993e+07	1.33765e+08	2.67817e+08	6.66418e+07	8.9856e+07	9.42803e+07	7.35167e+07	7.82776e+07	1.20979e+08	0.647032	0.216365	1.28565
M121T122	121.03993	121.779000	nodiff									1.11024e+07	5.20964e+07	3.94819e+06	1.18218e+07	4.77432e+06	7.70395e+06	1.12381e+08	1.01671e+07	3.71038e+06	7.84492e+06	2.8224e+07	9.90785e+06	1.52412e+07	2.87058e+07	0.530943	0.486958	0.680718
M180T147	179.98874	146.647000	nodiff									1.22017e+08	4.15265e+07	5.50592e+07	2.54453e+07	4.51006e+07	4.2785e+07	1.34971e+08	2.99375e+07	1.13956e+08	3.85044e+07	3.46072e+07	3.53149e+07	5.53222e+07	6.45486e+07	0.857063	0.704967	0.44484
M147T399	146.96541	399.470500	nodiff									2.61145e+08	1.49386e+08	2.467e+08	3.44956e+08	2.82065e+08	1.59411e+08	2.36119e+08	2.55632e+08	1.62673e+08	3.35292e+08	1.12026e+08	4.097e+08	2.4061e+08	2.51907e+08	0.955156	0.838627	0.924499
M201T498	201.02537	497.652500	nodiff									1.9173e+08	3.703e+08	1.59064e+08	7.3893e+07	1.24074e+08	1.25444e+08	1.93663e+08	1.09776e+08	1.83705e+08	1.72288e+08	1.84839e+08	1.22399e+08	1.74084e+08	1.61112e+08	1.08052	0.778287	0.502474
M335T29	335.19037	29.494600	nodiff									3.49868e+07	1.62775e+06	2.04019e+06	1.82149e+06	1.01716e+06	3.15971e+07	910744	2.02321e+06	711648	3.08851e+07	653019	1.35562e+06	1.21818e+07	6.08989e+06	2.00033	0.481437	0.538397
M772T232	771.51981	232.066000	diff									4.20202e+07	5.5674e+07	6.12921e+07	5.02766e+07	6.67376e+07	5.75736e+07	3.33114e+07	2.99462e+07	3.56181e+07	3.28144e+07	3.73754e+07	4.28467e+07	5.55957e+07	3.53187e+07	1.57411	0.000460477	1.13728
M315T536	315.08155	535.515000	diff									5.09536e+07	5.11144e+07	5.5527e+07	5.14608e+07	4.60111e+07	4.14514e+07	7.73163e+06	6.795e+06	5.46122e+06	8.62427e+06	6.07338e+06	5.88221e+06	4.94197e+07	6.76128e+06	7.30922	1.63836e-09	1.82702
M217T271	217.04834	271.477500	nodiff									1.25772e+08	1.22977e+07	1.24217e+08	1.28998e+08	1.21311e+08	7.17134e+06	7.54476e+06	7.82172e+06	1.44172e+08	1.2903e+08	8.46845e+06	4.96715e+06	8.66279e+07	5.03339e+07	1.72107	0.345004	1.0227
M101T457	101.02363	456.808500	nodiff									5.55502e+07	4.98187e+07	4.93408e+07	5.44445e+07	4.13196e+07	7.12348e+07	5.05714e+07	8.179e+07	5.00743e+07	9.65407e+07	5.85739e+07	4.81438e+07	5.36181e+07	6.42823e+07	0.834103	0.272394	0.806491
M136T59	135.94457	58.708800	nodiff									6.70941e+07	6.16938e+07	8.20306e+07	1.21408e+08	1.06867e+08	8.35283e+07	1.01978e+08	6.57226e+07	4.81517e+07	1.21015e+08	8.08122e+07	1.16992e+08	8.71036e+07	8.9112e+07	0.977462	0.897316	0.309156
M121T84	121.01494	83.500700	nodiff									1.33314e+08	1.25252e+08	8.58703e+07	1.29797e+08	1.04478e+08	8.32584e+07	2.30626e+08	1.22382e+08	1.11899e+08	1.15329e+08	7.3771e+07	1.39299e+08	1.10328e+08	1.32218e+08	0.834444	0.37179	0.947418
M698T510	697.99863	509.640000	diff									5.76745e+07	5.6988e+07	4.40692e+07	6.10115e+07	5.19701e+07	5.16781e+07	6.68654e+07	7.23125e+07	7.40435e+07	7.17081e+07	6.18848e+07	5.76737e+07	5.38986e+07	6.74147e+07	0.799508	0.0038459	1.07758
M119T1015	118.91757	1014.595000	nodiff									6.87356e+07	4.6559e+07	6.88973e+07	1.00983e+08	7.2399e+07	1.257e+08	8.21859e+07	5.39712e+07	5.80038e+07	7.85677e+07	7.76793e+07	6.74162e+07	8.05457e+07	6.96374e+07	1.15665	0.40104	0.449612
M742T294	741.53116	293.962000	nodiff									1.18742e+07	2.81513e+07	2.37555e+07	7.91031e+06	1.38375e+07	7.04519e+06	9.40699e+06	8.48643e+06	2.23633e+07	9.97806e+06	1.22158e+07	1.81785e+07	1.5429e+07	1.34382e+07	1.14815	0.645782	0.301136
M152T942	151.99771	942.108500	nodiff									1.1936e+08	1.00096e+08	5.86206e+06	9.53165e+07	1.24954e+08	1.03812e+08	2.09191e+06	1.15443e+08	2.58506e+06	2.12967e+06	9.97826e+07	1.21714e+08	9.15666e+07	5.72909e+07	1.59827	0.287205	0.955489
M111T300	111.03043	300.317000	nodiff									3.20991e+07	4.81734e+07	2.28961e+07	3.49332e+07	3.98791e+07	3.8507e+07	4.27599e+07	3.93483e+07	3.70453e+07	4.27656e+07	3.47138e+07	4.26509e+07	3.60813e+07	3.98806e+07	0.904733	0.332121	0.457948
M139T276	139.02475	276.396000	nodiff									1.10892e+08	1.27118e+08	1.10636e+08	8.82351e+07	7.43226e+07	1.27282e+08	1.59048e+08	9.93325e+07	1.14216e+08	1.22553e+08	8.38306e+07	1.12622e+08	1.06414e+08	1.15267e+08	0.923198	0.527331	0.734749
M122T505	122.02280	504.839000	nodiff									6.1825e+07	8.0751e+07	5.43278e+07	9.15115e+07	7.64154e+07	9.30244e+07	4.72161e+07	9.61043e+07	6.11892e+07	8.22213e+07	6.38671e+07	6.3291e+07	7.63092e+07	6.89815e+07	1.10623	0.459926	0.247537
M182T428	182.03167	428.323000	nodiff									1.03229e+08	1.03268e+08	1.09846e+08	1.11604e+08	1.14837e+08	1.04169e+08	1.0754e+08	1.06232e+08	1.05248e+08	1.09609e+08	1.09649e+08	1.09542e+08	1.07826e+08	1.0797e+08	0.998665	0.948353	0.634544
M398T234	398.03452	233.661000	nodiff									9.6044e+07	7.46737e+07	1.36984e+08	7.39032e+07	9.46158e+07	9.71963e+07	9.13194e+07	5.97423e+07	7.44469e+07	7.29175e+07	9.85637e+07	9.76546e+07	9.55695e+07	8.24407e+07	1.15925	0.274295	0.699387
M228T492	228.03925	491.757000	diff									4.15777e+07	3.97465e+07	3.60378e+07	4.07648e+07	3.81869e+07	3.52021e+07	5.83458e+07	5.18335e+07	4.93372e+07	5.50846e+07	4.91749e+07	4.82631e+07	3.8586e+07	5.20065e+07	0.741945	3.9664e-05	1.11854
M147T833	146.96540	833.319000	nodiff									1.01827e+08	1.41113e+08	1.28461e+08	1.54292e+08	1.3257e+08	1.72221e+08	1.13103e+08	2.84121e+08	2.62047e+08	1.18409e+08	1.54555e+08	6.62015e+07	1.38414e+08	1.66406e+08	0.831784	0.467481	0.968787
M243T615	243.02603	614.699000	diff									3.82985e+07	3.93961e+07	3.30157e+07	3.98773e+07	3.61186e+07	3.25172e+07	1.60787e+07	1.37304e+07	1.44838e+07	1.69076e+07	1.86488e+07	1.47381e+07	3.65372e+07	1.57646e+07	2.31768	7.63411e-08	1.2502
M80T155	79.95655	154.604500	nodiff									7.38598e+07	5.26185e+07	1.29324e+08	5.12731e+07	3.29963e+07	4.93924e+07	6.29503e+07	5.00955e+07	6.16968e+07	5.62808e+07	9.37421e+07	5.69666e+07	6.49108e+07	6.3622e+07	1.02026	0.934514	0.326865
M767T64	767.48867	63.794300	diff									3.62899e+07	4.12254e+07	2.94174e+07	4.58846e+07	3.85773e+07	3.34501e+07	1.56783e+07	1.96241e+07	1.62166e+07	1.77928e+07	1.49786e+07	1.4232e+07	3.74741e+07	1.64204e+07	2.28217	7.60303e-06	1.23229
M329T72	329.24929	71.651950	diff									1.10602e+08	1.14035e+08	1.09591e+08	1.23493e+08	1.25052e+08	1.29493e+08	6.87199e+07	6.72712e+07	7.24594e+07	7.90015e+07	7.96252e+07	7.86477e+07	1.18711e+08	7.42875e+07	1.598	7.52472e-07	1.72887
M797T295	796.54663	295.041000	nodiff									6.37513e+07	5.86535e+07	6.51527e+07	4.6385e+07	7.37197e+07	4.55114e+07	4.36698e+07	4.34475e+07	5.72656e+07	5.48903e+07	4.08451e+07	7.07563e+07	5.88623e+07	5.18124e+07	1.13606	0.304519	0.669021
M220T115	220.14687	114.706000	nodiff									1.33247e+08	3.85955e+07	4.20022e+07	3.84039e+07	6.44197e+07	3.65304e+07	4.52498e+07	4.06611e+07	5.1262e+07	4.33285e+07	4.05482e+07	5.0407e+07	5.88664e+07	4.52428e+07	1.30112	0.402511	0.462881
M136T216	136.02584	215.867000	nodiff									8.62102e+07	1.26908e+08	1.29963e+08	1.65724e+08	8.23688e+07	2.27152e+08	1.64854e+08	3.40724e+08	1.58265e+08	4.81786e+08	8.29147e+07	1.30714e+08	1.36388e+08	2.26543e+08	0.602039	0.20259	2.0507
M207T46	206.99701	46.219500	nodiff									8.06044e+06	7.38672e+06	1.64771e+06	2.57562e+07	5.82885e+06	2.05808e+06	1.15317e+07	449196	643531	1.14499e+07	605715	704636	8.45634e+06	4.23078e+06	1.99877	0.34821	0.403491
M95T235	94.99411	235.063000	nodiff									1.34934e+06	1.65555e+08	1.98667e+06	1.84653e+06	1.68223e+08	1.69578e+08	1.701e+06	1.91032e+06	2.41133e+06	2.42407e+06	1.60172e+08	2.05895e+06	8.47566e+07	2.84463e+07	2.97953	0.244446	1.30882
M775T86	774.53961	86.245750	diff									5.55417e+07	5.15709e+07	6.2096e+07	1.40733e+07	2.72199e+07	2.03235e+07	1.89778e+06	3.24351e+06	4.62925e+06	3.68091e+06	4.86078e+06	5.2606e+06	3.84709e+07	3.92881e+06	9.792	0.0019855	1.4922
M276T986	276.02992	985.592000	diff									2.72164e+08	1.26462e+08	2.73467e+08	2.50492e+08	2.63502e+08	7.21455e+07	4.01442e+08	3.42206e+08	3.56187e+08	4.08271e+08	3.31356e+08	3.75493e+08	2.09705e+08	3.69159e+08	0.568062	0.00183877	3.54363
M849T51	848.55421	51.317500	nodiff									1.43349e+07	1.75705e+07	1.62131e+07	1.78635e+07	2.30008e+07	1.61374e+07	9.29584e+06	1.20013e+07	1.56973e+07	1.34932e+07	1.52683e+07	1.69274e+07	1.752e+07	1.37805e+07	1.27136	0.0484106	0.405611
M73T22	73.02871	21.906900	nodiff									2.27397e+08	1.4912e+08	1.97173e+08	2.2953e+08	1.9616e+08	2.46208e+08	1.54637e+08	2.36554e+08	2.23097e+08	2.18377e+08	1.9775e+08	2.29982e+08	2.07598e+08	2.10066e+08	0.988249	0.898049	0.551854
M86T965	85.99883	965.174000	nodiff									9.89687e+07	2.17134e+08	1.38928e+08	1.49004e+08	2.03305e+08	1.50542e+08	2.20505e+08	2.56804e+08	1.21783e+08	2.00951e+08	2.28024e+08	2.74243e+08	1.59647e+08	2.17052e+08	0.735525	0.0690503	1.76419
M147T82	146.96551	82.337150	nodiff									1.34305e+08	1.34035e+08	4.78382e+07	1.49179e+08	8.77072e+07	1.33248e+08	7.70906e+08	6.80337e+07	1.86353e+08	7.67287e+08	1.72585e+08	1.80178e+08	1.14385e+08	3.57557e+08	0.319908	0.0958903	3.64134
M147T23	146.96550	23.305500	nodiff									1.98511e+08	1.58406e+08	2.79068e+08	1.55206e+08	1.59907e+08	1.64905e+08	1.77685e+08	1.83504e+08	1.61017e+08	1.72934e+08	1.66377e+08	1.75187e+08	1.86e+08	1.72784e+08	1.07649	0.52329	0.88671
M274T42_1	273.62925	41.936300	nodiff									6.70319e+07	5.58659e+07	5.42026e+07	5.86962e+07	5.15748e+07	5.26867e+07	4.95467e+07	5.77274e+07	5.31664e+07	5.36298e+07	4.38935e+07	4.40415e+07	5.66764e+07	5.03342e+07	1.126	0.0789116	0.304939
M528T336_1	528.28739	335.780500	nodiff									2.25003e+07	2.3337e+07	2.14479e+07	4.94893e+07	2.26507e+07	2.45764e+07	1.38711e+07	1.12177e+07	1.03677e+07	1.19288e+07	1.11935e+07	1.22405e+07	2.73336e+07	1.18032e+07	2.31578	0.00604173	0.962827
M774T87	773.53601	87.493500	diff									8.56316e+07	1.97299e+07	3.47425e+07	2.10612e+07	4.82199e+07	3.55151e+07	2.99775e+06	6.69879e+06	5.37638e+06	2.46981e+07	2.45061e+07	3.00267e+07	4.08167e+07	1.57173e+07	2.59693	0.0467693	1.0712
M220T1005	220.14691	1004.825000	nodiff									7.05368e+07	5.84566e+07	8.09888e+07	5.78194e+07	1.18026e+08	7.25876e+07	7.52229e+07	4.77619e+07	7.50289e+07	7.58967e+07	7.7399e+07	6.7438e+07	7.64026e+07	6.97912e+07	1.09473	0.530934	0.665913
M191T775	191.01953	775.232000	nodiff									8.5815e+07	8.89988e+07	6.48886e+07	1.49318e+08	1.50764e+08	1.21925e+08	1.03045e+08	2.12671e+08	1.70954e+08	1.34916e+08	1.19568e+08	2.73999e+08	1.10285e+08	1.69192e+08	0.651832	0.0793904	1.78125
M591T507	590.96859	506.941500	nodiff									5.51828e+07	4.69448e+06	5.9107e+06	7.49094e+06	7.26213e+06	5.53807e+07	5.97115e+06	5.69731e+06	7.2482e+06	8.0571e+06	1.13867e+07	5.2132e+06	2.26536e+07	7.26228e+06	3.11936	0.168496	0.843491
M134T57	134.04666	56.922450	nodiff									3.73103e+06	1.5546e+06	1.74694e+07	3.64045e+06	1.73012e+07	2.56701e+07	4.7385e+06	4.25219e+06	2.98538e+06	3.29939e+07	2.83551e+06	2.84598e+07	1.15611e+07	1.27109e+07	0.909546	0.873137	0.239653
M285T60	285.27148	60.302400	nodiff									3.00338e+07	3.37863e+07	3.66988e+07	3.61272e+07	3.59633e+07	3.6046e+07	3.04151e+07	3.65667e+07	3.09456e+07	3.52472e+07	3.42106e+07	3.63597e+07	3.47759e+07	3.39575e+07	1.0241	0.598469	0.276273
M171T337	171.01934	337.471000	nodiff									7.0957e+06	1.26329e+08	1.0239e+08	4.96921e+06	2.19501e+07	1.27757e+08	6.21231e+06	5.61784e+06	1.12067e+08	1.31563e+08	1.91823e+08	1.28583e+08	6.50819e+07	9.59778e+07	0.678094	0.447954	0.893814
M147T122	146.96546	121.508500	nodiff									2.92535e+08	1.44576e+08	9.48534e+07	1.95317e+08	9.79807e+07	5.90476e+08	2.22272e+08	5.3257e+08	2.08433e+08	2.05134e+08	2.06779e+08	2.07815e+08	2.35956e+08	2.63834e+08	0.894337	0.772702	1.29312
M793T318	792.53453	317.683000	nodiff									2.64494e+07	2.16678e+07	2.91361e+07	2.44736e+07	2.94017e+07	2.20559e+07	1.9008e+07	4.0494e+07	2.13796e+07	2.37657e+07	2.70879e+07	3.95555e+07	2.55307e+07	2.85485e+07	0.894294	0.471651	0.474848
M97T867	96.96882	867.136000	nodiff									9.4337e+07	9.74568e+07	6.12611e+07	1.57972e+08	8.33581e+07	1.52715e+08	3.29103e+07	1.1218e+08	9.87755e+07	1.37779e+08	1.30492e+08	1.44836e+08	1.0785e+08	1.09496e+08	0.984972	0.944712	0.593296
M173T951	172.95761	950.882000	nodiff									1.25646e+08	1.15518e+08	1.17502e+08	1.18784e+08	1.23866e+08	1.22698e+08	1.16886e+08	1.2167e+08	1.17164e+08	1.27449e+08	1.13199e+08	1.19324e+08	1.20669e+08	1.19282e+08	1.01163	0.601859	0.517036
M565T55	564.50911	54.997300	diff									3.08696e+07	5.75601e+07	3.33978e+07	3.78228e+07	3.54215e+07	3.57828e+07	1.69712e+07	1.55049e+07	1.8212e+07	1.72654e+07	2.43836e+07	1.7929e+07	3.84758e+07	1.83777e+07	2.09361	0.000659441	1.12716
M210T351	209.94902	350.548000	nodiff									1.34711e+08	1.46364e+08	9.23383e+07	1.40031e+08	9.20794e+07	1.37368e+08	1.0322e+08	1.36295e+08	1.41583e+08	1.30727e+08	9.74173e+07	1.2907e+08	1.23815e+08	1.23052e+08	1.0062	0.952758	0.545143
M223T65	223.02861	64.559200	nodiff									1.00199e+08	9.72078e+07	1.01438e+08	8.34924e+07	7.95373e+07	6.74181e+07	6.82718e+07	7.75769e+07	7.807e+07	8.15604e+07	6.20919e+07	7.99655e+07	8.82155e+07	7.45894e+07	1.18268	0.0587079	0.662439
M169T172	169.01519	172.286000	nodiff									6.31739e+07	9.68903e+07	4.90662e+07	8.02958e+07	7.88708e+07	4.25556e+07	1.53434e+08	8.30977e+07	2.07061e+06	3.1344e+07	1.17046e+08	1.22152e+08	6.84754e+07	8.48574e+07	0.806947	0.52956	0.589682
M193T120	193.03651	119.761000	nodiff									2.39023e+08	9.35151e+07	2.93953e+08	2.46377e+08	1.47508e+08	3.82365e+08	2.07013e+08	1.08175e+08	8.21045e+07	1.00386e+08	2.79455e+08	1.2402e+08	2.3379e+08	1.50192e+08	1.5566	0.142001	1.60383
M132T558	132.02970	558.486000	nodiff									3.35515e+08	9.94906e+07	1.79668e+08	3.00294e+08	1.53773e+08	1.60851e+08	2.05413e+08	8.65732e+07	3.1338e+08	8.30048e+07	2.93159e+07	1.21426e+08	2.04932e+08	1.39852e+08	1.46535	0.275543	1.09282
M743T234	743.48891	234.403500	nodiff									3.06888e+07	3.53516e+07	3.59429e+07	3.26914e+07	4.3671e+07	3.97719e+07	3.17579e+07	2.75624e+07	3.53128e+07	3.68185e+07	3.45575e+07	3.55267e+07	3.63529e+07	3.35893e+07	1.08228	0.272187	0.280926
M141T920	141.01637	920.500000	nodiff									1.46905e+08	9.34874e+07	9.04738e+07	7.80622e+07	9.50862e+07	9.32237e+07	8.85883e+07	7.14141e+07	6.35364e+07	8.9199e+07	1.00382e+08	9.05654e+07	9.95397e+07	8.39475e+07	1.18574	0.197128	0.578097
M147T493	147.01963	492.778500	nodiff									8.80742e+06	7.69977e+06	1.23719e+08	1.21781e+06	1.0111e+07	1.37282e+08	1.58285e+06	7.8689e+06	8.21051e+07	6.3993e+06	5.29017e+06	6.96387e+06	4.81394e+07	1.83684e+07	2.62078	0.330238	0.871467
M123T109	122.97506	108.708000	nodiff									8.41716e+07	9.17766e+07	1.12629e+08	9.70179e+07	9.8502e+07	3.09428e+08	1.75632e+08	9.47126e+07	8.13839e+07	1.00893e+08	7.72679e+07	1.3385e+08	1.32254e+08	1.10623e+08	1.19554	0.589545	0.504751
M353T480_2	352.94539	479.839000	diff									3.24654e+07	3.1013e+07	2.78301e+07	3.63995e+07	2.5503e+07	2.96192e+07	5.60159e+07	4.85041e+07	4.66449e+07	5.13277e+07	4.01942e+07	4.82956e+07	3.04717e+07	4.84971e+07	0.62832	4.55076e-05	1.26312
M121T145	121.01488	145.193000	nodiff									8.42066e+07	7.8502e+07	8.61184e+07	4.71574e+07	8.70768e+07	6.99985e+07	1.51842e+08	2.61398e+08	1.159e+08	1.89434e+08	2.27762e+07	1.03761e+08	7.551e+07	1.40852e+08	0.536095	0.0814055	1.87247
M71T330	70.94525	329.697000	nodiff									8.66898e+07	7.84013e+07	7.97493e+07	8.69417e+07	8.01415e+07	8.91024e+07	9.85813e+07	9.35828e+07	8.08854e+07	8.92232e+07	8.99109e+07	9.12352e+07	8.35043e+07	9.05698e+07	0.921989	0.0416362	0.888589
M802T51	801.56407	51.460500	nodiff									1.12568e+07	1.80829e+07	1.70907e+07	8.2729e+06	2.16772e+07	1.0412e+07	2.6985e+06	1.98695e+06	8.16411e+06	7.27325e+06	5.74401e+06	8.3236e+06	1.44654e+07	5.69841e+06	2.5385	0.00463632	0.757818
M615T513	614.98695	512.884000	nodiff									9.90474e+07	5.17448e+07	4.56173e+07	4.32578e+07	1.12802e+08	8.76175e+07	4.82639e+07	1.1371e+07	1.25979e+08	1.01771e+08	1.10346e+08	1.10263e+08	7.33479e+07	8.46657e+07	0.866323	0.61875	0.520019
M73T331	73.02867	330.553000	nodiff									6.4379e+07	6.86167e+07	5.39011e+07	5.6264e+07	5.10625e+07	5.72514e+07	6.07137e+07	2.26924e+07	6.38309e+07	3.66433e+07	1.06363e+08	6.92518e+07	5.85791e+07	5.99159e+07	0.977689	0.914363	0.272944
M651T38	651.37703	37.641450	nodiff									2.8078e+07	2.95949e+07	2.11241e+07	3.52216e+07	1.6948e+07	2.48907e+07	2.037e+07	2.23116e+07	2.06733e+07	1.68146e+07	1.9826e+07	2.08973e+07	2.59762e+07	2.01488e+07	1.28922	0.0597063	0.518202
M73T330	72.94231	330.226000	nodiff									1.00674e+08	9.44367e+07	1.06251e+08	1.06779e+08	1.02173e+08	1.09853e+08	1.02442e+08	1.1198e+08	1.06148e+08	1.12157e+08	1.06954e+08	1.0189e+08	1.03361e+08	1.06928e+08	0.966639	0.244301	0.748857
M97T893	96.96883	893.003000	nodiff									5.54738e+07	3.13951e+08	3.68289e+07	7.91228e+07	6.00976e+07	2.29736e+08	3.86639e+08	3.80405e+08	4.99814e+07	2.34046e+08	1.87253e+07	4.44858e+08	1.29202e+08	2.52442e+08	0.511806	0.192095	2.17564
M418T51_1	418.30027	50.863500	nodiff									1.05494e+07	1.10432e+07	1.10741e+07	1.05765e+07	1.67777e+07	1.10682e+07	4.21486e+06	1.36576e+07	6.34896e+06	5.68506e+06	1.15193e+07	6.56396e+06	1.18482e+07	7.9983e+06	1.48134	0.0593685	0.412382
M128T310	128.01694	310.337000	diff									1.00498e+06	1.25635e+06	1.05842e+06	1.22918e+06	975731	1.48082e+06	888716	6.13996e+07	5.73953e+07	984662	3.85901e+07	6.2308e+07	1.16758e+06	3.69277e+07	0.031618	0.0132874	1.43928
M386T51	386.23769	50.799400	nodiff									1.11867e+07	1.19215e+07	1.24106e+07	1.04589e+07	1.43871e+07	1.08588e+07	691040	467255	641910	1.66182e+06	1.67031e+06	1.19917e+06	1.18706e+07	1.05525e+06	11.2491	8.11775e-09	0.919225
M295T480_1	294.90339	479.839000	diff									5.76605e+07	5.46184e+07	4.82285e+07	6.63934e+07	4.74849e+07	5.19375e+07	8.3068e+07	6.92331e+07	6.70201e+07	6.57778e+07	6.06342e+07	7.21795e+07	5.43872e+07	6.96521e+07	0.780841	0.00476524	1.14851
M158T502	158.04535	501.693500	nodiff									1.02605e+08	4.14943e+06	2.35448e+06	9.52275e+07	3.58523e+06	3.06869e+06	1.00757e+07	8.81216e+06	1.33341e+07	1.16555e+08	1.05441e+08	9.9511e+07	3.5165e+07	5.89548e+07	0.596474	0.440631	1.05336
M85T1012	85.00358	1011.750000	nodiff									1.88002e+08	4.47616e+07	9.23119e+07	1.48692e+08	5.0576e+07	1.11378e+08	1.56232e+08	1.19297e+08	8.79765e+07	6.88897e+07	8.21289e+07	6.16379e+07	1.05954e+08	9.60271e+07	1.10337	0.72115	0.629689
M175T435	174.99216	435.142000	nodiff									1.35418e+08	8.70273e+07	9.94055e+07	1.33722e+08	1.64918e+08	2.04262e+08	9.95194e+07	1.01048e+08	8.49662e+07	5.22465e+08	5.61399e+08	5.27026e+08	1.37459e+08	3.16071e+08	0.434899	0.105924	2.77968
M92T336	92.02457	335.761000	nodiff									5.26597e+07	6.8973e+07	5.02009e+07	3.84875e+07	4.87132e+07	4.88462e+07	5.34228e+07	3.71044e+07	4.908e+07	3.76705e+07	4.71218e+07	4.45875e+07	5.13134e+07	4.48312e+07	1.14459	0.209411	0.283052
M80T137	79.95655	137.357000	nodiff									8.44858e+07	7.38367e+07	4.79875e+07	6.65772e+07	2.68876e+07	3.41483e+07	7.4977e+07	5.77872e+07	5.59675e+07	4.25421e+07	9.7742e+07	6.6919e+07	5.56538e+07	6.59891e+07	0.843379	0.415312	0.772297
M665T38	665.39272	37.625550	nodiff									2.17097e+07	2.14823e+07	1.57711e+07	2.65626e+07	1.47386e+07	1.84719e+07	1.46757e+07	1.653e+07	1.44086e+07	1.28717e+07	1.48216e+07	1.70306e+07	1.97894e+07	1.50564e+07	1.31435	0.0312956	0.475645
M731T64	731.48915	64.245500	diff									3.11887e+07	4.18557e+07	3.20444e+07	4.69483e+07	4.05112e+07	3.33767e+07	1.47191e+07	1.83702e+07	1.8352e+07	2.00387e+07	1.74955e+07	1.36157e+07	3.76542e+07	1.70985e+07	2.20219	2.4049e-05	1.19695
M137T356	136.89117	356.209500	nodiff									5.08933e+07	9.58871e+07	5.23804e+07	7.35553e+07	1.22741e+08	5.058e+07	5.05794e+07	9.30194e+07	5.87607e+07	1.39273e+08	9.00104e+07	8.18477e+07	7.43395e+07	8.55818e+07	0.868637	0.537917	0.599588
M492T288	492.27414	288.015500	nodiff									2.69477e+07	2.41652e+07	2.8487e+07	2.77145e+07	2.69882e+07	1.99554e+07	1.46411e+07	1.41766e+07	1.89101e+07	1.90528e+07	2.13044e+07	2.00212e+07	2.57097e+07	1.80177e+07	1.42691	0.00141413	0.661416
M853T288	852.61347	288.464500	diff									3.2242e+07	3.08201e+07	4.06567e+07	2.75536e+07	3.48749e+07	2.79273e+07	9.1609e+06	6.74006e+06	1.03885e+07	1.03484e+07	1.18364e+07	1.32343e+07	3.23458e+07	1.02848e+07	3.14502	1.55196e-06	1.29221
M720T291	720.49915	290.862000	nodiff									3.63061e+07	3.32118e+07	4.34433e+07	2.47408e+07	4.2228e+07	2.49338e+07	2.06595e+07	2.69707e+07	3.22335e+07	2.93415e+07	3.48708e+07	4.01962e+07	3.4144e+07	3.0712e+07	1.11175	0.444297	0.528431
M780T510	780.00148	509.769000	nodiff									3.07342e+07	2.98936e+07	2.3723e+07	3.70504e+07	2.89274e+07	2.51996e+07	3.83971e+07	3.85966e+07	4.53053e+07	4.94568e+07	3.14863e+07	2.97563e+07	2.92547e+07	3.88331e+07	0.753345	0.0257302	0.841022
M181T299	181.00002	298.538500	nodiff									7.59067e+07	8.29024e+07	7.08053e+07	7.43096e+07	8.47872e+07	7.76774e+07	6.84969e+07	7.6935e+07	6.63487e+07	5.4185e+07	8.46635e+07	7.73704e+07	7.77314e+07	7.13333e+07	1.08969	0.218408	0.276976
M325T444	325.08935	443.876000	diff									6.19383e+07	6.70833e+07	7.63035e+07	7.60383e+07	7.09313e+07	7.0302e+07	7.85612e+07	6.88535e+07	8.9383e+07	9.16229e+07	9.48223e+07	9.84582e+07	7.04328e+07	8.69502e+07	0.810036	0.00855611	1.1421
M138T1011	137.93996	1010.920000	nodiff									1.34158e+08	8.18624e+07	6.86342e+07	1.04544e+08	7.84136e+07	1.13636e+08	2.73347e+08	7.38866e+07	9.76131e+07	7.16955e+07	5.33745e+07	7.4659e+07	9.68747e+07	1.07429e+08	0.901753	0.77027	0.639265
M217T541	217.00309	541.459500	nodiff									9.97379e+07	7.30435e+07	2.45517e+08	1.00014e+08	1.74569e+08	3.75218e+07	2.06332e+08	3.99355e+08	5.04946e+07	1.95306e+08	4.1491e+07	7.91703e+07	1.21734e+08	1.62025e+08	0.751329	0.541293	1.4987
M147T1017	146.96548	1016.725000	nodiff									1.12151e+08	1.25191e+08	1.03055e+08	1.02396e+08	7.26637e+08	9.26991e+07	9.29062e+07	7.09065e+07	1.02036e+08	1.34174e+08	1.13382e+08	8.4194e+07	2.10355e+08	9.95997e+07	2.112	0.310852	2.49036
M77T950	76.96922	950.056000	nodiff									1.00617e+08	9.17561e+07	9.51436e+07	8.6371e+07	7.32951e+07	3.861e+07	8.24898e+07	9.63731e+07	9.51651e+07	8.67346e+07	1.21628e+08	8.66982e+07	8.09655e+07	9.48482e+07	0.853633	0.233173	0.830346
M147T364	146.96543	363.640000	nodiff									2.72903e+08	2.65028e+08	2.76706e+08	2.81028e+08	2.88953e+08	6.81801e+07	1.65473e+08	2.78967e+08	1.04062e+08	1.54743e+08	3.28755e+08	1.29514e+08	2.42133e+08	1.93586e+08	1.25078	0.359361	0.999548
M856T268	855.50539	268.282000	nodiff									6.07742e+07	8.698e+07	9.30924e+07	9.57168e+07	1.05512e+08	5.9053e+07	4.73672e+07	4.64057e+07	5.43225e+07	4.70124e+07	9.86886e+07	8.88273e+07	8.35213e+07	6.37706e+07	1.30972	0.143335	0.875317
M101T340	100.96014	339.651000	nodiff									1.23749e+08	1.04331e+08	1.06154e+08	9.23319e+07	9.9178e+07	9.89451e+07	9.25483e+07	8.73032e+07	1.1963e+08	1.06157e+08	7.04043e+07	1.03252e+08	1.04115e+08	9.6549e+07	1.07836	0.379885	0.303786
M665T241	665.44160	240.923000	diff									7.00498e+06	1.06896e+07	9.59846e+06	7.66135e+06	9.94658e+06	9.15521e+06	2.35894e+07	2.81228e+07	2.80767e+07	3.28774e+07	4.12676e+07	3.04336e+07	9.00936e+06	3.07279e+07	0.293198	6.09219e-06	1.31027
M217T892	217.00308	891.753000	nodiff									3.84685e+08	3.87644e+08	3.48638e+08	3.24309e+08	4.28061e+08	4.61015e+08	3.50977e+08	4.48589e+08	3.04269e+08	2.66239e+08	3.58293e+08	2.22887e+08	3.89059e+08	3.25209e+08	1.19633	0.126103	1.11233
M341T51	341.17947	50.515950	nodiff									8.39535e+06	1.31047e+07	9.47088e+06	1.73582e+07	1.0254e+07	9.14358e+06	5.64169e+06	7.02629e+06	9.90776e+06	1.06014e+07	5.66569e+06	8.0754e+06	1.12878e+07	7.81971e+06	1.4435	0.0591939	0.353734
M130T503	130.05029	502.633000	nodiff									4.31651e+07	4.34728e+07	3.79288e+07	4.87003e+07	4.08951e+07	4.6694e+07	1.06178e+07	5.03105e+07	1.82528e+07	9.66975e+06	1.9597e+07	3.94991e+07	4.3476e+07	2.46578e+07	1.76317	0.0217692	0.947784
M101T465	100.98714	464.735500	nodiff									1.07099e+08	3.68152e+06	7.56749e+06	1.19749e+08	1.06886e+08	1.16016e+08	1.24672e+08	7.72785e+06	1.03389e+08	1.2055e+07	1.99528e+06	1.1792e+08	7.6833e+07	6.12933e+07	1.25353	0.65018	0.316408
M193T138	193.03651	138.097000	nodiff									8.80677e+07	1.11737e+08	1.05038e+08	1.00136e+08	1.15573e+08	1.04743e+08	1.46563e+08	8.72184e+07	1.05312e+08	8.27843e+07	1.14058e+08	7.98682e+07	1.04216e+08	1.02634e+08	1.01541	0.889282	0.232347
M805T293_2	804.61370	292.972500	nodiff									6.82366e+06	7.9347e+06	7.36809e+06	3.17271e+06	8.42413e+06	2.31531e+06	586632	2.04094e+07	1.38488e+06	1.1699e+06	2.49681e+07	2.43085e+07	6.00643e+06	1.21379e+07	0.49485	0.258088	0.430981
M763T288	762.54365	287.561000	nodiff									1.05206e+07	4.481e+06	4.46717e+06	474154	2.84352e+06	1.00456e+06	816066	4.63218e+06	1.48274e+07	1.57908e+06	1.0817e+06	1.64066e+06	3.96517e+06	4.09618e+06	0.968016	0.961786	0.105338
M820T85	819.52114	84.862200	diff									7.23917e+07	6.81789e+07	6.98996e+07	4.25358e+07	8.19613e+07	2.01959e+07	1.51682e+07	2.2611e+07	2.66135e+07	2.34513e+07	2.96937e+07	1.19488e+07	5.91939e+07	2.15811e+07	2.74286	0.00340022	1.55309
M173T955	173.00394	954.626000	nodiff									1.31516e+08	5.98658e+06	7.40051e+06	5.58366e+06	6.85487e+06	5.16478e+06	5.66582e+06	9.98703e+06	3.26636e+06	5.22211e+06	6.88872e+06	4.79758e+06	2.70844e+07	5.97127e+06	4.53578	0.336439	0.823392
M288T506	288.19309	506.442000	diff									5.02577e+07	4.77214e+07	4.81582e+07	4.70481e+07	2.47622e+07	4.43735e+07	1.78468e+07	3.21418e+07	1.84065e+07	1.81197e+07	1.67314e+07	3.47587e+07	4.37202e+07	2.30008e+07	1.90081	0.00229276	1.10018
M96T276	96.01949	276.315000	nodiff									3.83676e+07	6.39952e+07	5.25995e+07	3.84581e+07	9.32991e+07	5.74629e+07	9.348e+07	8.8481e+07	4.21238e+07	9.27467e+07	2.77495e+07	4.85589e+07	5.73637e+07	6.55233e+07	0.875471	0.588354	0.614191
M80T116	79.95656	116.110000	nodiff									1.16933e+08	1.30545e+08	9.17368e+07	1.07073e+08	1.8488e+08	7.35877e+07	7.1676e+07	2.99277e+08	3.02029e+08	1.37079e+08	1.31375e+08	6.67856e+07	1.17459e+08	1.68037e+08	0.699009	0.300701	1.47542
M432T39	432.27925	38.548350	nodiff									2.4997e+07	4.3118e+06	1.60374e+07	2.70017e+06	1.69481e+06	2.83273e+06	5.76767e+06	1.94915e+07	1.26671e+07	3.72337e+07	4.54538e+06	4.20243e+07	8.76232e+06	2.02883e+07	0.431891	0.160588	0.692697
M820T227	819.52104	226.667000	nodiff									4.35403e+06	1.69081e+07	2.21173e+07	2.08927e+07	6.48967e+07	6.36369e+06	2.29211e+07	1.51187e+07	4.55193e+06	3.3155e+07	2.46495e+07	2.16611e+07	2.25887e+07	2.03429e+07	1.1104	0.823585	0.553433
M101T351	100.98718	350.818000	nodiff									5.03287e+07	3.25348e+07	2.54247e+06	3.3251e+06	724068	5.39931e+07	5.29662e+07	4.14445e+06	3.33571e+07	2.9956e+06	2.58959e+06	4.8445e+07	2.3908e+07	2.4083e+07	0.992735	0.990302	0.406016
M415T50_2	415.30722	49.723750	nodiff									6.56535e+06	8.22419e+06	1.4033e+07	3.08978e+06	1.26826e+07	1.13946e+07	1.08471e+06	2.10086e+06	8.59375e+06	5.21507e+06	1.05828e+07	7.31105e+06	9.33159e+06	5.81471e+06	1.60482	0.152429	0.405848
M420T49	420.29738	48.906600	nodiff									8.64571e+06	1.99056e+07	1.79326e+07	8.28876e+06	1.23202e+07	1.28608e+07	1.12356e+07	1.56996e+07	1.29383e+07	1.28782e+07	1.64799e+07	7.70112e+06	1.33256e+07	1.28221e+07	1.03927	0.833549	0.102377
M167T259	167.00934	259.401000	diff									4.02829e+07	5.72641e+07	1.18289e+07	4.54814e+07	4.27596e+07	4.81953e+07	2.97569e+07	2.72019e+06	3.49005e+07	3.56571e+06	2.96327e+07	1.11791e+07	4.09687e+07	1.86258e+07	2.19956	0.0270454	1.0745
M141T328	140.97528	328.198500	nodiff									6.98576e+07	7.37809e+07	5.97678e+07	6.04691e+07	6.7029e+07	6.75816e+07	7.95967e+07	5.92823e+07	6.41963e+07	7.57291e+07	7.39126e+07	8.37186e+07	6.64143e+07	7.27393e+07	0.913047	0.180627	0.672462
M133T814	132.98131	813.518000	nodiff									3.33215e+06	4.19455e+07	4.50635e+06	9.82154e+06	8.95697e+06	6.17663e+06	1.0219e+07	4.00808e+07	7.05931e+06	6.64476e+07	2.79468e+06	4.56235e+07	1.24565e+07	2.87041e+07	0.433963	0.209225	0.772218
M710T510_1	709.98007	509.769000	nodiff									4.86581e+07	4.87235e+07	4.07614e+07	4.90703e+07	4.69576e+07	4.3434e+07	5.84746e+07	5.67615e+07	6.13771e+07	4.66197e+07	4.84954e+07	4.321e+07	4.62675e+07	5.24897e+07	0.881458	0.0892616	0.664144
M97T31	96.96006	31.093650	nodiff									3.23521e+07	4.04663e+07	3.25533e+07	4.08601e+07	3.63519e+07	3.60065e+07	3.62235e+07	3.58963e+07	2.87774e+07	3.59817e+07	2.51131e+07	3.51095e+07	3.64317e+07	3.28502e+07	1.10902	0.174171	0.184097
M774T295	773.54650	294.917000	nodiff									1.7162e+07	1.6633e+07	1.60577e+07	1.40676e+07	1.6527e+07	1.18696e+07	1.70227e+07	1.60954e+07	1.44041e+07	1.51495e+07	3.00459e+07	3.02555e+07	1.53862e+07	2.04955e+07	0.750708	0.139644	0.471164
M80T88	79.95658	88.260800	nodiff									2.58169e+07	3.84348e+07	3.67915e+07	5.28215e+07	2.44007e+07	5.15008e+07	3.72113e+07	2.50987e+07	3.8038e+07	3.10983e+07	1.22611e+08	1.56135e+07	3.82944e+07	4.49451e+07	0.852024	0.698052	0.562743
M308T56	308.26817	56.118800	nodiff									2.91165e+07	3.40453e+07	3.22981e+07	3.35085e+07	5.81001e+07	3.20135e+07	3.43841e+07	3.23587e+07	2.19533e+07	3.72883e+07	1.96052e+07	1.8698e+07	3.65137e+07	2.73813e+07	1.33353	0.128488	0.584541
M245T227	245.02939	226.764500	diff									3.75305e+07	3.40135e+07	4.24453e+07	4.97928e+07	3.83385e+07	3.07188e+07	9.17516e+07	5.09303e+07	4.25465e+07	7.70333e+07	5.8532e+07	5.51749e+07	3.88066e+07	6.26614e+07	0.619305	0.0132616	1.30174
M85T976_2	85.00357	976.383000	nodiff									3.38795e+08	4.94731e+08	4.18806e+08	3.62716e+08	2.1656e+08	3.9908e+08	3.71348e+08	3.33358e+08	4.4099e+08	3.74062e+08	1.7947e+08	8.17623e+07	3.71781e+08	2.96832e+08	1.2525	0.293348	1.07296
M138T952	137.93993	951.774000	nodiff									5.26677e+07	4.93966e+07	3.27054e+07	4.72187e+07	4.28375e+07	4.96983e+07	4.78093e+07	5.42e+07	2.37541e+07	5.76882e+07	3.93297e+07	5.09746e+07	4.57541e+07	4.5626e+07	1.00281	0.982974	0.325701
M297T85	297.24403	84.971200	diff									8.49928e+07	6.13315e+07	9.52889e+07	9.95021e+07	9.64084e+07	6.38709e+07	6.66991e+07	4.9066e+07	6.67547e+07	5.20318e+07	6.92028e+07	5.28399e+07	8.35658e+07	5.94324e+07	1.40606	0.0117459	1.10794
M183T250	183.01261	249.759500	nodiff									3.86445e+08	9.39667e+07	6.94719e+07	8.99627e+07	1.65537e+08	8.27781e+07	2.70467e+08	8.8007e+07	8.03557e+07	7.1009e+07	9.31135e+07	7.94498e+07	1.48027e+08	1.13734e+08	1.30152	0.572511	0.750237
M201T352	201.02537	351.590000	nodiff									3.76312e+08	3.83818e+08	3.52165e+08	3.69929e+08	4.37003e+08	3.6989e+08	3.92738e+08	4.12166e+08	3.73889e+08	4.18837e+08	1.98054e+08	3.43222e+08	3.8152e+08	3.56484e+08	1.07023	0.498521	0.780736
M578T338	578.34722	338.243000	diff									2.5014e+07	2.36707e+07	2.68042e+07	2.48958e+07	3.52709e+07	2.48557e+07	4.39074e+06	5.0055e+06	4.77744e+06	4.42702e+06	4.80255e+06	6.55465e+06	2.67519e+07	4.99298e+06	5.3579	2.48912e-07	1.29506
M193T212	193.03646	212.351000	nodiff									1.7065e+08	3.04393e+08	7.93203e+07	2.0108e+08	1.33787e+08	3.11944e+08	1.04711e+08	2.56763e+08	5.82202e+07	1.34414e+08	1.51817e+08	8.71886e+07	2.00196e+08	1.32186e+08	1.5145	0.181859	1.78186
M147T1003	146.96546	1002.525500	nodiff									8.0538e+07	9.35633e+07	9.76296e+07	8.31391e+07	1.06554e+08	9.62838e+07	2.31811e+08	7.79445e+07	1.1456e+08	9.19495e+07	2.80962e+08	1.22836e+08	9.29514e+07	1.53344e+08	0.606163	0.106607	1.65052
M351T61	351.22131	61.151100	nodiff									6.22553e+07	2.63695e+07	1.20765e+08	2.60775e+07	2.48049e+07	2.84177e+07	4.54313e+07	3.04921e+07	1.53017e+08	1.41485e+08	4.32377e+07	3.43421e+07	4.81149e+07	7.46675e+07	0.644389	0.364065	1.03945
M220T142	220.14686	142.343000	nodiff									4.80743e+07	5.09086e+07	5.10396e+07	4.46503e+07	6.12885e+07	4.28106e+07	2.59927e+08	4.55448e+07	6.17511e+07	4.31709e+07	4.93804e+07	7.22111e+07	4.97953e+07	8.86641e+07	0.561617	0.288132	1.14004
M147T985	146.96547	985.458500	nodiff									1.61198e+08	1.01303e+08	1.40412e+08	1.06877e+08	1.08495e+08	9.89416e+07	1.04954e+08	9.41909e+07	7.92977e+07	1.0911e+08	1.08902e+08	8.41786e+07	1.19538e+08	9.67721e+07	1.23525	0.0784318	0.796354
M463T231	463.28404	230.635000	nodiff									3.1559e+07	6.08584e+07	4.01232e+07	2.31851e+07	4.21396e+07	2.89683e+07	2.53215e+07	2.09858e+07	2.00778e+07	2.73434e+07	2.74973e+07	4.48298e+07	3.78056e+07	2.76759e+07	1.36601	0.153279	0.577011
M147T523	146.96533	523.128500	nodiff									2.57824e+07	2.98535e+07	2.36295e+07	3.32551e+07	2.25098e+07	2.76943e+07	2.84697e+07	2.44107e+07	2.5708e+07	2.73009e+07	3.10316e+07	2.36676e+07	2.71208e+07	2.67647e+07	1.0133	0.861302	0.315732
M239T65	239.06000	64.913000	nodiff									1.19898e+08	1.08096e+08	1.06217e+08	8.68584e+07	7.94337e+07	9.14012e+07	7.26726e+07	8.16763e+07	5.62452e+07	8.53942e+07	7.91259e+07	8.32094e+07	9.86506e+07	7.63873e+07	1.29145	0.0152451	0.966739
M220T76	220.14703	76.249800	nodiff									1.52507e+08	5.15023e+07	1.02668e+08	4.07987e+07	7.03949e+07	1.09164e+08	1.065e+08	1.29606e+08	4.9265e+07	3.2356e+07	1.47855e+08	1.14625e+08	8.78393e+07	9.67012e+07	0.908358	0.73339	0.399588
M186T336	186.11327	335.903000	nodiff									4.77281e+07	4.16303e+07	4.51961e+07	5.06762e+07	9.34112e+06	3.67068e+07	1.53701e+07	3.53922e+07	9.35105e+06	9.45715e+06	1.38592e+07	3.68845e+07	3.85464e+07	2.00524e+07	1.92229	0.0445896	0.898717
M746T254	745.50475	253.976000	nodiff									1.86595e+07	1.34507e+07	2.44907e+07	1.3167e+07	2.43776e+07	2.31247e+07	2.10466e+07	2.42161e+07	2.23493e+07	2.43317e+07	2.83087e+07	3.71643e+07	1.9545e+07	2.62361e+07	0.744966	0.0650107	0.675986
M220T209	220.14682	208.656500	nodiff									4.42308e+07	4.2366e+07	1.14787e+08	3.3055e+07	3.76813e+07	4.10497e+07	3.80306e+07	4.68304e+07	5.19629e+07	4.83068e+07	3.54737e+07	3.0687e+07	5.21949e+07	4.18819e+07	1.24624	0.448502	0.74429
M132T541	132.04924	540.519000	nodiff									9.06733e+06	2.41498e+06	2.49295e+07	2.31771e+06	2.89674e+06	1.00651e+06	2.35519e+06	3.72985e+06	4.18521e+06	2.41265e+06	2.1743e+06	949525	7.10546e+06	2.63446e+06	2.69713	0.263988	0.468061
M171T61	171.10247	61.063800	nodiff									1.30597e+07	2.56597e+07	2.56148e+07	2.80778e+07	1.54708e+07	3.0234e+07	3.24635e+07	2.6093e+07	2.15378e+07	4.69715e+07	1.75703e+07	2.50939e+07	2.30194e+07	2.82883e+07	0.813744	0.328584	0.524025
M332T52	332.17458	51.707000	nodiff									6.1249e+06	2.10795e+07	3.44776e+06	8.74373e+06	3.05718e+06	7.13361e+06	4.93578e+06	6.28099e+06	7.54322e+06	7.76977e+06	5.28013e+06	2.82279e+07	8.26445e+06	1.00063e+07	0.825924	0.710868	0.161545
M391T215	391.22620	214.866000	diff									4.4814e+07	4.66296e+07	5.46281e+07	6.57973e+07	5.40201e+07	5.90957e+07	1.7953e+07	1.52352e+07	2.04572e+07	1.71317e+07	1.98199e+07	1.67282e+07	5.41641e+07	1.78875e+07	3.02804	6.32363e-07	1.6408
M697T511	696.99044	511.017000	nodiff									9.63447e+07	9.07435e+06	8.40656e+07	4.32484e+07	9.60828e+07	8.94412e+07	5.80562e+07	7.96157e+07	1.08532e+08	6.51768e+07	9.26707e+07	4.87735e+07	6.97095e+07	7.54709e+07	0.923661	0.744987	0.63027
M175T463	174.99218	462.504000	diff									2.40199e+08	1.5485e+08	2.33823e+08	7.56504e+07	8.2237e+07	474551	2.41231e+08	2.14819e+08	2.26824e+08	2.28437e+08	2.23681e+08	2.47096e+08	1.31206e+08	2.30348e+08	0.569598	0.0301196	2.482
M800T293	799.56236	293.299000	nodiff									2.11757e+07	1.76289e+07	1.67381e+07	1.91305e+07	1.98421e+07	1.50195e+07	1.81335e+07	1.92702e+07	1.69361e+07	1.78658e+07	2.12303e+07	2.70842e+07	1.82558e+07	2.00867e+07	0.90885	0.326787	0.318599
M269T91	269.21265	91.245000	nodiff									9.49826e+07	6.88904e+07	6.75302e+07	5.07568e+07	5.4343e+07	4.89642e+07	4.30456e+07	5.64286e+07	5.57419e+07	6.04438e+07	7.82956e+07	5.31293e+07	6.42445e+07	5.78475e+07	1.11058	0.468623	0.216465
M793T289	792.55689	289.303500	nodiff									2.3963e+07	2.64064e+07	3.00644e+07	2.19265e+07	2.31449e+07	2.01709e+07	1.48254e+07	1.5878e+07	1.72926e+07	1.76554e+07	1.91401e+07	1.94958e+07	2.42794e+07	1.73812e+07	1.39687	0.00163274	0.628023
M151T212	151.06061	212.279500	diff									1.39037e+08	1.37719e+08	1.40559e+08	1.68722e+08	1.42551e+08	1.51961e+08	1.82293e+07	9.22577e+06	6.81729e+06	8.17842e+06	1.38129e+07	1.73737e+07	1.46758e+08	1.22729e+07	11.9579	1.88435e-10	3.25575
M93T334	92.92719	334.111000	nodiff									4.63167e+07	2.67718e+07	5.44952e+07	5.2736e+07	4.86169e+07	5.03288e+07	1.20265e+08	6.63718e+07	5.46248e+07	5.24262e+07	6.35788e+07	5.30042e+07	4.65442e+07	6.83784e+07	0.680686	0.0848641	1.10023
M533T514	532.98394	513.934000	nodiff									8.71469e+07	5.81108e+07	1.09252e+08	4.45193e+07	7.20489e+07	5.05033e+07	1.22849e+08	1.32801e+08	3.49673e+07	9.87836e+07	1.18178e+08	4.6719e+07	7.02636e+07	9.23831e+07	0.760568	0.288073	0.926072
M123T339	122.97504	338.535000	nodiff									7.61359e+07	8.90949e+07	8.14786e+07	8.01753e+07	5.41306e+07	8.35439e+07	8.05562e+07	6.24121e+07	1.07576e+08	8.46402e+07	3.50255e+07	7.47968e+07	7.74265e+07	7.41678e+07	1.04394	0.774581	0.0931857
M765T64	765.47330	64.193800	nodiff									2.64878e+07	3.02242e+07	2.33573e+07	3.53062e+07	2.99981e+07	2.46925e+07	1.5954e+07	1.91705e+07	1.70624e+07	2.10412e+07	1.66561e+07	1.39417e+07	2.83444e+07	1.73043e+07	1.63799	0.000320699	0.83004
M79T732	78.95824	731.703500	nodiff									9.45817e+07	1.1105e+08	8.52962e+07	1.43033e+08	8.39448e+07	1.1171e+08	1.20913e+08	9.3619e+07	2.6296e+08	1.34136e+08	1.59532e+08	1.70659e+08	1.04936e+08	1.5697e+08	0.668511	0.0699263	1.64599
M137T943	136.99868	943.140500	nodiff									6.83942e+07	7.73883e+07	6.99696e+07	8.81476e+07	7.69784e+07	7.618e+07	8.1843e+07	6.42208e+07	6.44182e+07	7.97446e+07	1.01928e+08	1.62325e+06	7.61764e+07	6.56297e+07	1.1607	0.477394	0.449102
M985T510	985.01139	509.640000	nodiff									3.23908e+07	2.85644e+07	2.24197e+07	3.57036e+07	2.9217e+07	2.69295e+07	3.96028e+07	4.00181e+07	3.80824e+07	4.65099e+07	3.00509e+07	3.03705e+07	2.92042e+07	3.74391e+07	0.780045	0.0268136	0.806949
M83T62	83.02432	62.185250	nodiff									1.73109e+07	1.69204e+07	1.85428e+07	2.25985e+07	1.58544e+07	1.77634e+07	2.17682e+07	2.06277e+07	2.03487e+07	2.24419e+07	1.85399e+07	1.9374e+07	1.8165e+07	2.05167e+07	0.885377	0.0634831	0.483194
M151T368	151.02548	368.131500	diff									4.52094e+07	5.92582e+07	6.11652e+07	3.98888e+07	4.74812e+07	6.13813e+07	1.58548e+07	2.32105e+07	1.61757e+07	4.0162e+07	2.9471e+07	2.00421e+07	5.23974e+07	2.41527e+07	2.16942	0.0003791	1.32909
M653T51	653.30362	50.849200	nodiff									3.52009e+06	4.64911e+06	3.4883e+06	1.17517e+07	5.83831e+06	5.61495e+06	80465	3.37189e+06	192137	669850	345874	213530	5.81041e+06	812292	7.15311	0.00425865	0.554863
M117T962	117.01860	961.927000	nodiff									6.32543e+07	1.11841e+08	5.75796e+07	1.0199e+08	8.58591e+07	8.86825e+07	7.32216e+07	1.0204e+08	5.73813e+07	1.0922e+08	3.70387e+07	2.90824e+08	8.48678e+07	1.11621e+08	0.760322	0.502816	0.82387
M217T844	217.00308	843.654000	nodiff									7.92362e+07	1.64764e+08	1.18478e+08	1.13982e+08	1.61305e+08	1.21801e+08	2.0429e+08	1.14311e+08	1.70672e+08	1.15926e+08	1.26132e+08	1.13917e+08	1.26594e+08	1.40875e+08	0.898632	0.497332	0.814449
M710T326	709.50779	325.871000	nodiff									2.43596e+07	2.32179e+07	2.59631e+07	2.31628e+07	2.40684e+07	2.06152e+07	1.99499e+07	2.27098e+07	2.41394e+07	2.17519e+07	2.63995e+07	2.34278e+07	2.35645e+07	2.3063e+07	1.02174	0.671679	0.226331
M377T54	377.23733	53.687200	nodiff									3.02839e+07	3.17964e+07	3.47961e+07	3.34947e+07	3.11009e+07	3.90223e+07	3.34335e+07	3.5851e+07	3.45341e+07	3.55167e+07	3.45091e+07	3.43669e+07	3.34157e+07	3.47019e+07	0.962937	0.36416	0.390511
M187T60	187.09742	60.088500	nodiff									8.24311e+07	4.53826e+07	2.10985e+07	2.40774e+07	7.16502e+07	5.0397e+07	2.72255e+07	6.07977e+07	8.2717e+07	3.01769e+07	8.85468e+07	2.99595e+07	4.91728e+07	5.32372e+07	0.923654	0.795132	0.241354
M135T467	134.89408	467.031000	nodiff									8.41899e+07	8.09357e+07	8.9271e+07	7.48662e+07	7.75228e+07	8.11093e+07	8.94154e+07	1.12193e+08	6.73873e+07	7.94858e+07	7.21529e+07	9.43442e+07	8.13158e+07	8.58297e+07	0.947409	0.534291	0.607772
M249T510	248.99784	509.699500	nodiff									1.71716e+07	1.50001e+07	1.3767e+07	1.676e+07	1.13784e+07	1.29377e+07	1.32109e+07	1.20063e+07	5.69578e+06	7.95701e+06	1.2942e+07	1.01611e+07	1.45025e+07	1.03288e+07	1.40408	0.0213121	0.449158
M419T206	419.25781	205.814000	diff									4.71114e+07	5.44862e+07	6.95325e+07	6.61473e+07	7.11461e+07	7.02959e+07	2.64268e+07	2.38377e+07	2.15272e+07	2.83978e+07	2.46967e+07	2.50964e+07	6.31199e+07	2.49971e+07	2.52509	3.66988e-06	1.65761
M382T33	382.25042	32.823400	nodiff									495183	1.00576e+06	963847	954118	696764	1.05822e+06	859371	1.06967e+06	1.24185e+06	565385	773585	4.14398e+06	862315	1.44231e+06	0.597873	0.321438	0.142247
M337T32	337.05454	31.935400	nodiff									2.50318e+07	2.36622e+07	2.45749e+07	2.44904e+07	2.38209e+07	2.56832e+07	3.36084e+07	3.30258e+07	3.54549e+07	3.49836e+07	3.30936e+07	3.35028e+07	2.45439e+07	3.39448e+07	0.723053	5.62784e-09	0.936987
M87T331	87.04431	331.333000	nodiff									1.51519e+07	1.57721e+07	8.19441e+07	8.46799e+07	9.23602e+07	9.43092e+06	1.32087e+08	1.17672e+08	1.15113e+08	1.16636e+07	1.79462e+07	1.2874e+08	4.98899e+07	8.72038e+07	0.572106	0.216487	1.60502
M872T51	871.54642	51.230700	nodiff									1.08291e+07	1.24607e+07	1.24853e+07	1.30228e+07	1.33227e+07	1.31428e+07	8.42818e+06	1.13096e+07	1.15504e+07	1.11828e+07	8.97389e+06	1.06405e+07	1.25439e+07	1.03476e+07	1.21225	0.00732867	0.297522
M141T310	140.97530	310.366000	nodiff									1.56959e+08	1.76511e+08	1.63915e+08	2.18217e+08	1.88894e+08	1.7857e+08	2.32126e+08	1.49763e+08	1.80043e+08	2.32254e+08	1.85749e+08	1.58693e+08	1.80511e+08	1.89772e+08	0.951202	0.59679	0.818425
M367T168	367.03383	167.624000	nodiff									1.27294e+08	7.06128e+07	3.95488e+08	6.32933e+07	1.29289e+08	1.02673e+08	7.25497e+07	6.33237e+07	5.83793e+07	8.06522e+07	8.62503e+07	1.42029e+08	1.48108e+08	8.3864e+07	1.76605	0.246858	1.97877
M853T290	852.57604	290.078000	nodiff									6.7908e+06	5.80606e+06	5.20543e+06	5.61781e+06	5.26397e+06	1.76592e+07	5.08461e+06	4.53911e+06	5.82072e+06	7.58755e+06	9.19309e+06	6.99556e+06	7.72389e+06	6.53677e+06	1.18161	0.588158	0.202342
M137T362	136.86241	362.116500	nodiff									5.62724e+07	4.77044e+06	3.65543e+06	8.0414e+07	6.47308e+07	3.10849e+06	6.96286e+07	7.51927e+07	7.16706e+07	2.895e+06	6.73298e+07	6.9352e+07	3.54919e+07	5.93448e+07	0.598063	0.224253	0.932832
M217T581	217.00308	580.734000	nodiff									2.44097e+08	5.81197e+07	2.11944e+08	2.35285e+08	9.15922e+07	5.92087e+07	1.42225e+08	1.46305e+08	6.87704e+07	2.25499e+08	2.97384e+08	2.86484e+08	1.50041e+08	1.94444e+08	0.77164	0.412619	1.14723
M228T79	228.20517	78.952050	nodiff									1.05339e+08	1.05056e+08	9.50107e+07	1.04637e+08	1.14022e+08	1.02977e+08	9.59856e+07	9.55933e+07	9.46514e+07	9.89901e+07	1.0063e+08	9.31193e+07	1.04507e+08	9.6495e+07	1.08303	0.0148639	0.290106
M147T805	146.96543	804.778000	nodiff									7.27956e+07	6.32084e+07	6.34082e+07	1.83388e+08	2.22078e+08	9.43298e+07	1.85151e+08	4.60085e+07	2.11688e+07	5.83057e+07	8.52325e+07	5.14886e+07	1.16535e+08	7.45592e+07	1.56298	0.279822	1.01064
M101T387	100.98716	387.287000	nodiff									5.18261e+07	7.25019e+07	4.66404e+06	8.16915e+07	5.54907e+07	8.14963e+07	8.5266e+07	2.72405e+06	7.81851e+07	5.43899e+06	2.89705e+06	8.43902e+07	5.79451e+07	4.31502e+07	1.34287	0.502832	0.46988
M152T970	151.99779	969.908500	nodiff									1.94861e+08	3.23524e+07	2.44096e+07	1.15514e+07	1.16977e+07	9.66659e+06	2.35179e+07	2.64628e+07	2.62113e+07	1.80383e+07	2.24414e+07	1.03927e+07	4.74231e+07	2.11774e+07	2.23932	0.399382	0.877961
M152T287	152.00017	286.748000	nodiff									2.08026e+08	2.2071e+07	2.01886e+07	1.49477e+08	3.91702e+07	3.33394e+07	3.75419e+07	2.05137e+07	5.27571e+07	1.1905e+08	5.19697e+07	1.68214e+08	7.8712e+07	7.50077e+07	1.04939	0.928053	0.58509
M143T310	142.97235	310.487000	diff									1.6619e+08	1.6823e+08	1.57468e+08	2.01098e+08	1.47972e+08	1.43798e+08	2.24797e+08	2.21968e+08	2.02083e+08	1.98124e+08	1.8107e+08	1.58518e+08	1.64126e+08	1.9776e+08	0.829926	0.0293711	1.66323
M367T195	367.03385	195.232000	nodiff									9.01084e+07	4.31381e+07	1.03015e+08	1.04622e+08	6.18293e+07	4.82617e+07	4.62252e+07	1.17234e+08	8.71907e+07	3.22362e+08	3.59961e+08	5.90393e+07	7.51623e+07	1.65335e+08	0.454605	0.149821	1.99266
M134T299	134.04659	299.189000	diff									5.29964e+07	5.47674e+07	3.08914e+07	3.10026e+07	2.80042e+07	3.15187e+07	8.73193e+07	8.04297e+07	1.01319e+08	9.19504e+07	5.30425e+07	7.0775e+07	3.81968e+07	8.08061e+07	0.472697	0.000562768	1.81321
M97T165	96.96049	164.908000	nodiff									3.38638e+07	5.00029e+07	3.02076e+07	4.89032e+07	4.05689e+07	4.80851e+07	5.37388e+07	5.24459e+07	3.47613e+07	5.38704e+07	5.22327e+07	4.57506e+07	4.19386e+07	4.87999e+07	0.859399	0.167501	0.713391
M124T513	124.00091	512.535000	nodiff									5.1198e+07	4.95608e+07	6.82271e+07	8.17803e+07	5.7262e+07	3.57432e+07	6.63837e+07	5.92118e+07	6.89718e+07	7.41084e+07	6.42002e+07	5.98931e+07	5.72952e+07	6.54615e+07	0.875251	0.265819	0.736919
M111T331	110.98464	330.617500	nodiff									3.07335e+06	3.0638e+06	2.94902e+07	3.03737e+06	3.51535e+06	3.12126e+06	3.88415e+06	5.26361e+06	3.13966e+06	3.92245e+06	1.30615e+07	4.35645e+06	7.55023e+06	5.60463e+06	1.34714	0.684096	0.360197
M845T510	844.96580	510.055000	nodiff									2.86482e+07	5.99278e+07	4.55174e+07	3.84798e+07	4.31694e+07	4.2287e+07	6.52446e+07	5.07952e+07	6.92015e+07	4.73562e+07	5.26985e+07	2.34714e+07	4.30049e+07	5.14612e+07	0.835676	0.303945	0.606547
M217T780	217.00309	780.083000	nodiff									7.10734e+07	1.10327e+08	7.1823e+07	1.12155e+08	9.59812e+07	9.90698e+07	1.08859e+08	9.87099e+07	3.23353e+08	1.89796e+08	1.41635e+08	1.22012e+08	9.34049e+07	1.64061e+08	0.569331	0.0728142	1.88527
M117T1001	117.01860	1000.970000	nodiff									2.19063e+07	4.44708e+07	4.1062e+07	7.12314e+07	4.24843e+07	4.05477e+07	5.10189e+07	3.98657e+07	7.02873e+07	4.7548e+07	5.69853e+07	4.26589e+07	4.36171e+07	5.1394e+07	0.84868	0.347129	0.580668
M304T335	304.06353	334.984500	diff									5.38142e+06	3.74256e+06	3.86613e+06	3.64278e+06	5.67237e+06	2.87713e+06	3.59364e+07	3.38287e+07	3.01998e+07	4.99121e+07	3.27534e+07	3.07257e+07	4.19707e+06	3.55593e+07	0.11803	1.1507e-06	1.61473
M116T330	116.03459	330.440000	nodiff									7.83836e+07	3.39419e+07	3.32897e+07	5.03731e+07	4.73938e+07	5.30344e+07	1.05532e+08	1.0558e+08	4.6326e+07	3.53386e+07	4.41752e+07	4.2381e+07	4.94028e+07	6.32221e+07	0.781416	0.380317	0.695948
M217T818	217.00308	818.454500	nodiff									2.28326e+08	9.10373e+07	1.07814e+08	1.02763e+08	9.15849e+07	2.69278e+08	9.79864e+07	8.92986e+07	1.83572e+08	9.43613e+07	1.00331e+08	9.54092e+07	1.48467e+08	1.1016e+08	1.34774	0.305751	0.960154
M325T462	325.08933	462.351000	diff									1.31181e+08	1.17207e+08	1.27657e+08	1.26766e+08	6.47382e+07	1.36938e+08	4.16978e+07	2.62667e+07	2.67112e+07	5.26894e+07	6.12633e+07	4.74297e+07	1.17415e+08	4.26764e+07	2.75128	0.000118602	2.29791
M409T271	409.27302	271.323000	diff									2.40758e+07	2.71044e+07	2.18899e+07	1.9966e+07	2.2007e+07	1.66323e+07	6.47515e+06	5.45592e+06	6.79802e+06	6.16106e+06	6.02045e+06	7.12666e+06	2.19459e+07	6.33954e+06	3.46175	9.32173e-07	1.08221
M306T339	306.05828	338.882000	diff									6.69684e+07	6.83328e+07	4.54055e+07	5.99043e+07	5.59982e+07	5.17645e+07	2.85256e+07	2.20588e+07	2.68137e+07	3.07311e+07	3.35145e+07	3.46055e+07	5.80623e+07	2.93749e+07	1.9766	3.58027e-05	1.42096
M827T290	826.59709	290.088000	diff									2.37011e+07	2.8076e+07	3.05293e+07	2.29208e+07	2.4356e+07	2.22968e+07	6.41803e+06	7.25665e+06	9.577e+06	8.67517e+06	1.05128e+07	9.84107e+06	2.53134e+07	8.71346e+06	2.90509	5.54447e-07	1.11566
M132T588	132.02969	587.534000	diff									7.34278e+07	4.89839e+07	4.75801e+07	1.04573e+08	3.51067e+07	6.02422e+07	3.48046e+07	1.85181e+07	3.74758e+07	5.13853e+07	3.24777e+07	3.56945e+07	6.16522e+07	3.50593e+07	1.75851	0.0355785	1.20615
M278T528	278.02612	528.413000	diff									2.76419e+07	2.41139e+07	2.46795e+07	2.56429e+07	2.39552e+07	2.45355e+07	7.63624e+06	6.71377e+06	6.62714e+06	7.20514e+06	6.5699e+06	7.1735e+06	2.50948e+07	6.98761e+06	3.59133	3.12277e-11	1.18624
M281T38	281.14323	37.615200	nodiff									4.50803e+07	5.46078e+06	4.71552e+06	4.88537e+07	4.80513e+06	5.25481e+06	3.87454e+07	3.75142e+06	2.83382e+07	4.02959e+07	1.36008e+06	3.26632e+07	1.90284e+07	2.41924e+07	0.786545	0.658176	0.493418
M637T39	637.36184	38.536550	nodiff									2.46276e+07	2.86073e+07	1.76577e+07	2.94602e+07	1.6508e+07	2.09944e+07	1.73789e+07	2.18296e+07	1.88016e+07	1.57017e+07	1.59488e+07	1.79023e+07	2.29759e+07	1.79271e+07	1.28162	0.0635278	0.455727
M88T555	88.03963	554.823000	nodiff									1.00392e+08	9.94299e+07	5.33099e+07	1.82118e+08	1.53983e+08	6.70288e+07	6.34908e+07	7.21365e+07	5.13737e+07	7.44889e+07	5.31532e+07	6.97608e+07	1.09377e+08	6.40673e+07	1.70722	0.0536654	1.37637
M112T367	112.01450	367.087000	nodiff									7.81041e+07	6.18326e+07	6.9373e+07	7.39756e+07	7.59881e+07	9.68468e+07	9.82595e+07	8.14857e+07	7.65329e+07	6.44159e+07	7.02736e+07	7.03477e+07	7.602e+07	7.68859e+07	0.988739	0.901926	0.313026
M349T30_1	349.02320	30.310750	nodiff									4.91591e+07	5.20548e+07	6.33583e+07	5.25966e+07	6.98955e+07	5.27838e+07	5.84426e+07	7.37721e+07	6.14587e+07	5.54261e+07	5.32434e+07	5.17204e+07	5.66414e+07	5.90105e+07	0.959852	0.622473	0.677457
M242T53	242.17663	53.260500	nodiff									3.61271e+06	3.67481e+06	1.97083e+07	5.53721e+06	2.93446e+06	1.90291e+06	2.93747e+06	2.20896e+07	4.77976e+06	3.10982e+07	5.20856e+06	1.626e+07	6.2284e+06	1.37289e+07	0.453669	0.194392	0.583375
M87T66	87.01922	65.584750	nodiff									2.78846e+06	1.67125e+06	3.39077e+06	7.14676e+06	1.88812e+06	2.85908e+06	3.24155e+06	3.46608e+06	5.14934e+06	6.81054e+07	6.155e+07	3.05448e+06	3.29074e+06	2.40945e+07	0.136577	0.138924	0.979754
M832T271	831.50552	270.573000	diff									1.0392e+08	1.04022e+08	1.27557e+08	4.41153e+07	1.23237e+08	5.60978e+07	4.38387e+07	2.98603e+07	5.57181e+07	3.59995e+07	4.21829e+07	5.92523e+07	9.31581e+07	4.44753e+07	2.0946	0.00873819	1.79259
M141T299	140.98567	298.802000	nodiff									2.43459e+07	2.4507e+07	1.34141e+07	2.41483e+07	1.57861e+07	7.0115e+07	1.30648e+07	1.42074e+07	1.26709e+07	1.31325e+07	4.52863e+07	1.794e+07	2.87194e+07	1.93837e+07	1.48163	0.372269	0.643067
M669T510_1	668.97856	510.369000	nodiff									5.50504e+07	5.06337e+07	4.90834e+07	5.48257e+07	5.16222e+07	4.54623e+07	5.14387e+07	6.65446e+07	6.51531e+07	4.70567e+07	5.09071e+07	3.29308e+07	5.1113e+07	5.23385e+07	0.976584	0.821438	0.296294
M138T39	137.93988	39.419800	nodiff									8.47171e+07	5.7241e+07	8.1115e+07	7.83621e+07	7.67033e+07	1.73388e+08	8.93101e+07	8.05536e+07	8.5108e+07	7.71308e+07	7.86783e+07	9.28917e+07	9.19212e+07	8.39454e+07	1.09501	0.64807	0.211924
M723T51	723.49791	51.230700	nodiff									8.71778e+06	1.02601e+07	9.30864e+06	9.13886e+06	1.45016e+07	1.19602e+07	4.60846e+06	8.81264e+06	9.44854e+06	8.26728e+06	9.26998e+06	9.93524e+06	1.06479e+07	8.39036e+06	1.26906	0.0896472	0.298364
M417T236	417.24178	236.389500	diff									4.75181e+07	6.44349e+07	5.86654e+07	4.41644e+07	6.96339e+07	6.02926e+07	2.71758e+07	2.59496e+07	1.78492e+07	3.39826e+07	3.20514e+07	3.02716e+07	5.74516e+07	2.788e+07	2.06067	8.17138e-05	1.40172
M377T51	377.20080	51.185900	nodiff									2.49388e+06	1.67546e+06	1.87176e+06	3.30884e+06	2.16225e+06	2.28926e+06	1.63236e+06	2.6043e+06	2.05803e+06	1.91069e+06	1.77193e+06	2.89024e+06	2.30024e+06	2.14459e+06	1.07258	0.626209	0.0170864
M97T297	96.96896	297.425500	nodiff									5.44941e+07	4.85791e+07	3.66181e+06	4.80123e+07	4.20674e+07	4.27582e+07	4.87711e+07	3.97252e+06	5.70477e+07	5.28058e+07	3.85255e+07	4.40311e+07	3.99288e+07	4.08589e+07	0.977236	0.933301	0.499389
M353T41	353.18010	41.143400	nodiff									3.1226e+06	1.72439e+07	2.17109e+06	4.94082e+06	1.1396e+07	3.09686e+06	1.84238e+06	2.90924e+06	3.15022e+06	3.35962e+06	2.16476e+06	1.83539e+06	6.99522e+06	2.5436e+06	2.75012	0.10279	0.416256
M788T51	787.55163	51.317500	nodiff									9.72745e+06	1.53406e+07	1.18909e+07	7.16007e+06	1.61449e+07	1.05545e+07	3.10801e+06	4.92089e+06	6.30207e+06	5.75063e+06	5.65341e+06	7.10003e+06	1.18031e+07	5.47251e+06	2.15679	0.00182721	0.635676
M111T338	111.01921	338.168000	nodiff									1.71246e+07	5.99267e+07	2.96622e+07	4.93543e+07	8.30689e+07	1.23833e+08	6.12218e+07	7.23627e+07	3.06137e+07	4.71554e+07	4.81364e+07	2.64298e+07	6.0495e+07	4.76533e+07	1.26948	0.47581	0.396068
M217T758	217.00308	758.364000	nodiff									8.45478e+07	1.12546e+08	8.58987e+07	2.10146e+08	1.04016e+08	1.13997e+08	2.94141e+08	1.04898e+08	1.77714e+08	1.09629e+08	2.97816e+07	1.09961e+08	1.18525e+08	1.37687e+08	0.860827	0.6528	0.730814
M115T264_1	115.03930	264.368500	nodiff									2.64462e+07	2.56797e+07	2.62589e+07	2.49871e+07	354887	2.63654e+07	1.87475e+07	9.57444e+07	1.62954e+07	3.26887e+07	3.44151e+07	2.60405e+07	2.1682e+07	3.73219e+07	0.580946	0.249311	0.746564
M95T325	94.98970	324.874000	nodiff									1.0415e+08	1.04662e+08	1.49567e+08	9.42358e+07	1.55034e+08	1.54349e+08	1.09192e+08	1.02175e+08	1.56045e+08	9.39227e+07	9.40274e+07	1.10385e+08	1.27e+08	1.10958e+08	1.14457	0.312637	0.943837
M248T61	248.09811	60.728600	nodiff									2.21333e+07	2.4066e+07	2.3019e+07	2.25007e+07	1.9448e+07	2.33223e+07	1.07923e+07	9.50746e+06	9.17557e+06	1.15193e+07	9.63893e+06	8.40811e+06	2.24149e+07	9.84027e+06	2.27787	2.21378e-08	0.966899
M248T62	248.08030	61.505200	nodiff									5.51434e+06	1.59393e+07	1.47397e+07	1.81991e+07	1.99063e+07	1.52721e+07	4.69501e+06	3.26541e+06	3.22253e+06	7.97905e+06	6.91578e+06	1.97439e+07	1.49285e+07	7.63694e+06	1.95477	0.0495511	0.58788
M792T510_1	791.98371	509.965000	nodiff									3.19507e+07	3.18566e+07	2.07731e+07	3.44466e+07	3.21219e+07	2.80376e+07	3.47311e+07	3.6286e+07	3.93937e+07	4.92071e+07	3.28923e+07	2.99847e+07	2.98644e+07	3.70825e+07	0.805351	0.0597413	0.723661
M116T500	116.07100	500.305000	nodiff									5.15569e+07	7.96114e+07	8.83349e+07	4.91949e+07	6.53743e+07	4.98595e+07	6.77952e+07	5.79766e+07	7.33078e+07	8.4095e+07	2.75641e+07	5.39835e+07	6.39887e+07	6.0787e+07	1.05267	0.767068	0.517671
M751T510_1	750.98141	509.769000	nodiff									3.96084e+07	4.06905e+07	3.26019e+07	4.55301e+07	4.27402e+07	3.20362e+07	4.81118e+07	4.46697e+07	4.34783e+07	5.76144e+07	4.34516e+07	3.7102e+07	3.88679e+07	4.5738e+07	0.849795	0.0830566	0.717561
M218T445	218.10298	444.587000	nodiff									1.51455e+07	2.06742e+07	2.00975e+07	1.87038e+07	2.00934e+07	1.92742e+07	2.24876e+07	1.8653e+07	1.42973e+07	2.28521e+07	1.83733e+07	1.28719e+07	1.89981e+07	1.82559e+07	1.04066	0.698656	0.0375864
M686T324	685.53037	324.015000	nodiff									2.00179e+07	2.21721e+07	2.25347e+07	2.24605e+07	2.30613e+07	2.16663e+07	1.99771e+07	2.19773e+07	2.09779e+07	2.34681e+07	2.18114e+07	2.12211e+07	2.19855e+07	2.15722e+07	1.01916	0.536842	0.215289
M217T800	217.00308	800.242000	nodiff									1.14709e+08	1.80274e+08	2.2237e+08	1.06519e+08	1.39666e+08	9.68291e+07	1.66e+08	2.04178e+08	1.40339e+08	1.43121e+08	1.36263e+08	1.68423e+08	1.43395e+08	1.59721e+08	0.897784	0.485664	1.27244
M155T352	155.00924	352.022500	nodiff									3.79742e+08	5.74755e+08	1.20696e+08	6.43964e+07	6.02275e+08	5.2444e+07	5.9386e+08	6.19038e+08	6.22374e+08	9.94485e+07	6.38118e+08	1.60745e+08	2.99051e+08	4.55597e+08	0.656394	0.310032	2.21225
M174T523	173.95681	522.575000	nodiff									3.83074e+06	4.65151e+06	1.25503e+07	4.54331e+06	6.50886e+06	4.65887e+06	820648	1.0696e+06	1.02352e+06	4.09615e+06	4.30096e+06	1.10092e+06	6.12393e+06	2.06863e+06	2.96037	0.0219475	0.482285
M138T15	137.93998	14.927000	nodiff									4.99527e+07	9.2257e+07	1.57397e+08	3.40223e+08	2.82089e+08	1.71584e+08	7.43353e+07	3.07181e+08	2.99729e+08	1.18858e+08	9.80493e+07	2.29054e+08	1.8225e+08	1.87868e+08	0.9701	0.929629	1.26532
M80T70	79.95660	70.158300	nodiff									6.08629e+07	8.10767e+07	4.64078e+07	3.7204e+07	4.70483e+07	4.56436e+07	5.71341e+07	4.78506e+07	4.36996e+07	4.36764e+07	6.00948e+07	4.7877e+07	5.30406e+07	5.00554e+07	1.05964	0.679246	0.200591
M80T286	79.95653	286.446500	nodiff									1.29448e+08	3.91414e+07	3.69538e+07	4.21358e+07	3.42927e+07	2.55639e+07	1.01835e+08	2.33599e+07	6.88264e+07	5.14815e+07	4.09481e+07	4.06901e+07	5.1256e+07	5.45234e+07	0.940073	0.869633	0.440757
M803T292	802.59751	291.724000	nodiff									1.20597e+07	8.83734e+06	9.17174e+06	6.39661e+06	8.49383e+06	5.48758e+06	1.26954e+06	1.44664e+07	2.38264e+06	1.90418e+06	1.84625e+06	2.84003e+06	8.40781e+06	4.11818e+06	2.04163	0.089885	0.415779
M223T493	223.03728	492.641500	nodiff									3.09475e+07	4.62762e+07	2.9082e+07	4.06663e+07	3.03228e+07	4.29325e+07	2.90357e+07	2.12353e+07	2.75914e+07	1.86707e+07	2.73236e+07	2.88606e+07	3.67045e+07	2.54529e+07	1.44206	0.00973501	0.744702
M87T220	87.01913	220.064000	nodiff									2.19367e+07	8.05769e+06	7.30764e+06	3.08301e+06	1.79229e+06	2.27728e+06	1.03916e+07	1.07177e+07	3.31388e+06	1.07623e+07	1.14587e+07	1.2383e+07	7.4091e+06	9.83787e+06	0.75312	0.488204	0.296737
M277T87	277.01838	87.247250	diff									7.67166e+07	5.32814e+07	9.46637e+07	1.24911e+08	9.70422e+07	9.85364e+07	6.07382e+07	6.89578e+07	5.15507e+07	6.9114e+07	4.28517e+07	6.86665e+07	9.08586e+07	6.03131e+07	1.50645	0.0177548	1.19861
M660T299	660.46263	299.266000	diff									7.75165e+06	6.51109e+06	8.79686e+06	6.51267e+06	9.50546e+06	7.37735e+06	1.98742e+07	2.29484e+07	2.17786e+07	2.30251e+07	2.43829e+07	2.38344e+07	7.74251e+06	2.26406e+07	0.341975	5.89762e-09	1.12014
M91T45	91.02122	45.243400	nodiff									2.04345e+07	1.19893e+07	1.40507e+07	8.32316e+06	6.84191e+06	6.03735e+06	4.4078e+06	7.24346e+06	4.9794e+06	5.72677e+06	1.51754e+07	6.35998e+06	1.12795e+07	7.31547e+06	1.54186	0.180175	0.346813
M193T167	193.03650	166.909000	nodiff									4.99943e+07	6.43167e+07	1.53976e+08	8.667e+07	1.97876e+08	6.08252e+07	8.86495e+07	8.87953e+07	8.67921e+07	5.80007e+07	8.18409e+07	2.26139e+08	1.02276e+08	1.05036e+08	0.973724	0.938266	1.57721
M134T331	134.01708	331.098000	nodiff									1.6269e+06	6.91676e+07	1.29118e+06	3.32648e+06	1.92204e+06	2.06266e+06	3.12635e+06	2.13621e+06	3.02444e+06	4.21611e+06	1.04337e+06	1.67278e+06	1.32328e+07	2.53654e+06	5.21687	0.362093	0.575981
M409T258	409.27305	257.618000	diff									3.6299e+07	3.64005e+07	3.13369e+07	3.47161e+07	3.58372e+07	3.05555e+07	9.39455e+06	9.36365e+06	1.12528e+07	9.96017e+06	1.07001e+07	9.60921e+06	3.41909e+07	1.00467e+07	3.40318	9.04199e-10	1.36526
M748T86	747.51838	85.536400	diff									9.93972e+07	6.80691e+07	8.42681e+07	2.3885e+07	9.01948e+07	7.72732e+07	1.48227e+07	1.12611e+07	2.5117e+07	3.08658e+07	2.83417e+07	1.05229e+07	7.38479e+07	2.01552e+07	3.66396	0.000889495	1.86407
M292T336	292.03462	335.822000	diff									3.18292e+07	3.64496e+07	3.23597e+07	3.46711e+07	3.50558e+07	3.34592e+07	1.42721e+07	1.34758e+07	1.37953e+07	1.779e+07	1.82278e+07	1.69274e+07	3.39708e+07	1.5748e+07	2.15714	1.69977e-08	1.16186
M366T50	366.25052	49.826600	nodiff									1.46279e+06	3.27346e+06	3.96763e+06	1.74634e+06	1.76567e+06	2.75767e+06	566592	2.89364e+06	1.25214e+07	4.60775e+06	7.68878e+06	5.95726e+06	2.49559e+06	5.70589e+06	0.437371	0.0950494	0.383517
M619T374	619.29012	374.399000	nodiff									1.92625e+07	2.25317e+07	2.14909e+07	2.53299e+07	2.93454e+07	2.83801e+07	3.45658e+07	2.37414e+07	1.97829e+07	3.57929e+07	3.13878e+07	2.6867e+07	2.43901e+07	2.86896e+07	0.850135	0.188847	0.492761
M245T209	244.98995	208.981000	nodiff									6.28241e+07	5.12005e+07	2.14724e+06	6.13699e+06	7.25657e+06	8.12509e+07	3.04913e+06	7.09472e+06	3.60648e+06	8.4955e+06	7.55656e+06	6.19565e+06	3.51361e+07	5.99968e+06	5.85633	0.0641113	1.31289
M236T892	235.95371	892.353500	nodiff									5.72611e+08	1.24525e+08	1.17757e+08	1.05569e+08	4.3366e+08	3.5232e+08	1.5526e+08	5.31943e+08	5.33475e+08	1.04375e+08	4.74133e+08	1.3574e+08	2.84407e+08	3.22488e+08	0.881916	0.753368	0.798581
M152T243	152.02902	243.185000	nodiff									1.04072e+07	9.28729e+06	2.55676e+07	1.41757e+07	9.6084e+07	2.27445e+07	4.93176e+06	9.28947e+07	1.04674e+08	4.64651e+06	2.44564e+07	3.90581e+06	2.9711e+07	3.92516e+07	0.756939	0.692749	0.974592
M817T291	816.53236	290.641000	nodiff									1.52643e+07	1.17974e+07	1.66867e+07	1.94127e+07	1.49727e+07	1.5511e+07	1.53238e+07	1.40374e+07	1.55644e+07	1.35642e+07	1.50637e+07	1.50867e+07	1.56075e+07	1.47734e+07	1.05646	0.450248	0.10316
M791T295_1	790.51967	295.199500	nodiff									1.94613e+07	2.53658e+07	2.52318e+07	2.84384e+07	2.37025e+07	2.34977e+07	3.92014e+07	5.53653e+07	2.11815e+07	1.94186e+07	1.96917e+07	3.03335e+07	2.42829e+07	3.08653e+07	0.786738	0.294752	0.529971
M540T343	540.36810	342.535500	diff									2.70401e+07	2.44111e+07	2.13986e+07	2.2177e+07	2.59175e+07	1.88249e+07	7.63615e+06	6.12206e+06	6.11783e+06	7.69251e+06	9.46658e+06	6.66525e+06	2.32949e+07	7.2834e+06	3.19835	3.38882e-07	1.09858
M87T64	87.04438	63.731000	nodiff									3.41216e+06	4.96164e+06	2.05557e+07	3.37114e+06	2.07723e+07	2.58752e+06	2.16396e+06	2.15889e+07	1.54505e+06	3.66338e+06	4.36209e+06	2.23696e+07	9.27674e+06	9.28217e+06	0.999415	0.99922	0.614337
M193T97	193.03651	97.137250	diff									6.6364e+07	1.1308e+08	9.07184e+07	1.2905e+08	8.92612e+07	1.11461e+08	1.50549e+08	1.32747e+08	1.20349e+08	1.31211e+08	1.29755e+08	9.76959e+07	9.99891e+07	1.27051e+08	0.786997	0.0409809	1.42395
M236T795	235.95371	795.048000	nodiff									8.20321e+07	5.49857e+07	5.40466e+07	9.75645e+07	1.09404e+08	2.25095e+08	1.45938e+08	9.27185e+07	8.36948e+07	8.64998e+07	1.36428e+08	1.50295e+08	1.03855e+08	1.15929e+08	0.895846	0.684945	0.645371
M843T289	842.54787	289.275000	nodiff									1.97841e+07	2.0827e+07	2.47293e+07	2.29056e+07	1.83537e+07	2.15337e+07	1.76503e+07	1.72839e+07	1.99872e+07	1.82541e+07	1.97478e+07	1.78062e+07	2.13556e+07	1.84549e+07	1.15717	0.0186271	0.275345
M826T51	825.56166	51.230700	nodiff									5.85835e+06	8.83808e+06	6.3059e+06	6.49766e+06	1.13422e+07	6.97261e+06	2.60108e+06	4.69544e+06	4.68744e+06	3.84503e+06	5.09902e+06	6.19539e+06	7.6358e+06	4.52057e+06	1.68912	0.0101857	0.419188
M729T51_1	728.53411	51.215100	nodiff									9.57172e+06	1.50482e+07	1.37464e+07	7.33236e+06	1.6948e+07	1.02866e+07	1.88433e+06	6.20801e+06	8.03489e+06	7.76443e+06	7.53561e+06	9.11302e+06	1.21556e+07	6.75672e+06	1.79903	0.0144136	0.568188
M282T53_1	281.54684	52.574850	nodiff									1.83826e+07	9.53638e+06	1.60482e+07	1.19559e+07	1.56034e+07	1.70949e+07	7.73398e+06	9.32265e+06	1.34011e+07	1.11625e+06	1.19526e+06	1.00376e+07	1.47702e+07	7.13447e+06	2.07026	0.0109942	0.647778
M291T499	291.16788	499.009000	nodiff									4.98687e+07	4.42242e+07	5.00297e+07	4.66338e+07	4.55443e+07	4.30648e+07	4.13808e+07	3.35295e+07	2.86479e+07	3.88748e+07	2.90059e+07	3.47329e+07	4.65609e+07	3.4362e+07	1.35501	0.000482912	0.831017
M223T73	222.97194	73.486950	nodiff									1.45389e+07	3.92658e+06	3.62842e+06	3.70206e+06	7.68712e+06	6.62989e+07	1.08846e+07	8.42301e+07	8.81255e+06	1.43968e+07	5.70596e+06	9.10416e+07	1.66303e+07	3.58453e+07	0.463947	0.342601	0.723538
M236T817	235.95371	817.249000	nodiff									4.87279e+07	6.91385e+07	9.74272e+07	1.65501e+08	5.45991e+07	5.51015e+07	5.9414e+07	1.0599e+08	2.62203e+07	9.0942e+07	6.65394e+07	5.66743e+07	8.17491e+07	6.763e+07	1.20877	0.526307	0.370793
M249T517	249.02610	516.603000	nodiff									577774	822846	599634	1.01331e+06	1.39163e+06	1.55255e+06	1.01849e+06	1.46959e+06	1.36587e+06	793562	640030	4.32889e+06	992958	1.60274e+06	0.619538	0.321574	0.149807
M773T239	773.46038	238.782500	nodiff									3.1725e+06	2.94672e+06	5.2171e+06	1.93652e+06	6.37574e+06	3.44424e+06	6.25388e+06	469062	532861	541655	5.40629e+06	743997	3.8488e+06	2.32462e+06	1.65567	0.267819	0.209625
M133T21	133.00135	20.708800	nodiff									3.29232e+07	3.67393e+07	3.94254e+07	1.88458e+07	3.66886e+07	1.80857e+07	5.62086e+07	2.87991e+07	3.65262e+07	2.74189e+07	2.17037e+07	3.25333e+07	3.04513e+07	3.3865e+07	0.899199	0.597534	0.484936
M217T723	217.00308	723.318000	nodiff									1.03096e+08	1.58673e+08	1.03625e+08	9.10942e+07	7.65593e+07	1.16083e+08	1.0446e+08	9.81209e+07	1.01177e+08	1.61219e+08	9.90573e+07	1.36248e+08	1.08189e+08	1.16714e+08	0.926956	0.598213	0.701913
M123T92	122.97510	91.789500	nodiff									4.12234e+07	3.82993e+07	5.5848e+07	3.20055e+07	4.52577e+07	4.29072e+07	4.12242e+07	4.01008e+07	4.37384e+07	7.12488e+07	3.81174e+07	3.68084e+07	4.25902e+07	4.52063e+07	0.942129	0.682647	0.42611
M483T61	483.44379	61.001200	nodiff									1.16438e+07	1.06119e+07	1.38765e+07	1.08992e+07	1.19874e+07	1.04372e+07	1.03183e+07	1.05843e+07	1.34561e+07	1.11359e+07	1.43121e+07	1.02537e+07	1.1576e+07	1.16767e+07	0.991373	0.911857	0.184797
M137T406	136.89112	406.091000	nodiff									1.35537e+07	1.83211e+08	2.88019e+07	9.9088e+07	4.47967e+07	5.39788e+07	2.177e+08	3.72261e+07	8.19099e+07	1.92152e+08	2.57896e+07	2.8473e+07	7.05717e+07	9.72085e+07	0.725983	0.553495	1.09732
M451T516	450.98072	516.409000	nodiff									1.22795e+08	1.20618e+08	6.57889e+07	7.33791e+07	1.25169e+08	5.75517e+07	1.25444e+08	9.63849e+07	6.45622e+07	1.17438e+08	5.3821e+07	8.8981e+07	9.42169e+07	9.11052e+07	1.03416	0.861452	0.113063
M526T344	526.31603	343.506000	nodiff									2.53866e+07	2.47262e+07	2.34529e+07	2.20129e+07	2.59632e+07	2.33153e+07	2.02622e+07	1.64187e+07	1.92396e+07	2.07514e+07	2.42371e+07	2.43808e+07	2.41428e+07	2.08816e+07	1.15618	0.0401356	0.279731
M217T695	217.00308	695.253000	nodiff									7.69788e+07	1.82949e+08	1.60359e+08	8.01416e+07	7.70815e+07	8.92581e+07	1.55083e+08	7.97647e+07	3.04214e+08	5.83788e+07	7.89419e+07	1.01796e+08	1.11128e+08	1.29696e+08	0.856832	0.669158	0.8313
M90T422	90.02686	421.554000	diff									5.51424e+07	5.58281e+07	5.67302e+07	6.28652e+07	5.68917e+07	5.92617e+07	3.8112e+08	1.2884e+08	2.8766e+08	3.86941e+08	1.41066e+08	2.67129e+08	5.77865e+07	2.65459e+08	0.217685	0.00107697	3.91984
M747T87	746.50829	86.913100	nodiff									1.89253e+07	1.8378e+07	2.66858e+07	1.99035e+07	3.06192e+07	5.67954e+07	7.98598e+06	8.04065e+06	2.39855e+07	2.11125e+07	2.64191e+07	2.57356e+07	2.85512e+07	1.88799e+07	1.51225	0.19401	0.486168
M220T185	220.14686	184.891500	nodiff									5.27997e+07	3.30234e+07	3.70665e+07	2.47987e+07	3.99406e+07	3.41219e+07	2.0868e+07	3.19043e+07	4.31599e+07	7.35368e+07	3.30901e+07	5.95685e+07	3.69585e+07	4.36879e+07	0.845965	0.464286	0.492839
M863T290	862.56217	290.018500	nodiff									1.2065e+07	1.15201e+07	1.27761e+07	1.31903e+07	8.95635e+06	1.13271e+07	1.79248e+07	1.79359e+07	1.78431e+07	1.91058e+07	1.93137e+07	1.70557e+07	1.16392e+07	1.81965e+07	0.639637	3.00223e-06	0.766544
M86T943	85.99882	943.118500	nodiff									8.97814e+07	7.80925e+07	9.97004e+07	8.38945e+07	7.83369e+07	8.78406e+07	8.42373e+07	9.19115e+07	6.90293e+07	7.84861e+07	8.94452e+07	1.02369e+08	8.62744e+07	8.5913e+07	1.00421	0.951155	0.4013
M217T658	217.00307	658.287000	nodiff									6.111e+07	7.54873e+07	8.74409e+07	6.87981e+07	9.67182e+07	1.21345e+08	9.75139e+07	9.16938e+07	9.15448e+07	7.34652e+07	9.31482e+07	6.87372e+07	8.515e+07	8.60172e+07	0.989918	0.933587	0.370604
M753T297	752.50154	296.838000	nodiff									2.19057e+07	2.02342e+07	2.21322e+07	2.58174e+07	2.28808e+07	2.29551e+07	2.81908e+07	2.46064e+07	2.41222e+07	2.58599e+07	2.32482e+07	2.89671e+07	2.26543e+07	2.58325e+07	0.876969	0.0245451	0.545176
M832T51	831.51842	51.230700	nodiff									7.45318e+06	8.68471e+06	6.35434e+06	9.14263e+06	1.07591e+07	7.24668e+06	5.88248e+06	7.56494e+06	8.07314e+06	7.23588e+06	7.39862e+06	7.44067e+06	8.27343e+06	7.26596e+06	1.13866	0.187561	0.152268
M241T134	241.07323	134.091000	nodiff									9.15192e+07	2.09767e+07	1.08768e+08	1.29626e+08	1.06247e+08	1.22312e+08	8.11761e+07	6.73692e+07	7.41834e+07	7.10088e+07	6.64237e+07	6.75974e+07	9.65748e+07	7.12931e+07	1.35462	0.150222	0.843875
M217T675	217.00308	675.149000	nodiff									8.65691e+07	8.88382e+07	9.47376e+07	8.35179e+07	9.62198e+07	1.21267e+08	2.02444e+08	1.07085e+08	1.0621e+08	9.46382e+07	6.93008e+07	1.22142e+08	9.51915e+07	1.1697e+08	0.813812	0.286998	0.993814
M236T780	235.95371	779.694000	nodiff									9.2209e+07	1.07222e+08	6.83841e+07	1.38509e+08	9.11497e+07	1.02287e+08	9.07049e+07	1.0239e+08	8.6263e+07	3.75226e+08	1.82685e+08	8.75668e+07	9.99601e+07	1.54139e+08	0.648505	0.282035	1.62878
M101T502	100.98652	501.659000	nodiff									3.91932e+07	3.45009e+07	2.24462e+06	2.5342e+06	3.34409e+07	3.04597e+06	2.82e+06	3.8153e+06	1.9501e+06	2.11908e+06	3.6662e+06	3.68648e+07	1.916e+07	8.53925e+06	2.24375	0.282995	0.567063
M293T57	293.24882	56.594750	nodiff									2.94638e+07	2.42666e+07	2.74572e+07	2.59645e+07	4.91145e+07	2.94369e+07	1.60092e+07	2.48808e+07	1.49631e+07	2.88844e+07	1.56211e+07	1.60248e+07	3.09506e+07	1.93972e+07	1.59562	0.0265571	0.758535
M612T53	611.52747	53.186200	nodiff									1.46408e+07	2.57379e+07	2.60182e+07	2.70107e+07	2.56827e+07	2.50528e+07	2.83204e+07	2.84916e+07	3.83385e+07	3.00574e+07	3.48669e+07	3.18125e+07	2.40239e+07	3.19812e+07	0.751186	0.00952392	0.762185
M302T47	302.05580	46.988550	nodiff									1.91203e+07	1.88625e+07	1.70385e+07	1.44081e+07	1.46218e+07	1.48276e+07	1.32739e+07	1.19834e+07	1.64997e+07	1.14237e+07	1.31573e+07	1.18846e+07	1.64798e+07	1.30371e+07	1.26407	0.0142479	0.345692
M847T292	846.61692	291.761000	nodiff									2.23826e+07	2.14471e+07	2.40805e+07	1.6234e+07	2.66797e+07	1.44126e+07	9.81482e+06	1.30699e+07	1.74714e+07	1.66581e+07	1.73307e+07	2.18762e+07	2.08728e+07	1.60368e+07	1.30155	0.0875021	0.508897
M691T66	691.45733	65.670150	nodiff									2.05512e+07	2.75182e+07	1.92511e+07	3.21444e+07	2.81606e+07	2.52656e+07	1.63293e+07	1.77475e+07	1.40648e+07	1.98347e+07	1.77912e+07	1.47579e+07	2.54818e+07	1.67542e+07	1.52092	0.00246302	0.693147
M294T270	294.04980	269.901000	nodiff									7.94869e+06	1.01557e+07	3.66791e+07	1.03797e+07	1.18363e+07	7.08354e+06	5.11178e+06	4.02215e+06	6.35581e+06	1.95807e+07	2.10086e+07	1.573e+07	1.40138e+07	1.19682e+07	1.17093	0.720514	0.344213
M138T931	138.00203	931.427000	nodiff									1.17892e+06	940710	1.00935e+06	953563	1.03175e+06	2.33646e+07	1.1017e+06	682774	894898	3.38642e+06	962761	2.53909e+07	4.74648e+06	5.40324e+06	0.87845	0.906952	0.0747307
M239T67_2	239.09603	66.998600	diff									6.93713e+07	6.01446e+07	6.35783e+07	5.9579e+07	6.3782e+07	4.56932e+07	3.6557e+06	4.35349e+06	4.6271e+07	5.87488e+07	2.81482e+06	3.97182e+06	6.03581e+07	1.99693e+07	3.02255	0.00410904	1.49714
M124T749	124.03973	748.733500	nodiff									3.61848e+07	5.11837e+07	4.71243e+07	401671	4.87637e+07	6.84221e+07	5.44619e+07	1.15403e+08	4.63036e+07	1.31824e+08	4.14025e+07	4.67358e+07	4.20134e+07	7.26885e+07	0.577992	0.134094	1.20727
M763T512_1	762.96250	512.239000	nodiff									4.2899e+07	6.64862e+07	2.16781e+07	2.83107e+07	6.70887e+07	4.18589e+07	7.30005e+07	5.17043e+07	7.38701e+07	3.57128e+07	5.01776e+07	2.89514e+07	4.47203e+07	5.22361e+07	0.856117	0.502665	0.463685
M199T83	199.17030	83.327100	nodiff									5.29638e+07	6.6291e+07	6.59402e+07	6.71712e+07	6.62376e+07	6.39057e+07	7.47699e+07	6.86965e+07	6.12415e+07	6.61777e+07	5.5661e+07	5.88138e+07	6.37516e+07	6.42267e+07	0.992602	0.898035	0.414291
M128T282	128.03465	281.616000	nodiff									2.40198e+07	1.97366e+07	2.18326e+07	2.20641e+07	2.23045e+07	2.33734e+07	1.54444e+08	2.63261e+07	2.27316e+07	2.13229e+07	2.16058e+07	2.5632e+07	2.22218e+07	4.53437e+07	0.490075	0.314741	0.863765
M181T49	181.03512	49.096200	nodiff									7.56437e+06	1.9262e+07	1.42785e+07	7.98908e+06	1.05982e+07	6.52193e+06	1.31548e+07	1.48336e+07	6.01868e+06	2.18578e+07	8.04431e+06	1.37081e+07	1.10357e+07	1.29362e+07	0.853084	0.544756	0.243163
M220T10	220.14693	10.423900	nodiff									3.51954e+07	2.54146e+07	4.03975e+07	4.17287e+07	4.64747e+07	6.95793e+07	4.00266e+07	3.64081e+07	4.75385e+07	3.77117e+07	3.09799e+07	3.92609e+07	4.31317e+07	3.86543e+07	1.11583	0.502527	0.182245
M391T52	391.35931	52.326100	nodiff									2.01628e+07	2.62891e+07	2.6775e+07	2.30986e+07	2.19574e+07	2.47579e+07	2.2078e+07	3.19699e+07	2.53674e+07	2.35354e+07	3.13655e+07	2.77515e+07	2.38402e+07	2.70113e+07	0.8826	0.138328	0.455266
M681T513	680.95891	513.123000	nodiff									5.09118e+07	5.44641e+07	6.77441e+07	2.93002e+07	7.31457e+07	3.32425e+07	8.07449e+07	8.00779e+07	4.85613e+07	6.10412e+07	6.72891e+07	1.18243e+07	5.14681e+07	5.82564e+07	0.883474	0.606498	0.54307
M101T703	101.02363	702.629000	nodiff									5.22112e+07	6.885e+07	7.68726e+07	6.06322e+07	5.48338e+07	7.321e+07	5.15934e+07	4.55284e+07	5.96278e+07	4.95852e+07	7.26614e+07	5.97588e+07	6.4435e+07	5.64592e+07	1.14127	0.193313	0.321527
M217T254	217.00301	254.084000	nodiff									2.15101e+07	4.72017e+07	3.36371e+07	3.40282e+07	3.95249e+07	3.54811e+07	2.7545e+07	6.44304e+07	2.90585e+07	4.13602e+07	3.13403e+07	2.85007e+07	3.52305e+07	3.70392e+07	0.951168	0.795297	0.272286
M365T61	365.11897	61.090100	diff									3.37294e+06	3.74685e+06	4.15913e+06	5.46706e+06	4.77885e+06	2.71741e+06	1.81589e+07	1.95048e+07	1.93432e+07	1.71596e+07	1.8949e+07	1.59171e+07	4.04038e+06	1.81721e+07	0.222339	1.98337e-09	1.08723
M279T294	279.02961	294.213000	nodiff									1.29487e+08	5.84979e+07	7.42131e+07	3.15089e+07	3.14297e+07	5.78442e+07	3.15932e+07	4.54915e+07	5.2176e+07	3.30139e+07	1.29399e+06	7.59435e+07	6.38302e+07	3.99187e+07	1.599	0.212368	0.779246
M597T378	597.30583	377.621500	nodiff									2.71684e+07	3.71266e+07	2.55285e+07	2.49195e+07	3.09147e+07	1.30654e+07	9.94699e+06	2.30531e+07	9.53981e+06	1.0228e+07	1.1823e+07	1.39756e+07	2.64539e+07	1.30944e+07	2.02024	0.00619673	0.87936
M136T341_2	136.03960	341.391000	nodiff									5.2221e+07	5.46596e+07	5.20765e+07	4.64228e+07	4.49285e+06	6.76158e+07	6.63644e+07	5.76031e+07	6.09172e+07	4.55357e+07	5.80619e+07	5.67517e+07	4.62481e+07	5.7539e+07	0.803769	0.250904	0.86565
M220T230	220.14683	229.738500	nodiff									2.06626e+07	1.92197e+07	2.83593e+07	1.89221e+07	2.17745e+07	2.20159e+07	7.30611e+07	2.17257e+07	4.81525e+07	2.0029e+07	3.15633e+07	2.46446e+07	2.18257e+07	3.65294e+07	0.597484	0.115725	0.844295
M796T227	795.52047	226.700000	nodiff									2.20585e+07	3.95658e+07	2.68187e+07	2.31386e+07	3.00046e+07	2.61129e+07	2.16699e+07	2.29285e+07	1.98487e+07	2.96423e+07	2.89891e+07	3.05004e+07	2.79499e+07	2.55965e+07	1.09194	0.480332	0.119662
M236T847	235.95371	846.714000	nodiff									1.2593e+08	1.03805e+08	1.18665e+08	1.23974e+08	9.40226e+07	8.91303e+07	1.56486e+08	7.56662e+07	1.03702e+08	1.54526e+08	6.54999e+07	8.53028e+07	1.09254e+08	1.06864e+08	1.02237	0.893793	0.237075
M820T180	819.52072	179.904000	nodiff									9.57792e+07	4.44115e+07	3.84946e+07	4.99212e+07	5.88858e+07	1.12163e+08	3.92009e+07	4.56491e+07	5.59849e+07	1.79264e+07	5.81919e+07	5.96871e+07	6.66092e+07	4.61067e+07	1.44467	0.171696	0.779779
M772T210	771.52035	209.790500	diff									3.58906e+07	5.32156e+07	1.2959e+08	7.25591e+07	1.15654e+08	8.01074e+07	3.03145e+07	1.46373e+07	1.95319e+07	2.31584e+07	1.83227e+07	1.37423e+07	8.11696e+07	1.99512e+07	4.06841	0.00208164	2.07169
M97T301	96.98672	301.112000	nodiff									9.55895e+06	2.06942e+07	3.30035e+07	2.92323e+07	3.218e+07	2.78069e+07	2.73361e+07	1.65383e+07	1.58365e+07	2.16427e+07	3.67583e+07	3.42539e+07	2.54126e+07	2.53943e+07	1.00072	0.997225	0.275822
M235T29	234.98381	28.626500	nodiff									2.62884e+07	2.91269e+07	2.8809e+07	3.0038e+07	3.00865e+07	2.55832e+07	2.22108e+07	2.27829e+07	2.13836e+07	2.22557e+07	2.18397e+07	2.06101e+07	2.8322e+07	2.18471e+07	1.29637	1.74164e-05	0.617081
M367T17	367.03390	17.213250	nodiff									7.0719e+07	4.9326e+07	6.34822e+07	1.23501e+08	8.19192e+07	7.09248e+07	7.81328e+07	6.45866e+07	5.5504e+07	5.36072e+07	7.38133e+07	5.8386e+07	7.66454e+07	6.4005e+07	1.19749	0.28272	0.449484
M88T332	88.00321	332.245000	nodiff									5.83468e+07	4.43967e+07	1.23764e+08	8.36906e+07	9.99422e+07	8.53021e+07	7.4154e+07	8.15201e+07	6.93414e+07	5.67775e+07	1.07031e+08	5.88422e+07	8.25737e+07	7.4611e+07	1.10672	0.577725	0.712316
M779T512	778.99384	511.590000	nodiff									3.86308e+07	4.60282e+07	2.32183e+07	3.63319e+07	5.86321e+07	5.22294e+07	4.04678e+07	6.85958e+07	7.42761e+07	5.2973e+07	6.38185e+07	4.26365e+07	4.25118e+07	5.7128e+07	0.74415	0.0860091	0.86188
M79T761	78.95826	760.511500	nodiff									1.02777e+08	1.0889e+08	5.74377e+07	8.6136e+07	1.01657e+08	9.25046e+07	2.45218e+08	7.70773e+07	1.05254e+08	1.0077e+08	9.7427e+07	8.36332e+07	9.1567e+07	1.1823e+08	0.774482	0.344299	1.04462
M133T1011	133.00134	1010.920000	nodiff									4.8873e+07	8.94002e+07	3.63994e+07	8.17696e+07	4.30384e+07	5.78164e+07	9.31232e+07	4.55782e+07	5.6343e+07	4.88427e+07	2.65184e+07	4.41411e+07	5.95495e+07	5.24244e+07	1.13591	0.584936	0.465167
M101T738	101.02364	737.896000	nodiff									8.37095e+07	8.61665e+07	9.38021e+07	9.36103e+07	8.28905e+07	8.49659e+07	1.44921e+08	1.14492e+08	8.38573e+07	1.09004e+08	7.8143e+07	1.43521e+08	8.75241e+07	1.12323e+08	0.779218	0.061227	1.28041
M353T65	353.19893	64.945250	nodiff									790871	2.07162e+07	417769	958850	1.2393e+07	567140	888497	1.20409e+06	1.3328e+06	1.64918e+06	1.36934e+06	1.44995e+06	5.97397e+06	1.31565e+06	4.54071	0.21475	0.39311
M137T383	136.89116	382.676000	nodiff									1.07176e+08	1.13308e+08	5.81397e+07	1.24695e+08	9.19771e+07	8.06972e+07	8.19791e+07	7.8547e+07	8.28669e+07	9.5714e+07	6.25316e+07	1.23652e+08	9.5999e+07	8.75485e+07	1.09652	0.529985	0.29136
M137T382	136.86238	381.723000	nodiff									6.21639e+07	3.94844e+06	4.97264e+06	7.57108e+07	5.46095e+07	3.38608e+06	6.8742e+07	6.94446e+07	1.42512e+06	6.52952e+07	5.97e+07	6.72467e+07	3.41319e+07	5.53089e+07	0.617114	0.25402	0.860078
M117T953	117.00069	952.731000	nodiff									1.18487e+07	112827	1.79357e+07	157788	192679	185786	513162	2.55043e+07	8.40349e+06	188406	6.65003e+06	328251	5.07225e+06	6.93128e+06	0.731791	0.723902	0.29383
M133T331_1	133.01367	331.294000	diff									5.89028e+07	5.02021e+07	5.3534e+07	7.5922e+07	5.05657e+07	5.41282e+07	9.83291e+07	5.87131e+07	6.64484e+07	9.11228e+07	6.43481e+07	7.69911e+07	5.72091e+07	7.59921e+07	0.75283	0.0326439	1.19751
M124T662	124.03974	662.294500	nodiff									7.96097e+07	7.84508e+07	8.39003e+07	8.4488e+07	7.62022e+07	8.45508e+07	6.61987e+07	1.30024e+08	448204	8.52134e+07	6.73396e+07	7.0827e+07	8.12003e+07	7.00085e+07	1.15986	0.527241	0.295141
M79T780	78.95824	779.763000	nodiff									1.19423e+08	3.25857e+07	4.26143e+07	3.70292e+07	5.39891e+07	6.73574e+07	6.01325e+07	3.62429e+07	6.20221e+07	1.4519e+08	1.49168e+08	3.52447e+07	5.8833e+07	8.13334e+07	0.723357	0.390529	1.04472
M155T299	155.00928	299.036000	nodiff									3.06979e+07	2.96111e+07	3.00978e+07	3.92047e+07	2.55114e+07	2.1847e+07	3.5931e+07	3.22194e+07	3.3339e+07	3.38273e+07	3.54474e+07	3.84443e+07	2.9495e+07	3.4868e+07	0.845903	0.061386	0.638312
M398T258	398.03451	257.541500	nodiff									5.58616e+07	7.39843e+07	6.99764e+07	4.99354e+07	4.12234e+07	4.41464e+07	4.12816e+07	4.78921e+07	5.90078e+07	3.51984e+07	5.44722e+07	4.81682e+07	5.58546e+07	4.76701e+07	1.17169	0.239697	0.371384
M88T329	87.97167	329.351000	nodiff									5.24933e+07	2.98281e+07	5.19515e+07	3.71408e+07	4.14238e+07	7.62423e+07	5.23523e+07	6.21573e+07	6.16794e+07	6.8634e+07	5.18466e+07	3.6451e+07	4.818e+07	5.55201e+07	0.867793	0.385851	0.595568
M423T31_2	423.29490	31.116000	nodiff									456347	480293	4.26497e+06	370071	3.45205e+06	3.45993e+06	4.3776e+06	448398	136662	4.88249e+06	173061	104084	2.08061e+06	1.68705e+06	1.23328	0.748764	0.0931261
M303T113	303.23333	113.180500	diff									2.44768e+07	2.8252e+07	2.42344e+07	2.54226e+07	9.0476e+07	2.74853e+07	9.8278e+06	1.18544e+07	7.97048e+06	1.16803e+07	1.07156e+07	1.09136e+07	3.67245e+07	1.04937e+07	3.49968	0.0353389	1.23974
M117T949	116.97163	948.716000	nodiff									2.24797e+07	1.2216e+06	2.87202e+07	2.06559e+06	890057	2.42056e+07	1.86678e+06	1.13066e+06	1.39959e+07	1.3187e+06	9.91058e+06	2.08929e+06	1.32638e+07	5.05199e+06	2.62546	0.189146	0.477484
M702T245	702.47334	245.464000	nodiff									7.80291e+06	8.24484e+06	1.0358e+07	5.37068e+06	8.95854e+06	7.95319e+06	1.13838e+07	1.26729e+07	1.76805e+07	1.53824e+07	2.3298e+07	1.87835e+07	8.1147e+06	1.65335e+07	0.490803	0.00127222	0.766397
M763T51	763.45808	51.222900	nodiff									5.03666e+06	8.2649e+06	4.90834e+06	6.4764e+06	9.97627e+06	6.365e+06	5.80213e+06	7.77882e+06	1.07383e+07	1.20234e+07	9.81996e+06	1.05112e+07	6.83793e+06	9.44565e+06	0.723924	0.0587552	0.385591
M124T941	124.03973	940.700000	nodiff									3.78781e+07	4.4508e+07	3.69225e+07	6.83782e+07	4.30984e+07	4.03735e+07	5.55576e+07	5.30949e+07	3.82103e+07	4.41578e+07	4.14327e+07	5.09291e+07	4.51931e+07	4.72304e+07	0.956865	0.721969	0.330306
M101T751	101.02362	750.684000	nodiff									4.44541e+07	4.71659e+07	4.41442e+07	4.85311e+07	5.22026e+07	5.64421e+07	5.38908e+07	2.78562e+07	4.02927e+07	6.83544e+07	7.37673e+07	5.91155e+07	4.88233e+07	5.38795e+07	0.906158	0.505462	0.470655
M198T343	197.80777	343.253000	nodiff									6.84028e+07	7.99482e+07	1.52203e+08	1.72472e+08	7.43631e+07	1.62611e+08	1.57096e+08	1.55862e+08	6.54756e+07	1.69792e+08	1.80169e+08	7.05964e+07	1.18333e+08	1.33165e+08	0.888621	0.619071	0.831633
M222T429	222.13462	429.376000	diff									5.37011e+07	6.09904e+07	5.64914e+07	6.31538e+07	6.31369e+07	6.10189e+07	4.41796e+07	3.87623e+07	3.13821e+07	4.14386e+07	3.81259e+07	3.65841e+07	5.97487e+07	3.84121e+07	1.55547	4.15929e-06	1.18713
M504T338	504.31075	338.075000	diff									2.21912e+07	1.91443e+07	1.89819e+07	2.30752e+07	2.28545e+07	1.92233e+07	5.87337e+06	6.25746e+06	5.95377e+06	4.86745e+06	5.44618e+06	9.33982e+06	2.09117e+07	6.28967e+06	3.32477	6.19017e-08	1.05905
M884T252	883.53655	252.359500	diff									4.34475e+07	4.34056e+07	5.93719e+07	1.55272e+07	5.86842e+07	2.60448e+07	8.82904e+06	9.91004e+06	1.2354e+07	1.59877e+07	1.923e+07	2.80951e+07	4.10802e+07	1.57343e+07	2.61087	0.00830486	1.31162
M101T584	101.02365	583.768000	diff									6.51708e+07	5.15272e+07	5.04247e+07	6.30913e+07	5.49067e+07	4.86028e+07	6.62345e+07	5.42969e+07	7.65292e+07	7.80856e+07	7.79869e+07	8.43199e+07	5.56206e+07	7.29088e+07	0.762879	0.00812288	1.1337
M133T972	133.00133	972.458500	nodiff									2.11086e+08	5.4244e+07	1.13911e+08	2.03971e+08	6.02475e+07	7.26793e+07	2.82641e+08	2.01287e+08	8.04963e+07	3.27498e+08	7.73349e+07	6.94069e+07	1.19356e+08	1.73111e+08	0.689481	0.351187	1.59603
M131T331_1	131.03436	330.505500	nodiff									3.55272e+07	3.09845e+07	8.23956e+07	5.29772e+07	4.96473e+07	4.92768e+07	5.71982e+07	5.66609e+07	4.3672e+07	7.14434e+07	3.56061e+07	4.65393e+07	5.01348e+07	5.18533e+07	0.966857	0.852221	0.588954
M353T249	353.04946	249.324000	nodiff									1.88921e+08	1.83774e+08	2.06817e+08	2.08923e+08	6.40539e+07	4.66708e+07	5.75032e+07	1.47844e+08	1.50474e+08	8.00649e+07	1.34858e+08	2.85991e+07	1.4986e+08	9.98905e+07	1.50024	0.205097	1.10254
M201T890	201.02537	889.932000	nodiff									2.65158e+08	2.70182e+08	2.54154e+08	2.46703e+08	3.40864e+08	3.32452e+08	3.35473e+08	2.90866e+08	3.09886e+08	2.66732e+08	6.32054e+08	1.56469e+08	2.84919e+08	3.31913e+08	0.858414	0.500642	1.18593
M774T288	773.53397	287.552000	nodiff									2.05761e+07	1.79564e+07	2.61453e+07	1.01986e+07	2.50498e+07	1.21334e+07	6.79091e+06	6.86139e+06	1.34976e+07	1.18659e+07	1.26302e+07	1.61882e+07	1.86766e+07	1.13057e+07	1.65196	0.0381544	0.67992
M201T851	201.02537	850.635000	nodiff									7.75895e+07	5.46036e+07	1.23322e+08	9.60384e+07	6.69958e+07	7.07523e+07	7.8317e+07	7.65646e+07	6.49014e+07	6.90666e+07	8.20795e+07	8.21085e+07	8.15503e+07	7.55063e+07	1.08005	0.575728	0.493069
M217T637	217.00308	637.479000	nodiff									6.62513e+07	5.01182e+07	4.94938e+07	4.36813e+07	7.50777e+07	5.93566e+07	5.79743e+07	5.48519e+07	8.97193e+07	7.30206e+07	4.1027e+07	6.454e+07	5.73298e+07	6.35222e+07	0.902517	0.474999	0.626067
M113T340	112.98503	339.696500	nodiff									9.53475e+07	1.17985e+06	8.93113e+07	7.41898e+07	1.00891e+08	6.83517e+07	8.33219e+07	1.14498e+08	7.94606e+07	7.66249e+07	5.92837e+07	6.0491e+07	7.15452e+07	7.89467e+07	0.906246	0.673543	0.802766
M88T1001	88.00323	1001.065000	nodiff									6.26808e+07	8.21162e+07	4.86979e+07	9.43428e+07	1.37093e+08	9.25937e+07	2.0101e+08	9.23528e+07	6.17404e+07	4.80171e+06	7.22911e+07	9.52908e+06	8.62541e+07	7.36209e+07	1.1716	0.699056	0.252425
M779T51	779.48756	51.215100	nodiff									7.03405e+06	8.79084e+06	6.75791e+06	9.59074e+06	1.0378e+07	7.7156e+06	3.45339e+06	4.32324e+06	5.36339e+06	5.95101e+06	4.34876e+06	5.51856e+06	8.37786e+06	4.82639e+06	1.73584	0.00050831	0.465001
M303T563_1	302.53387	563.131000	diff									4.60409e+06	4.41814e+06	3.92563e+06	3.60633e+06	4.51418e+06	3.5657e+06	3.17113e+07	3.01446e+07	2.70271e+07	2.96146e+07	2.82135e+07	2.58395e+07	4.10568e+06	2.87584e+07	0.142764	9.68822e-11	1.44359
M101T679	101.02363	678.807000	nodiff									1.18932e+08	1.10801e+08	1.16796e+08	8.79697e+07	1.16794e+08	9.75686e+07	1.38801e+08	9.1348e+07	8.28489e+07	1.07462e+08	1.24682e+08	9.52999e+07	1.08144e+08	1.0674e+08	1.01315	0.892618	0.228815
M143T522	142.99515	521.588000	nodiff									1.02802e+08	1.28753e+08	1.27355e+08	8.44087e+07	8.32891e+07	1.44779e+08	1.09686e+08	1.019e+08	2.04163e+08	1.43704e+08	1.7946e+08	2.08866e+08	1.11898e+08	1.57963e+08	0.708379	0.059732	1.58861
M413T49	413.25085	49.483550	nodiff									1.3019e+06	1.75139e+06	1.36644e+06	7.30346e+06	1.8381e+06	1.37914e+06	294957	287656	6.43349e+06	842513	1.41659e+06	3.63295e+06	2.49007e+06	2.15136e+06	1.15744	0.812071	0.0287299
M133T1	133.00142	1.138160	nodiff									2.87245e+07	4.27236e+07	2.29416e+07	2.50457e+07	2.05984e+07	7.46658e+07	1.7571e+07	3.64984e+07	3.12351e+07	3.45684e+07	2.22573e+07	2.16811e+07	3.57833e+07	2.73019e+07	1.31065	0.367755	0.499043
M88T397	88.03963	396.884000	diff									3.49982e+07	3.65753e+07	4.70025e+07	4.54268e+07	3.50666e+07	3.89211e+07	5.03108e+07	5.24441e+07	4.89838e+07	5.41041e+07	6.70381e+07	5.55622e+07	3.96651e+07	5.47405e+07	0.724602	0.00131223	1.09637
M373T509	373.01104	509.361000	nodiff									5.75984e+07	5.1659e+07	4.15657e+07	5.76322e+07	4.77124e+07	4.74865e+07	5.81944e+07	4.45366e+07	6.05216e+07	6.45182e+07	4.09653e+07	4.63631e+07	5.0609e+07	5.25166e+07	0.963678	0.695943	0.410544
M849T288	848.58254	287.623000	nodiff									1.65362e+07	1.57304e+07	2.20295e+07	1.63e+07	2.08104e+07	1.63199e+07	7.38695e+06	6.70808e+06	8.40634e+06	8.28702e+06	1.18069e+07	9.72231e+06	1.79544e+07	8.7196e+06	2.05909	4.20622e-05	0.810305
M195T722	194.90564	722.223000	nodiff									1.51953e+08	7.90062e+07	1.91599e+08	1.1423e+08	1.76303e+08	3.23926e+08	1.47852e+08	1.47045e+08	2.1475e+08	4.71527e+08	1.48075e+08	1.31647e+08	1.72836e+08	2.1015e+08	0.822443	0.571564	1.07305
M278T58	278.22119	57.732800	nodiff									1.57189e+07	1.44321e+07	1.5486e+07	1.42274e+07	2.01045e+07	1.54805e+07	1.42693e+07	1.98893e+07	1.21957e+07	1.83245e+07	1.61877e+07	1.41389e+07	1.59082e+07	1.58343e+07	1.00467	0.96071	0.186435
M135T298	135.03056	298.463000	nodiff									2.54721e+07	2.42193e+07	2.08085e+07	2.25623e+07	2.11922e+07	2.17265e+07	3.83591e+07	3.69468e+07	2.9483e+07	3.51445e+07	2.4187e+07	2.93237e+07	2.26635e+07	3.22407e+07	0.702947	0.00223593	0.89022
M138T333	138.02981	332.950000	nodiff									1.66988e+07	6.5314e+06	519988	1.0054e+07	6.00203e+06	9.23676e+06	1.23923e+07	5.1979e+07	6.12029e+06	516924	4.35754e+07	2.38356e+07	8.17382e+06	2.30699e+07	0.354306	0.120444	0.760622
M369T519	368.97719	518.726500	nodiff									9.00865e+07	1.02727e+08	6.75373e+07	6.86671e+07	8.11923e+07	7.65264e+07	7.26202e+07	8.26595e+07	7.20662e+07	9.41117e+07	6.31592e+07	4.71153e+07	8.11227e+07	7.19553e+07	1.1274	0.310404	0.329214
M151T488	151.03965	488.110000	nodiff									1.85056e+08	5.75618e+06	5.56452e+06	1.83691e+08	5.46005e+06	5.39175e+06	1.6285e+08	1.82846e+08	4.97782e+06	3.74827e+06	5.26078e+06	6.57998e+06	6.51533e+07	6.10439e+07	1.06732	0.938276	0.691392
M275T59	275.05285	58.862900	nodiff									6.57276e+07	5.73896e+07	5.74492e+07	5.46321e+07	1.53666e+08	6.27149e+07	5.26609e+07	6.22775e+07	5.60075e+07	6.67962e+07	3.24498e+07	3.82086e+07	7.52633e+07	5.14001e+07	1.46426	0.183565	1.08201
M127T33	126.90426	32.628300	nodiff									5.17213e+06	1.37626e+07	8.04115e+06	1.98648e+07	7.7485e+06	1.80296e+07	2.04408e+07	1.25016e+07	1.21341e+07	2.98979e+07	4.03698e+06	1.70113e+07	1.21031e+07	1.60038e+07	0.756268	0.390207	0.430586
M195T698	194.90566	698.406000	nodiff									1.40331e+08	1.16997e+08	1.46678e+08	9.44366e+07	9.03596e+07	1.36869e+08	1.25685e+08	3.26021e+08	1.01674e+08	1.27613e+08	4.60682e+07	1.33046e+08	1.20945e+08	1.43351e+08	0.843698	0.588394	0.848772
M249T285_1	248.58186	284.541000	nodiff									2.75516e+07	2.64821e+07	1.55491e+07	3.14425e+07	1.35508e+07	1.92173e+07	2.83019e+07	1.63703e+07	2.18858e+07	2.12082e+07	1.83746e+07	2.5967e+07	2.22989e+07	2.2018e+07	1.01276	0.937077	0.343562
M155T501	155.00926	500.643000	nodiff									8.73893e+07	8.24175e+07	8.50699e+07	4.79717e+07	4.09717e+07	4.18875e+07	8.19986e+07	4.69212e+07	5.32081e+07	5.45368e+07	5.92589e+07	4.19934e+07	6.42846e+07	5.63195e+07	1.14143	0.482667	0.240023
M291T510	291.00775	510.040000	nodiff									7.25969e+07	6.34827e+07	4.78443e+07	7.00402e+07	4.62054e+07	4.71377e+07	7.44851e+07	5.19676e+07	7.77875e+07	7.79511e+07	6.01635e+07	6.43294e+07	5.78845e+07	6.77807e+07	0.853997	0.16611	0.857764
M124T500	124.03974	499.830000	nodiff									1.11253e+08	1.16552e+08	9.76599e+07	1.18216e+08	7.31036e+07	1.03518e+08	1.12333e+08	1.05103e+08	1.06345e+08	2.28257e+08	1.09277e+08	8.12185e+07	1.03384e+08	1.23756e+08	0.835385	0.38561	1.13393
M297T45	297.04761	44.791600	nodiff									2.08153e+07	1.31493e+07	1.54163e+07	9.46777e+06	1.04549e+07	9.55358e+06	7.478e+06	1.0646e+07	8.96598e+06	9.11122e+06	1.62531e+07	9.28079e+06	1.31428e+07	1.02892e+07	1.27735	0.224018	0.248344
M133T860	132.98129	859.990000	nodiff									6.91863e+07	6.11902e+07	8.70624e+06	1.44643e+07	2.03378e+07	2.38161e+07	1.12517e+08	8.12163e+07	2.87992e+07	1.11949e+08	1.26657e+07	1.04412e+08	3.29502e+07	7.526e+07	0.437818	0.0693208	1.49321
M133T42	133.00126	42.420150	nodiff									3.2705e+07	3.09941e+07	3.79872e+07	3.69402e+07	1.90012e+07	4.66502e+07	3.61837e+07	3.85265e+07	4.15766e+07	3.97297e+07	4.14182e+07	5.63229e+07	3.40463e+07	4.22929e+07	0.805012	0.113085	0.701809
M171T51	171.01177	50.513500	nodiff									5.52192e+06	8.31102e+06	4.64104e+06	5.67495e+06	4.2635e+06	6.10326e+06	8.65291e+06	1.02291e+06	9.45903e+06	1.2667e+07	3.71002e+06	6.3366e+06	5.75262e+06	6.97475e+06	0.824777	0.514384	0.226295
M800T64	799.55095	64.100600	diff									2.07758e+07	2.64594e+07	2.03705e+07	2.25693e+07	2.78957e+07	1.87724e+07	5.30917e+06	5.4439e+06	7.72738e+06	7.45171e+06	6.56302e+06	6.5737e+06	2.28072e+07	6.51148e+06	3.50261	9.10485e-07	1.10267
M147T333	146.86617	332.884000	nodiff									4.43138e+07	4.78124e+07	5.24428e+07	4.99448e+07	4.39483e+07	3.34372e+07	4.7117e+07	4.51647e+07	4.9123e+07	3.10095e+07	4.09918e+07	5.34791e+07	4.53166e+07	4.44808e+07	1.01879	0.845808	0.406048
M870T289	869.56625	288.672000	nodiff									1.15885e+06	7.02462e+06	1.22502e+06	1.11592e+06	1.86478e+06	1.77642e+06	1.03658e+06	1.22936e+06	993166	1.43917e+06	1.49668e+06	999561	2.36093e+06	1.19909e+06	1.96894	0.247764	0.190719
M162T42	161.91319	41.817700	nodiff									3.03383e+07	3.49905e+07	3.23639e+07	2.53523e+07	3.12136e+07	3.6754e+07	2.82708e+07	2.99532e+07	1.58069e+07	5.41178e+07	3.55033e+07	1.7896e+07	3.18354e+07	3.0258e+07	1.05213	0.794366	0.196373
M101T779	101.02365	779.017000	nodiff									8.6794e+07	8.85164e+07	7.72872e+07	8.018e+07	8.10115e+07	1.00041e+08	9.68459e+07	1.40003e+08	8.04454e+07	8.00411e+07	5.85421e+07	7.73701e+07	8.56384e+07	8.88745e+07	0.963588	0.790447	0.38775
M833T510_1	832.98512	510.036000	nodiff									2.21549e+07	2.20011e+07	1.70716e+07	2.64154e+07	1.89587e+07	2.07522e+07	2.73048e+07	2.97541e+07	2.93049e+07	3.69425e+07	2.18195e+07	2.27582e+07	2.12257e+07	2.79807e+07	0.758583	0.0263231	0.729644
M819T293_1	818.54580	292.585000	nodiff									2.71747e+07	1.8938e+07	2.8982e+07	2.32099e+07	2.03573e+07	1.86922e+07	1.77938e+07	2.1599e+07	1.58759e+07	2.00613e+07	2.33989e+07	1.9895e+07	2.28923e+07	1.97706e+07	1.15789	0.165947	0.266141
M111T563	110.98449	563.108500	diff									2.45658e+07	2.6092e+07	1.54301e+07	2.47818e+07	2.50262e+07	4.9059e+07	8.37671e+07	8.52297e+07	8.54519e+07	8.44229e+07	2.92039e+07	3.67417e+07	2.74925e+07	6.74695e+07	0.40748	0.0071847	1.65679
M101T661	101.02364	661.190000	nodiff									5.13854e+07	5.11297e+07	6.26399e+07	5.46717e+07	5.65107e+07	5.22754e+07	5.33522e+07	5.74896e+07	4.74893e+07	7.78251e+07	5.21866e+07	5.77241e+07	5.47688e+07	5.76778e+07	0.949564	0.547359	0.509107
M136T341_1	135.97032	340.837500	nodiff									6.53644e+07	6.15881e+06	7.06686e+06	6.40498e+06	2.78475e+06	7.30795e+06	8.57405e+07	7.02311e+06	1.16927e+07	8.43615e+07	6.52665e+07	7.55394e+07	1.5848e+07	5.49373e+07	0.288474	0.0524031	1.48437
M289T51	289.08715	51.356500	diff									3.56552e+06	1.84878e+06	5.77753e+06	3.13826e+06	3.69973e+06	2.79755e+06	1.2857e+07	1.87271e+07	2.11656e+07	1.60518e+07	1.99512e+07	1.3462e+07	3.47123e+06	1.70358e+07	0.203761	4.15117e-06	1.03841
M217T621	217.00306	620.544000	nodiff									7.14624e+07	8.17138e+07	7.73305e+07	7.90336e+07	1.78734e+08	1.02551e+08	5.8433e+07	9.79474e+07	7.55203e+07	5.79125e+07	7.92127e+07	7.89412e+07	9.84708e+07	7.46612e+07	1.3189	0.208747	1.10067
M88T983	88.00324	982.646000	nodiff									5.95155e+07	6.41309e+07	6.44891e+07	5.59541e+07	5.30573e+07	5.33667e+06	6.35455e+07	6.11666e+07	6.31011e+07	6.20644e+07	3.30733e+06	6.08519e+07	5.04139e+07	5.23395e+07	0.96321	0.889026	0.543964
M803T51	802.56951	51.493700	nodiff									4.90686e+06	5.72017e+06	6.59688e+06	2.1317e+06	1.32582e+07	4.05504e+06	673363	851236	2.84709e+06	3.21875e+06	2.22897e+06	5.74007e+06	6.11148e+06	2.59325e+06	2.35669	0.0699148	0.477757
M169T43	169.01517	42.665700	nodiff									3.56557e+07	2.06939e+07	2.96098e+07	2.67916e+07	2.91188e+07	2.83988e+07	3.01127e+07	3.08544e+07	2.57713e+07	3.16339e+07	2.89496e+07	3.10272e+07	2.83781e+07	2.97249e+07	0.954692	0.546381	0.338136
M169T16	169.01529	15.864800	nodiff									1.27051e+08	1.32647e+08	3.08722e+08	2.0899e+08	3.25819e+08	2.1985e+08	3.60323e+08	1.86068e+08	8.05747e+07	2.19388e+08	1.2045e+08	2.40957e+08	2.20513e+08	2.01294e+08	1.09548	0.723988	1.2334
M319T261	319.05355	261.248000	diff									1.4816e+08	1.61983e+08	1.66027e+08	1.14675e+08	1.20218e+08	1.58964e+08	3.62674e+07	4.37488e+07	6.70391e+07	3.20633e+07	2.8612e+07	2.35978e+07	1.45004e+08	3.85547e+07	3.761	2.27635e-06	2.78058
M927T511	926.96955	510.875000	nodiff									2.78256e+07	4.07395e+07	3.04603e+07	3.92125e+07	3.79144e+07	3.13719e+07	4.58342e+07	3.62317e+07	3.76947e+07	5.50869e+07	3.61593e+07	2.13829e+07	3.45874e+07	3.87316e+07	0.893	0.43421	0.460759
M394T53	394.37820	52.970450	nodiff									2.29107e+07	2.67546e+07	2.59104e+07	2.13092e+07	2.55422e+07	2.40259e+07	2.26495e+07	2.66847e+07	2.8273e+07	2.55178e+07	3.81502e+07	3.00484e+07	2.44088e+07	2.85539e+07	0.854832	0.105733	0.487468
M201T811	201.02538	811.176000	nodiff									6.45841e+07	8.98665e+07	1.85093e+08	2.16638e+08	8.76992e+07	7.41911e+07	1.37686e+08	7.94896e+07	8.2075e+07	8.75529e+07	8.57915e+07	9.27771e+07	1.19679e+08	9.42287e+07	1.27009	0.380326	0.680321
M287T615	287.01616	614.699000	nodiff									2.01986e+07	2.25293e+07	1.84133e+07	2.18572e+07	2.00079e+07	1.81498e+07	8.58452e+06	6.86059e+06	7.89048e+06	9.02456e+06	1.04422e+07	8.43525e+06	2.01927e+07	8.5396e+06	2.36459	1.03373e-07	0.934808
M145T333	144.86911	333.111000	nodiff									4.51956e+07	3.90391e+07	5.18884e+07	4.60102e+07	5.44013e+07	4.60179e+07	5.21243e+07	3.75343e+07	4.01848e+07	3.85916e+07	4.52787e+07	5.77065e+07	4.70921e+07	4.52367e+07	1.04101	0.652409	0.403638
M130T211	130.05840	210.680500	diff									1.41618e+07	1.83967e+07	1.65899e+07	1.5048e+07	1.74335e+07	1.17808e+07	1.09478e+08	7.2229e+07	1.08069e+08	1.30221e+08	5.17146e+07	1.9196e+07	1.55684e+07	8.18178e+07	0.190282	0.00305844	2.16159
M121T194	121.01486	194.438000	nodiff									5.67728e+07	1.01622e+08	5.62595e+07	6.73577e+07	4.79886e+07	7.6064e+07	1.73165e+08	6.23762e+07	8.14323e+07	9.30479e+07	6.66899e+07	4.78924e+07	6.76775e+07	8.74339e+07	0.774041	0.344585	0.998893
M367T108	367.03382	107.802000	nodiff									5.53585e+07	5.5602e+07	7.45532e+07	5.56383e+07	5.59408e+07	5.41648e+07	7.71931e+07	8.70899e+07	5.16761e+07	8.40597e+07	6.35905e+07	4.59049e+07	5.85429e+07	6.82524e+07	0.857742	0.237335	0.760943
M236T758	235.95371	758.012500	nodiff									1.90287e+08	1.74607e+08	6.7751e+07	6.28359e+07	1.9179e+08	7.3233e+07	2.03598e+08	2.54163e+08	1.13689e+08	1.18086e+08	6.11615e+07	5.35018e+07	1.26751e+08	1.34033e+08	0.945665	0.865549	0.397592
M113T331	112.99845	330.917500	nodiff									3.01986e+07	3.16745e+07	3.06677e+07	2.8828e+07	3.40726e+07	2.54843e+07	3.45776e+07	1.56553e+07	1.4911e+07	3.33723e+07	3.66363e+07	1.81214e+07	3.01543e+07	2.55456e+07	1.18041	0.316604	0.261495
M283T48_2	283.11081	48.094400	nodiff									1.71648e+07	1.45876e+07	1.93327e+07	1.24794e+07	1.52982e+07	1.4007e+07	1.41367e+07	1.3091e+07	1.44759e+07	1.11048e+07	1.66151e+07	2.13133e+07	1.54783e+07	1.51228e+07	1.02351	0.843126	0.236734
M500T51_1	500.08507	50.965200	nodiff									2.47793e+06	9.21725e+06	5.56776e+06	4.9448e+06	7.00653e+06	4.82905e+06	5.99464e+06	1.02521e+07	4.04041e+06	8.71502e+06	2.5325e+06	8.79884e+06	5.67389e+06	6.72225e+06	0.844046	0.513423	0.208688
M337T536	337.06353	535.515000	diff									2.89992e+07	2.74248e+07	3.04548e+07	2.9989e+07	2.37313e+07	2.3757e+07	5.4563e+06	4.75144e+06	4.1027e+06	5.83612e+06	4.17618e+06	4.13519e+06	2.73927e+07	4.74299e+06	5.7754	6.39035e-09	1.32737
M123T60	122.97511	59.816100	nodiff									1.80781e+07	1.27664e+07	2.0555e+07	5.53865e+07	2.64871e+07	2.56125e+07	4.34326e+07	1.20964e+07	1.8516e+07	4.5006e+07	1.94816e+07	5.50937e+07	2.64809e+07	3.22711e+07	0.820578	0.555078	0.398854
M367T85	367.03402	84.862200	nodiff									1.13967e+08	4.6096e+07	1.47085e+08	1.81291e+08	4.64246e+07	2.57772e+08	4.38866e+07	4.33742e+07	5.27479e+07	9.72592e+07	4.8903e+07	7.54433e+07	1.32106e+08	6.0269e+07	2.19194	0.0643777	1.72053
M120T305	119.99727	304.988000	nodiff									8.70184e+06	511323	689311	408470	446474	452980	490504	9.6276e+06	685701	443804	3.02967e+06	561406	1.8684e+06	2.47311e+06	0.755485	0.770853	0.0938791
M138T338	137.98597	337.535000	nodiff									1.58713e+07	1.56918e+07	1.61097e+07	1.91058e+07	1.5246e+07	1.58375e+07	2.27422e+07	2.14472e+07	1.61605e+07	2.26808e+07	1.73393e+07	1.86189e+07	1.63104e+07	1.98315e+07	0.822449	0.021433	0.558034
M267T368	267.09091	367.523000	nodiff									9.48823e+06	3.33976e+06	6.48141e+06	3.12335e+06	2.87231e+06	1.658e+06	688554	2.15461e+06	544498	1.62783e+06	1.79401e+06	593785	4.49384e+06	1.23388e+06	3.64204	0.024161	0.406725
M133T868	133.01368	867.814000	nodiff									4.72085e+07	5.77378e+07	3.94908e+07	5.09523e+07	4.14102e+07	4.78238e+07	4.45859e+07	4.61913e+07	4.67431e+07	4.92051e+07	4.89071e+07	4.97489e+07	4.74372e+07	4.75636e+07	0.997344	0.965168	0.351634
M122T931	121.99892	931.120000	nodiff									1.82714e+07	1.41638e+08	4.21498e+07	4.85643e+07	5.16913e+07	3.68994e+07	3.54443e+07	4.01991e+07	5.39906e+07	6.57328e+07	5.44287e+07	5.56625e+07	5.65356e+07	5.09097e+07	1.11051	0.764342	0.184262
M210T380	209.94895	380.351000	nodiff									2.02822e+07	1.5377e+07	8.89272e+06	1.40955e+07	1.02212e+07	2.96495e+07	3.3559e+07	1.78561e+07	1.04908e+07	1.98912e+07	1.79222e+07	1.25636e+07	1.64197e+07	1.87138e+07	0.877408	0.624762	0.477927
M105T963	105.01856	963.125500	nodiff									3.59534e+07	4.72042e+07	3.29839e+07	7.46079e+07	1.15137e+08	6.0422e+07	1.95261e+08	6.77018e+07	4.06369e+07	9.17641e+07	2.91358e+07	2.01384e+08	6.10514e+07	1.04314e+08	0.585266	0.225288	1.28897
M586T54	586.49275	54.073200	nodiff									1.8549e+07	2.8252e+07	2.22514e+07	2.78554e+07	2.73918e+07	2.82117e+07	1.26514e+07	1.40059e+07	9.31381e+06	1.08879e+07	1.83319e+07	9.28397e+06	2.54186e+07	1.24125e+07	2.04782	0.000136931	0.921968
M133T79	133.00135	79.341350	nodiff									4.61151e+07	3.73691e+07	5.67291e+07	1.05882e+08	6.61782e+07	1.00695e+08	1.12648e+08	1.13027e+08	5.19087e+07	9.94962e+07	4.85065e+07	8.10275e+07	6.88281e+07	8.44356e+07	0.815155	0.368748	0.810977
M162T2	161.91330	2.072190	nodiff									7.13064e+07	5.43879e+07	1.22533e+08	4.41017e+07	6.53041e+07	7.91737e+07	1.15044e+08	4.92925e+07	5.11839e+07	5.88491e+07	6.05194e+07	4.96724e+07	7.28011e+07	6.40935e+07	1.13586	0.58029	0.438203
M121T264	121.02877	263.638000	nodiff									5.94898e+07	5.07448e+07	3.39038e+07	3.20282e+07	5.1963e+07	2.35843e+07	3.36662e+07	5.01037e+07	4.18637e+07	8.87676e+07	3.94981e+07	3.69504e+07	4.19523e+07	4.8475e+07	0.865443	0.534768	0.45187
M588T55	587.50537	54.997300	nodiff									1.89998e+07	2.53331e+07	2.17687e+07	2.46451e+07	1.92068e+07	2.27216e+07	2.24337e+07	1.27768e+07	1.52862e+07	2.02511e+07	1.59664e+07	1.59846e+07	2.21125e+07	1.71165e+07	1.29188	0.0201266	0.44855
M136T181	136.02586	180.723000	diff									4.92652e+07	5.79949e+07	5.43297e+07	6.98654e+07	6.19246e+07	4.37576e+07	9.01545e+07	9.39196e+07	1.40076e+08	9.10496e+07	6.855e+07	7.55727e+07	5.61896e+07	9.32204e+07	0.602761	0.00677416	1.6049
M136T158	136.02586	157.584500	nodiff									3.9262e+07	8.76213e+07	4.6369e+07	1.6853e+08	3.2445e+07	9.22474e+07	2.89662e+08	4.78636e+07	3.67802e+07	4.87443e+07	4.00115e+07	6.01277e+07	7.77457e+07	8.71983e+07	0.891597	0.8402	0.785987
M136T187	135.97029	186.685500	nodiff									2.53996e+07	3.84505e+07	2.39835e+07	7.62185e+07	8.64043e+07	2.11776e+07	1.11556e+08	9.49582e+07	6.29614e+07	3.17405e+07	9.33186e+07	2.98242e+07	4.52723e+07	7.07266e+07	0.640104	0.196362	0.992287
M95T334	94.92423	333.912000	nodiff									4.23464e+07	2.35218e+07	4.47865e+07	4.0849e+07	4.39155e+07	4.09211e+07	7.41529e+07	3.91333e+07	3.86999e+07	3.37731e+07	3.58106e+07	3.88715e+07	3.939e+07	4.34069e+07	0.907461	0.57894	0.427174
M339T58	339.32745	58.331300	nodiff									1.45574e+07	1.37409e+07	1.86742e+07	3.76483e+07	1.81781e+07	1.62147e+07	7.91045e+06	2.40699e+07	8.96754e+06	1.97371e+07	8.24712e+06	7.70208e+06	1.98356e+07	1.27724e+07	1.55301	0.162999	0.446111
M133T100	133.00131	100.457500	nodiff									5.6908e+07	6.01226e+07	1.03308e+08	5.27497e+07	5.06147e+07	6.55984e+07	6.35142e+07	6.15818e+07	6.19854e+07	5.32266e+07	5.01368e+07	7.18676e+07	6.48835e+07	6.03854e+07	1.07449	0.612116	0.583773
M198T423	197.80770	422.936500	nodiff									5.02474e+06	3.19779e+06	1.98842e+06	3.76894e+06	2.84944e+06	3.13048e+06	7.09601e+06	1.04403e+07	7.76029e+06	5.28574e+06	2.54494e+07	3.76854e+06	3.32664e+06	9.96671e+06	0.333775	0.0689015	0.559608
M155T469	155.00922	468.579000	nodiff									1.34591e+08	1.89528e+08	3.30102e+08	2.95044e+08	1.26529e+08	1.30764e+08	3.62623e+08	2.61722e+08	2.78715e+08	2.83994e+08	3.03877e+08	1.20965e+08	2.01093e+08	2.68649e+08	0.748534	0.200239	1.8251
M367T939	367.03383	939.354000	nodiff									8.58349e+07	6.38315e+07	1.49042e+08	1.21154e+08	1.08329e+08	8.79801e+07	1.23794e+08	1.3281e+08	5.97374e+07	5.78998e+07	1.68121e+08	1.00188e+08	1.02695e+08	1.07092e+08	0.958945	0.842288	0.542
M739T270	738.51008	269.615000	diff									3.81637e+07	6.04301e+07	1.19559e+08	2.58213e+07	1.28831e+08	2.12112e+07	1.2983e+07	5.43301e+06	1.49977e+07	2.39519e+07	8.20689e+06	4.09321e+07	6.56693e+07	1.77508e+07	3.69952	0.0381592	1.91054
M367T971	367.03386	970.573000	nodiff									2.05563e+08	1.85708e+08	1.05172e+08	2.13457e+08	2.03028e+08	5.46118e+07	1.93787e+08	5.61505e+07	1.74502e+08	1.22944e+08	5.64885e+07	2.19943e+08	1.61257e+08	1.37302e+08	1.17446	0.555528	0.538814
M466T343	466.33102	342.578500	nodiff									2.217e+07	2.09009e+07	1.71879e+07	1.90361e+07	2.05995e+07	1.56984e+07	6.14216e+06	5.26923e+06	5.2055e+06	7.16156e+06	7.56293e+06	5.70553e+06	1.92655e+07	6.17449e+06	3.12017	2.61249e-07	0.994508
M418T49	418.28226	48.913600	nodiff									4.88878e+06	6.52107e+06	5.1293e+06	3.7636e+06	4.75177e+06	3.98922e+06	3.30631e+06	5.07474e+06	3.66007e+06	5.29679e+06	4.31552e+06	8.35132e+06	4.84062e+06	5.00079e+06	0.967972	0.85291	0.104607
[truncated: 7,395 more rows]

## Sheet: pos
ID	m/z	rt(s)	diff	Name	adduct	score	HMDB	KEGG	SuperClass	Class	SubClass	SH1	SH2	SH3	SH4	SH5	SH6	NC1	NC2	NC3	NC4	NC5	NC6	Average(sh)	Average(NC)	Fold change	p-value	VIP
[truncated: 11,866 more rows]
