# Supplementary material for: PPA1 promotes oxidative phosphorylation and malignant progression of colorectal cancer under glucose restriction via AMPK/ULK1/FUNDC1-mediated mitophagy
Source: Cell Death Discov. 2025 Nov 28;11:549. doi: 10.1038/s41420-025-02816-y (PMC12663196; doi:10.1038/s41420-025-02816-y)
Supplement: Supplementary file 14 — Table S5 Phosphorylation Expression Matrix of Proteins Following PPA1 Knockdown [file 41420_2025_2816_MOESM14_ESM.xlsx]

## Sheet: Sheet1
PTM.CollapseKey	gene_name	protein_name	description	PTM.Multiplicity	PTM.ModificationTitle	PTM.SiteAA	PTM.SiteLocation	PTM.FlankingRegion	[1] Hf25CYJ_NC1_4.raw.PTM.Quantity	[2] Hf25CYJ_NC2_5.raw.PTM.Quantity	[3] Hf25CYJ_NC3_6.raw.PTM.Quantity	[4] Hf25CYJ_SH1_1.raw.PTM.Quantity	[5] Hf25CYJ_SH2_2.raw.PTM.Quantity	[6] Hf25CYJ_SH3_3.raw.PTM.Quantity
A0A024QYR6_S558_M1	PTEN	Mitochondrial PTENalpha	tr|A0A024QYR6|A0A024QYR6_HUMAN Mitochondrial PTENalpha OS=Homo sapiens OX=9606 GN=PTEN PE=2 SV=1	1	Phospho (STY)	S	558	RYSDTTDSDPENEPF	1837.83	Filtered	169.387	Filtered	Filtered	822.864
A0A1V0DNR7_S531_M1	PTEN	PTENbeta	tr|A0A1V0DNR7|A0A1V0DNR7_HUMAN PTENbeta OS=Homo sapiens OX=9606 GN=PTEN PE=2 SV=	1	Phospho (STY)	S	531	RYSDTTDSDPENEPF	1837.83	Filtered	169.387	Filtered	Filtered	822.864
A0A2P0XNP6_S43_M1	PTEN	Phosphatidylinositol-3,4,5-trisphosphate 3-phosphatase (Fragment)	tr|A0A2P0XNP6|A0A2P0XNP6_HUMAN Phosphatidylinositol-3,4,5-trisphosphate 3-phosphatase (Fragment) OS=Homo sapiens OX=9606 GN=PTEN PE=4 SV=1	1	Phospho (STY)	S	43	RYSDTTDSDPENEPF	1837.83	Filtered	169.387	Filtered	Filtered	822.864
A0A386NCS8_S385_M1	PTEN	Phosphatidylinositol 3,4,5-trisphosphate 3-phosphatase and dual-specificity protein phosphatase PTEN	tr|A0A386NCS8|A0A386NCS8_HUMAN Phosphatidylinositol 3,4,5-trisphosphate 3-phosphatase and dual-specificity protein phosphatase PTEN OS=Homo sapiens OX=9606 GN=PTEN PE=3 SV=1	1	Phospho (STY)	S	385	RYSDTTDSDPENEPF	1837.83	Filtered	169.387	Filtered	Filtered	822.864
A0A6G6A825_S457_M1	-	Phosphatidylinositol 3,4,5-trisphosphate 3-phosphatase and dual-specificity protein phosphatase PTEN	tr|A0A6G6A825|A0A6G6A825_HUMAN Phosphatidylinositol 3,4,5-trisphosphate 3-phosphatase and dual-specificity protein phosphatase PTEN OS=Homo sapiens OX=9606 PE=2 SV=1	1	Phospho (STY)	S	457	RYSDTTDSDPENEPF	1837.83	Filtered	169.387	Filtered	Filtered	822.864
A0A8I5KSF9_S558_M1	PTEN	Phosphatase and tensin homolog	tr|A0A8I5KSF9|A0A8I5KSF9_HUMAN Phosphatase and tensin homolog OS=Homo sapiens OX=9606 GN=PTEN PE=1 SV=1	1	Phospho (STY)	S	558	RYSDTTDSDPENEPF	1837.83	Filtered	169.387	Filtered	Filtered	822.864
A0A8V8TPK6_S416_M1	PTEN	Phosphatidylinositol 3,4,5-trisphosphate 3-phosphatase and dual-specificity protein phosphatase PTEN	tr|A0A8V8TPK6|A0A8V8TPK6_HUMAN Phosphatidylinositol 3,4,5-trisphosphate 3-phosphatase and dual-specificity protein phosphatase PTEN OS=Homo sapiens OX=9606 GN=PTEN PE=1 SV=2	1	Phospho (STY)	S	416	RYSDTTDSDPENEPF	1837.83	Filtered	169.387	Filtered	Filtered	822.864
A0A8V8TQX2_S370_M1	PTEN	Phosphatidylinositol 3,4,5-trisphosphate 3-phosphatase and dual-specificity protein phosphatase PTEN	tr|A0A8V8TQX2|A0A8V8TQX2_HUMAN Phosphatidylinositol 3,4,5-trisphosphate 3-phosphatase and dual-specificity protein phosphatase PTEN OS=Homo sapiens OX=9606 GN=PTEN PE=1 SV=1	1	Phospho (STY)	S	370	RYSDTTDSDPENEPF	1837.83	Filtered	169.387	Filtered	Filtered	822.864
F6KCZ3_S385_M1	-	Phosphatidylinositol 3,4,5-trisphosphate 3-phosphatase and dual-specificity protein phosphatase PTEN	tr|F6KCZ3|F6KCZ3_HUMAN Phosphatidylinositol 3,4,5-trisphosphate 3-phosphatase and dual-specificity protein phosphatase PTEN OS=Homo sapiens OX=9606 PE=3 SV=1	1	Phospho (STY)	S	385	RYSDTTDSDPENEPF	1837.83	Filtered	169.387	Filtered	Filtered	822.864
F6KCZ4_S385_M1	-	Phosphatidylinositol 3,4,5-trisphosphate 3-phosphatase and dual-specificity protein phosphatase PTEN	tr|F6KCZ4|F6KCZ4_HUMAN Phosphatidylinositol 3,4,5-trisphosphate 3-phosphatase and dual-specificity protein phosphatase PTEN OS=Homo sapiens OX=9606 PE=3 SV=1	1	Phospho (STY)	S	385	RYSDTTDSDPENEPF	1837.83	Filtered	169.387	Filtered	Filtered	822.864
F6KCZ5_S385_M1	-	Phosphatidylinositol 3,4,5-trisphosphate 3-phosphatase and dual-specificity protein phosphatase PTEN	tr|F6KCZ5|F6KCZ5_HUMAN Phosphatidylinositol 3,4,5-trisphosphate 3-phosphatase and dual-specificity protein phosphatase PTEN OS=Homo sapiens OX=9606 PE=3 SV=1	1	Phospho (STY)	S	385	RYSDTTDSDPENEPF	1837.83	Filtered	169.387	Filtered	Filtered	822.864
F6KD01_S385_M1	PTEN	Phosphatidylinositol 3,4,5-trisphosphate 3-phosphatase and dual-specificity protein phosphatase PTEN	tr|F6KD01|F6KD01_HUMAN Phosphatidylinositol 3,4,5-trisphosphate 3-phosphatase and dual-specificity protein phosphatase PTEN OS=Homo sapiens OX=9606 GN=PTEN PE=2 SV=	1	Phospho (STY)	S	385	RYSDTTDSDPENEPF	1837.83	Filtered	169.387	Filtered	Filtered	822.864
O43460_S385_M1	PTH2	Phosphatidylinositol 3,4,5-trisphosphate 3-phosphatase and dual-specificity protein phosphatase PTEN (Fragment)	tr|O43460|O43460_HUMAN Phosphatidylinositol 3,4,5-trisphosphate 3-phosphatase and dual-specificity protein phosphatase PTEN (Fragment) OS=Homo sapiens OX=9606 GN=PTH2 PE=2 SV=1	1	Phospho (STY)	S	385	RYSDTTDSDPENEPF	1837.83	Filtered	169.387	Filtered	Filtered	822.864
A0A024QYR6_Y552_M1	PTEN	Mitochondrial PTENalpha	tr|A0A024QYR6|A0A024QYR6_HUMAN Mitochondrial PTENalpha OS=Homo sapiens OX=9606 GN=PTEN PE=2 SV=1	1	Phospho (STY)	Y	552	NEPDHYRYSDTTDSD	Filtered	Filtered	1395.82	Filtered	882.498	Filtered
A0A1V0DNR7_Y525_M1	PTEN	PTENbeta	tr|A0A1V0DNR7|A0A1V0DNR7_HUMAN PTENbeta OS=Homo sapiens OX=9606 GN=PTEN PE=2 SV=	1	Phospho (STY)	Y	525	NEPDHYRYSDTTDSD	Filtered	Filtered	1395.82	Filtered	882.498	Filtered
A0A2P0XNP6_Y37_M1	PTEN	Phosphatidylinositol-3,4,5-trisphosphate 3-phosphatase (Fragment)	tr|A0A2P0XNP6|A0A2P0XNP6_HUMAN Phosphatidylinositol-3,4,5-trisphosphate 3-phosphatase (Fragment) OS=Homo sapiens OX=9606 GN=PTEN PE=4 SV=1	1	Phospho (STY)	Y	37	NEPDHYRYSDTTDSD	Filtered	Filtered	1395.82	Filtered	882.498	Filtered
A0A386NCS8_Y379_M1	PTEN	Phosphatidylinositol 3,4,5-trisphosphate 3-phosphatase and dual-specificity protein phosphatase PTEN	tr|A0A386NCS8|A0A386NCS8_HUMAN Phosphatidylinositol 3,4,5-trisphosphate 3-phosphatase and dual-specificity protein phosphatase PTEN OS=Homo sapiens OX=9606 GN=PTEN PE=3 SV=1	1	Phospho (STY)	Y	379	NEPDHYRYSDTTDSD	Filtered	Filtered	1395.82	Filtered	882.498	Filtered
A0A6G6A825_Y451_M1	-	Phosphatidylinositol 3,4,5-trisphosphate 3-phosphatase and dual-specificity protein phosphatase PTEN	tr|A0A6G6A825|A0A6G6A825_HUMAN Phosphatidylinositol 3,4,5-trisphosphate 3-phosphatase and dual-specificity protein phosphatase PTEN OS=Homo sapiens OX=9606 PE=2 SV=1	1	Phospho (STY)	Y	451	NEPDHYRYSDTTDSD	Filtered	Filtered	1395.82	Filtered	882.498	Filtered
A0A8I5KSF9_Y552_M1	PTEN	Phosphatase and tensin homolog	tr|A0A8I5KSF9|A0A8I5KSF9_HUMAN Phosphatase and tensin homolog OS=Homo sapiens OX=9606 GN=PTEN PE=1 SV=1	1	Phospho (STY)	Y	552	NEPDHYRYSDTTDSD	Filtered	Filtered	1395.82	Filtered	882.498	Filtered
A0A8V8TPK6_Y410_M1	PTEN	Phosphatidylinositol 3,4,5-trisphosphate 3-phosphatase and dual-specificity protein phosphatase PTEN	tr|A0A8V8TPK6|A0A8V8TPK6_HUMAN Phosphatidylinositol 3,4,5-trisphosphate 3-phosphatase and dual-specificity protein phosphatase PTEN OS=Homo sapiens OX=9606 GN=PTEN PE=1 SV=2	1	Phospho (STY)	Y	410	NEPDHYRYSDTTDSD	Filtered	Filtered	1395.82	Filtered	882.498	Filtered
A0A8V8TQX2_Y364_M1	PTEN	Phosphatidylinositol 3,4,5-trisphosphate 3-phosphatase and dual-specificity protein phosphatase PTEN	tr|A0A8V8TQX2|A0A8V8TQX2_HUMAN Phosphatidylinositol 3,4,5-trisphosphate 3-phosphatase and dual-specificity protein phosphatase PTEN OS=Homo sapiens OX=9606 GN=PTEN PE=1 SV=1	1	Phospho (STY)	Y	364	NEPDHYRYSDTTDSD	Filtered	Filtered	1395.82	Filtered	882.498	Filtered
F6KCZ3_Y379_M1	-	Phosphatidylinositol 3,4,5-trisphosphate 3-phosphatase and dual-specificity protein phosphatase PTEN	tr|F6KCZ3|F6KCZ3_HUMAN Phosphatidylinositol 3,4,5-trisphosphate 3-phosphatase and dual-specificity protein phosphatase PTEN OS=Homo sapiens OX=9606 PE=3 SV=1	1	Phospho (STY)	Y	379	NEPDHYRYSDTTDSD	Filtered	Filtered	1395.82	Filtered	882.498	Filtered
F6KCZ4_Y379_M1	-	Phosphatidylinositol 3,4,5-trisphosphate 3-phosphatase and dual-specificity protein phosphatase PTEN	tr|F6KCZ4|F6KCZ4_HUMAN Phosphatidylinositol 3,4,5-trisphosphate 3-phosphatase and dual-specificity protein phosphatase PTEN OS=Homo sapiens OX=9606 PE=3 SV=1	1	Phospho (STY)	Y	379	NEPDHYRYSDTTDSD	Filtered	Filtered	1395.82	Filtered	882.498	Filtered
F6KCZ5_Y379_M1	-	Phosphatidylinositol 3,4,5-trisphosphate 3-phosphatase and dual-specificity protein phosphatase PTEN	tr|F6KCZ5|F6KCZ5_HUMAN Phosphatidylinositol 3,4,5-trisphosphate 3-phosphatase and dual-specificity protein phosphatase PTEN OS=Homo sapiens OX=9606 PE=3 SV=1	1	Phospho (STY)	Y	379	NEPDHYRYSDTTDSD	Filtered	Filtered	1395.82	Filtered	882.498	Filtered
F6KD01_Y379_M1	PTEN	Phosphatidylinositol 3,4,5-trisphosphate 3-phosphatase and dual-specificity protein phosphatase PTEN	tr|F6KD01|F6KD01_HUMAN Phosphatidylinositol 3,4,5-trisphosphate 3-phosphatase and dual-specificity protein phosphatase PTEN OS=Homo sapiens OX=9606 GN=PTEN PE=2 SV=	1	Phospho (STY)	Y	379	NEPDHYRYSDTTDSD	Filtered	Filtered	1395.82	Filtered	882.498	Filtered
O43460_Y379_M1	PTH2	Phosphatidylinositol 3,4,5-trisphosphate 3-phosphatase and dual-specificity protein phosphatase PTEN (Fragment)	tr|O43460|O43460_HUMAN Phosphatidylinositol 3,4,5-trisphosphate 3-phosphatase and dual-specificity protein phosphatase PTEN (Fragment) OS=Homo sapiens OX=9606 GN=PTH2 PE=2 SV=1	1	Phospho (STY)	Y	379	NEPDHYRYSDTTDSD	Filtered	Filtered	1395.82	Filtered	882.498	Filtered
A0A024QZX5_S155_M1	SERPINB6	Serpin B6	tr|A0A024QZX5|A0A024QZX5_HUMAN Serpin B6 OS=Homo sapiens OX=9606 GN=SERPINB6 PE=1 SV=1	1	Phospho (STY)	S	155	GKIAELLSPGSVDPL	534.216	Filtered	318.267	Filtered	195.163	Filtered
A0A087X1N8_S170_M1	SERPINB6	Serpin B6	tr|A0A087X1N8|A0A087X1N8_HUMAN Serpin B6 OS=Homo sapiens OX=9606 GN=SERPINB6 PE=1 SV=	1	Phospho (STY)	S	170	GKIAELLSPGSVDPL	534.216	Filtered	318.267	Filtered	195.163	Filtered
P35237_S151_M1	SERPINB6	Serpin B6	sp|P35237|SPB6_HUMAN Serpin B6 OS=Homo sapiens OX=9606 GN=SERPINB6 PE=1 SV=	1	Phospho (STY)	S	151	GKIAELLSPGSVDPL	534.216	Filtered	318.267	Filtered	195.163	Filtered
A0A024QZX5_S158_M1	SERPINB6	Serpin B6	tr|A0A024QZX5|A0A024QZX5_HUMAN Serpin B6 OS=Homo sapiens OX=9606 GN=SERPINB6 PE=1 SV=1	1	Phospho (STY)	S	158	AELLSPGSVDPLTRL	Filtered	87.1567	233.803	226.917	Filtered	Filtered
A0A087X1N8_S173_M1	SERPINB6	Serpin B6	tr|A0A087X1N8|A0A087X1N8_HUMAN Serpin B6 OS=Homo sapiens OX=9606 GN=SERPINB6 PE=1 SV=	1	Phospho (STY)	S	173	AELLSPGSVDPLTRL	Filtered	87.1567	233.803	226.917	Filtered	Filtered
P35237_S154_M1	SERPINB6	Serpin B6	sp|P35237|SPB6_HUMAN Serpin B6 OS=Homo sapiens OX=9606 GN=SERPINB6 PE=1 SV=	1	Phospho (STY)	S	154	AELLSPGSVDPLTRL	Filtered	87.1567	233.803	226.917	Filtered	Filtered
A0A024R1X5_S64_M1	BECN1	Beclin-1	tr|A0A024R1X5|A0A024R1X5_HUMAN Beclin-1 OS=Homo sapiens OX=9606 GN=BECN1 PE=2 SV=	1	Phospho (STY)	S	64	TQEEETNSGEEPFIE	Filtered	Filtered	386.599	351.408	Filtered	293.708
B4DQ36_S64_M1	-	cDNA FLJ52719, moderately similar to Beclin-1	tr|B4DQ36|B4DQ36_HUMAN cDNA FLJ52719, moderately similar to Beclin-1 OS=Homo sapiens OX=9606 PE=2 SV=1	1	Phospho (STY)	S	64	TQEEETNSGEEPFIE	Filtered	Filtered	386.599	351.408	Filtered	293.708
E7EV84_S64_M1	BECN1	Beclin 1	tr|E7EV84|E7EV84_HUMAN Beclin 1 OS=Homo sapiens OX=9606 GN=BECN1 PE=1 SV=1	1	Phospho (STY)	S	64	TQEEETNSGEEPFIE	Filtered	Filtered	386.599	351.408	Filtered	293.708
K7EN35_S64_M1	BECN1	Beclin 1 (Fragment)	tr|K7EN35|K7EN35_HUMAN Beclin 1 (Fragment) OS=Homo sapiens OX=9606 GN=BECN1 PE=1 SV=1	1	Phospho (STY)	S	64	TQEEETNSGEEPFIE	Filtered	Filtered	386.599	351.408	Filtered	293.708
Q53F78_S64_M1	-	Beclin-1 (Fragment)	tr|Q53F78|Q53F78_HUMAN Beclin-1 (Fragment) OS=Homo sapiens OX=9606 PE=2 SV=1	1	Phospho (STY)	S	64	TQEEETNSGEEPFIE	Filtered	Filtered	386.599	351.408	Filtered	293.708
W0FFG4_S64_M1	-	Beclin-1	tr|W0FFG4|W0FFG4_HUMAN Beclin-1 OS=Homo sapiens OX=9606 PE=2 SV=1	1	Phospho (STY)	S	64	TQEEETNSGEEPFIE	Filtered	Filtered	386.599	351.408	Filtered	293.708
A0A024R2D7_S280_M1	-	Transcriptional adapter 3	tr|A0A024R2D7|A0A024R2D7_HUMAN Transcriptional adapter 3 OS=Homo sapiens OX=9606 PE=2 SV=1	1	Phospho (STY)	S	280	IISPMEDSPIPDMSG	Filtered	Filtered	338.674	Filtered	Filtered	Filtered
A8K899_S280_M1	-	Transcriptional adapter 3	tr|A8K899|A8K899_HUMAN Transcriptional adapter 3 OS=Homo sapiens OX=9606 PE=2 SV=1	1	Phospho (STY)	S	280	IISPMEDSPIPDMSG	Filtered	Filtered	338.674	Filtered	Filtered	Filtered
O75528_S280_M1	TADA3	Transcriptional adapter 3	sp|O75528|TADA3_HUMAN Transcriptional adapter 3 OS=Homo sapiens OX=9606 GN=TADA3 PE=1 SV=1	1	Phospho (STY)	S	280	IISPMEDSPIPDMSG	Filtered	Filtered	338.674	Filtered	Filtered	Filtered
A0A024R3M2_S234_M1	GRAMD1B	GRAM domain containing 1B	tr|A0A024R3M2|A0A024R3M2_HUMAN GRAM domain containing 1B OS=Homo sapiens OX=9606 GN=GRAMD1B PE=1 SV=1	1	Phospho (STY)	S	234	IETKPDASPQLPKKS	1022.11	521.315	782.613	601.859	Filtered	370.733
A0A1B0GUD6_S417_M1	GRAMD1B	GRAM domain containing 1B	tr|A0A1B0GUD6|A0A1B0GUD6_HUMAN GRAM domain containing 1B OS=Homo sapiens OX=9606 GN=GRAMD1B PE=1 SV=	1	Phospho (STY)	S	417	IETKPDASPQLPKKS	1022.11	521.315	782.613	601.859	Filtered	370.733
A0A1B0GWG7_S303_M1	GRAMD1B	GRAM domain containing 1B	tr|A0A1B0GWG7|A0A1B0GWG7_HUMAN GRAM domain containing 1B OS=Homo sapiens OX=9606 GN=GRAMD1B PE=1 SV=	1	Phospho (STY)	S	303	IETKPDASPQLPKKS	1022.11	521.315	782.613	601.859	Filtered	370.733
A0A2R8Y5X2_S238_M1	GRAMD1B	GRAM domain containing 1B	tr|A0A2R8Y5X2|A0A2R8Y5X2_HUMAN GRAM domain containing 1B OS=Homo sapiens OX=9606 GN=GRAMD1B PE=1 SV=1	1	Phospho (STY)	S	238	IETKPDASPQLPKKS	1022.11	521.315	782.613	601.859	Filtered	370.733
B7Z4N9_S234_M1	-	cDNA FLJ54653	tr|B7Z4N9|B7Z4N9_HUMAN cDNA FLJ54653 OS=Homo sapiens OX=9606 PE=2 SV=1	1	Phospho (STY)	S	234	IETKPDASPQLPKKS	1022.11	521.315	782.613	601.859	Filtered	370.733
Q3KR37_S274_M1	GRAMD1B	Protein Aster-B	sp|Q3KR37|ASTRB_HUMAN Protein Aster-B OS=Homo sapiens OX=9606 GN=GRAMD1B PE=1 SV=1	1	Phospho (STY)	S	274	IETKPDASPQLPKKS	1022.11	521.315	782.613	601.859	Filtered	370.733
A0A024R3M2_S510_M1	GRAMD1B	GRAM domain containing 1B	tr|A0A024R3M2|A0A024R3M2_HUMAN GRAM domain containing 1B OS=Homo sapiens OX=9606 GN=GRAMD1B PE=1 SV=1	1	Phospho (STY)	S	510	LAEMHRQSPKEKASK	Filtered	Filtered	Filtered	71.7324	Filtered	Filtered
A0A1B0GUD6_S693_M1	GRAMD1B	GRAM domain containing 1B	tr|A0A1B0GUD6|A0A1B0GUD6_HUMAN GRAM domain containing 1B OS=Homo sapiens OX=9606 GN=GRAMD1B PE=1 SV=	1	Phospho (STY)	S	693	LAEMHRQSPKEKASK	Filtered	Filtered	Filtered	71.7324	Filtered	Filtered
A0A1B0GWG7_S579_M1	GRAMD1B	GRAM domain containing 1B	tr|A0A1B0GWG7|A0A1B0GWG7_HUMAN GRAM domain containing 1B OS=Homo sapiens OX=9606 GN=GRAMD1B PE=1 SV=	1	Phospho (STY)	S	579	LAEMHRQSPKEKASK	Filtered	Filtered	Filtered	71.7324	Filtered	Filtered
A0A2R8Y5X2_S514_M1	GRAMD1B	GRAM domain containing 1B	tr|A0A2R8Y5X2|A0A2R8Y5X2_HUMAN GRAM domain containing 1B OS=Homo sapiens OX=9606 GN=GRAMD1B PE=1 SV=1	1	Phospho (STY)	S	514	LAEMHRQSPKEKASK	Filtered	Filtered	Filtered	71.7324	Filtered	Filtered
B7Z4N9_S510_M1	-	cDNA FLJ54653	tr|B7Z4N9|B7Z4N9_HUMAN cDNA FLJ54653 OS=Homo sapiens OX=9606 PE=2 SV=1	1	Phospho (STY)	S	510	LAEMHRQSPKEKASK	Filtered	Filtered	Filtered	71.7324	Filtered	Filtered
Q3KR37_S550_M1	GRAMD1B	Protein Aster-B	sp|Q3KR37|ASTRB_HUMAN Protein Aster-B OS=Homo sapiens OX=9606 GN=GRAMD1B PE=1 SV=1	1	Phospho (STY)	S	550	LAEMHRQSPKEKASK	Filtered	Filtered	Filtered	71.7324	Filtered	Filtered
A0A024R5Z7_T19_M1	ANXA2	Annexin	tr|A0A024R5Z7|A0A024R5Z7_HUMAN Annexin OS=Homo sapiens OX=9606 GN=ANXA2 PE=2 SV=1	1	Phospho (STY)	T	19	SLEGDHSTPPSAYGS	11341.1	29307.3	Filtered	21954.3	13087.7	23490.3
V9HW65_T19_M1	HEL-S-270	Annexin	tr|V9HW65|V9HW65_HUMAN Annexin OS=Homo sapiens OX=9606 GN=HEL-S-270 PE=2 SV=1	1	Phospho (STY)	T	19	SLEGDHSTPPSAYGS	11341.1	29307.3	Filtered	21954.3	13087.7	23490.3
A0A024R5Z7_S18_M1	ANXA2	Annexin	tr|A0A024R5Z7|A0A024R5Z7_HUMAN Annexin OS=Homo sapiens OX=9606 GN=ANXA2 PE=2 SV=1	1	Phospho (STY)	S	18	LSLEGDHSTPPSAYG	Filtered	Filtered	Filtered	Filtered	4112.31	Filtered
V9HW65_S18_M1	HEL-S-270	Annexin	tr|V9HW65|V9HW65_HUMAN Annexin OS=Homo sapiens OX=9606 GN=HEL-S-270 PE=2 SV=1	1	Phospho (STY)	S	18	LSLEGDHSTPPSAYG	Filtered	Filtered	Filtered	Filtered	4112.31	Filtered
A0A024R5Z7_S22_M1	ANXA2	Annexin	tr|A0A024R5Z7|A0A024R5Z7_HUMAN Annexin OS=Homo sapiens OX=9606 GN=ANXA2 PE=2 SV=1	1	Phospho (STY)	S	22	GDHSTPPSAYGSVKA	688.286	Filtered	Filtered	8697.7	Filtered	1465.48
V9HW65_S22_M1	HEL-S-270	Annexin	tr|V9HW65|V9HW65_HUMAN Annexin OS=Homo sapiens OX=9606 GN=HEL-S-270 PE=2 SV=1	1	Phospho (STY)	S	22	GDHSTPPSAYGSVKA	688.286	Filtered	Filtered	8697.7	Filtered	1465.48
A0A024R5Z7_S12_M1	ANXA2	Annexin	tr|A0A024R5Z7|A0A024R5Z7_HUMAN Annexin OS=Homo sapiens OX=9606 GN=ANXA2 PE=2 SV=1	1	Phospho (STY)	S	12	HEILCKLSLEGDHST	6369.51	7674.77	2163.27	Filtered	3942.65	4544.47
V9HW65_S12_M1	HEL-S-270	Annexin	tr|V9HW65|V9HW65_HUMAN Annexin OS=Homo sapiens OX=9606 GN=HEL-S-270 PE=2 SV=1	1	Phospho (STY)	S	12	HEILCKLSLEGDHST	6369.51	7674.77	2163.27	Filtered	3942.65	4544.47
A0A024R5Z7_Y24_M1	ANXA2	Annexin	tr|A0A024R5Z7|A0A024R5Z7_HUMAN Annexin OS=Homo sapiens OX=9606 GN=ANXA2 PE=2 SV=1	1	Phospho (STY)	Y	24	HSTPPSAYGSVKAYT	Filtered	Filtered	443.698	Filtered	480.391	Filtered
V9HW65_Y24_M1	HEL-S-270	Annexin	tr|V9HW65|V9HW65_HUMAN Annexin OS=Homo sapiens OX=9606 GN=HEL-S-270 PE=2 SV=1	1	Phospho (STY)	Y	24	HSTPPSAYGSVKAYT	Filtered	Filtered	443.698	Filtered	480.391	Filtered
A0A024R5Z7_S26_M1	ANXA2	Annexin	tr|A0A024R5Z7|A0A024R5Z7_HUMAN Annexin OS=Homo sapiens OX=9606 GN=ANXA2 PE=2 SV=1	1	Phospho (STY)	S	26	TPPSAYGSVKAYTNF	574.533	Filtered	470.192	Filtered	Filtered	Filtered
V9HW65_S26_M1	HEL-S-270	Annexin	tr|V9HW65|V9HW65_HUMAN Annexin OS=Homo sapiens OX=9606 GN=HEL-S-270 PE=2 SV=1	1	Phospho (STY)	S	26	TPPSAYGSVKAYTNF	574.533	Filtered	470.192	Filtered	Filtered	Filtered
A0A024R5Z7_S127_M1	ANXA2	Annexin	tr|A0A024R5Z7|A0A024R5Z7_HUMAN Annexin OS=Homo sapiens OX=9606 GN=ANXA2 PE=2 SV=1	1	Phospho (STY)	S	127	GLGTDEDSLIEIICS	3105.56	3425.75	3138.52	2530.59	3362.22	3038.11
V9HW65_S127_M1	HEL-S-270	Annexin	tr|V9HW65|V9HW65_HUMAN Annexin OS=Homo sapiens OX=9606 GN=HEL-S-270 PE=2 SV=1	1	Phospho (STY)	S	127	GLGTDEDSLIEIICS	3105.56	3425.75	3138.52	2530.59	3362.22	3038.11
A0A024R5Z7_T3_M1	ANXA2	Annexin	tr|A0A024R5Z7|A0A024R5Z7_HUMAN Annexin OS=Homo sapiens OX=9606 GN=ANXA2 PE=2 SV=1	1	Phospho (STY)	T	3	_____MSTVHEILCK	2221.71	Filtered	1713.29	Filtered	2721.22	2055.01
V9HW65_T3_M1	HEL-S-270	Annexin	tr|V9HW65|V9HW65_HUMAN Annexin OS=Homo sapiens OX=9606 GN=HEL-S-270 PE=2 SV=1	1	Phospho (STY)	T	3	_____MSTVHEILCK	2221.71	Filtered	1713.29	Filtered	2721.22	2055.01
A0A024R5Z7_S2_M1	ANXA2	Annexin	tr|A0A024R5Z7|A0A024R5Z7_HUMAN Annexin OS=Homo sapiens OX=9606 GN=ANXA2 PE=2 SV=1	1	Phospho (STY)	S	2	______MSTVHEILC	Filtered	1981.74	Filtered	Filtered	Filtered	Filtered
V9HW65_S2_M1	HEL-S-270	Annexin	tr|V9HW65|V9HW65_HUMAN Annexin OS=Homo sapiens OX=9606 GN=HEL-S-270 PE=2 SV=1	1	Phospho (STY)	S	2	______MSTVHEILC	Filtered	1981.74	Filtered	Filtered	Filtered	Filtered
A0A024R5Z7_Y188_M2	ANXA2	Annexin	tr|A0A024R5Z7|A0A024R5Z7_HUMAN Annexin OS=Homo sapiens OX=9606 GN=ANXA2 PE=2 SV=1	2	Phospho (STY)	Y	188	EDGSVIDYELIDQDA	4553.09	407.171	8088.63	14639.1	37386.3	37872.5
A0A024R5Z7_S184_M2	ANXA2	Annexin	tr|A0A024R5Z7|A0A024R5Z7_HUMAN Annexin OS=Homo sapiens OX=9606 GN=ANXA2 PE=2 SV=1	2	Phospho (STY)	S	184	GRRAEDGSVIDYELI	4553.09	407.171	8088.63	14639.1	37386.3	37872.5
V9HW65_Y188_M2	HEL-S-270	Annexin	tr|V9HW65|V9HW65_HUMAN Annexin OS=Homo sapiens OX=9606 GN=HEL-S-270 PE=2 SV=1	2	Phospho (STY)	Y	188	EDGSVIDYELIDQDA	4553.09	407.171	8088.63	14639.1	37386.3	37872.5
V9HW65_S184_M2	HEL-S-270	Annexin	tr|V9HW65|V9HW65_HUMAN Annexin OS=Homo sapiens OX=9606 GN=HEL-S-270 PE=2 SV=1	2	Phospho (STY)	S	184	GRRAEDGSVIDYELI	4553.09	407.171	8088.63	14639.1	37386.3	37872.5
A0A024R5Z7_S184_M1	ANXA2	Annexin	tr|A0A024R5Z7|A0A024R5Z7_HUMAN Annexin OS=Homo sapiens OX=9606 GN=ANXA2 PE=2 SV=1	1	Phospho (STY)	S	184	GRRAEDGSVIDYELI	580.172	904.044	523.853	433.659	624.647	Filtered
V9HW65_S184_M1	HEL-S-270	Annexin	tr|V9HW65|V9HW65_HUMAN Annexin OS=Homo sapiens OX=9606 GN=HEL-S-270 PE=2 SV=1	1	Phospho (STY)	S	184	GRRAEDGSVIDYELI	580.172	904.044	523.853	433.659	624.647	Filtered
A0A024R5Z7_Y238_M1	ANXA2	Annexin	tr|A0A024R5Z7|A0A024R5Z7_HUMAN Annexin OS=Homo sapiens OX=9606 GN=ANXA2 PE=2 SV=1	1	Phospho (STY)	Y	238	RYKSYSPYDMLESIR	2295.43	2605.36	2317.56	2330.86	2464.4	1968.35
V9HW65_Y238_M1	HEL-S-270	Annexin	tr|V9HW65|V9HW65_HUMAN Annexin OS=Homo sapiens OX=9606 GN=HEL-S-270 PE=2 SV=1	1	Phospho (STY)	Y	238	RYKSYSPYDMLESIR	2295.43	2605.36	2317.56	2330.86	2464.4	1968.35
A0A024R6A3_S367_M1	PSEN1	Presenilin (Fragment)	tr|A0A024R6A3|A0A024R6A3_HUMAN Presenilin (Fragment) OS=Homo sapiens OX=9606 GN=PSEN1 PE=2 SV=1	1	Phospho (STY)	S	367	AVQELSSSILAGEDP	1736.48	1421.26	1342.51	Filtered	Filtered	Filtered
A0A0S2Z4D2_S363_M1	PSEN1	Presenilin (Fragment)	tr|A0A0S2Z4D2|A0A0S2Z4D2_HUMAN Presenilin (Fragment) OS=Homo sapiens OX=9606 GN=PSEN1 PE=2 SV=1	1	Phospho (STY)	S	363	AVQELSSSILAGEDP	1736.48	1421.26	1342.51	Filtered	Filtered	Filtered
A0A218KGN3_S367_M1	PSEN1	Presenilin	tr|A0A218KGN3|A0A218KGN3_HUMAN Presenilin OS=Homo sapiens OX=9606 GN=PSEN1 PE=3 SV=	1	Phospho (STY)	S	367	AVQELSSSILAGEDP	1736.48	1421.26	1342.51	Filtered	Filtered	Filtered
A0A218KGN7_S367_M1	PSEN1	Presenilin	tr|A0A218KGN7|A0A218KGN7_HUMAN Presenilin OS=Homo sapiens OX=9606 GN=PSEN1 PE=3 SV=	1	Phospho (STY)	S	367	AVQELSSSILAGEDP	1736.48	1421.26	1342.51	Filtered	Filtered	Filtered
A0A218KGP0_S367_M1	PSEN1	Presenilin	tr|A0A218KGP0|A0A218KGP0_HUMAN Presenilin OS=Homo sapiens OX=9606 GN=PSEN1 PE=3 SV=	1	Phospho (STY)	S	367	AVQELSSSILAGEDP	1736.48	1421.26	1342.51	Filtered	Filtered	Filtered
A0A218KGP1_S367_M1	PSEN1	Presenilin	tr|A0A218KGP1|A0A218KGP1_HUMAN Presenilin OS=Homo sapiens OX=9606 GN=PSEN1 PE=3 SV=	1	Phospho (STY)	S	367	AVQELSSSILAGEDP	1736.48	1421.26	1342.51	Filtered	Filtered	Filtered
A0A218KGQ3_S367_M1	PSEN1	Presenilin	tr|A0A218KGQ3|A0A218KGQ3_HUMAN Presenilin OS=Homo sapiens OX=9606 GN=PSEN1 PE=3 SV=	1	Phospho (STY)	S	367	AVQELSSSILAGEDP	1736.48	1421.26	1342.51	Filtered	Filtered	Filtered
A0A218KGQ6_S367_M1	PSEN1	Presenilin	tr|A0A218KGQ6|A0A218KGQ6_HUMAN Presenilin OS=Homo sapiens OX=9606 GN=PSEN1 PE=3 SV=	1	Phospho (STY)	S	367	AVQELSSSILAGEDP	1736.48	1421.26	1342.51	Filtered	Filtered	Filtered
A0A8V8TQ36_S376_M1	PSEN1	Presenilin	tr|A0A8V8TQ36|A0A8V8TQ36_HUMAN Presenilin OS=Homo sapiens OX=9606 GN=PSEN1 PE=1 SV=1	1	Phospho (STY)	S	376	AVQELSSSILAGEDP	1736.48	1421.26	1342.51	Filtered	Filtered	Filtered
G3V4M0_S327_M1	PSEN1	Presenilin-1	tr|G3V4M0|G3V4M0_HUMAN Presenilin-1 OS=Homo sapiens OX=9606 GN=PSEN1 PE=1 SV=2	1	Phospho (STY)	S	327	AVQELSSSILAGEDP	1736.48	1421.26	1342.51	Filtered	Filtered	Filtered
Q53FV8_S363_M1	-	Presenilin (Fragment)	tr|Q53FV8|Q53FV8_HUMAN Presenilin (Fragment) OS=Homo sapiens OX=9606 PE=2 SV=1	1	Phospho (STY)	S	363	AVQELSSSILAGEDP	1736.48	1421.26	1342.51	Filtered	Filtered	Filtered
A0A024R6A3_S365_M1	PSEN1	Presenilin (Fragment)	tr|A0A024R6A3|A0A024R6A3_HUMAN Presenilin (Fragment) OS=Homo sapiens OX=9606 GN=PSEN1 PE=2 SV=1	1	Phospho (STY)	S	365	RAAVQELSSSILAGE	321.638	Filtered	Filtered	Filtered	Filtered	Filtered
A0A0S2Z4D2_S361_M1	PSEN1	Presenilin (Fragment)	tr|A0A0S2Z4D2|A0A0S2Z4D2_HUMAN Presenilin (Fragment) OS=Homo sapiens OX=9606 GN=PSEN1 PE=2 SV=1	1	Phospho (STY)	S	361	RAAVQELSSSILAGE	321.638	Filtered	Filtered	Filtered	Filtered	Filtered
A0A218KGN3_S365_M1	PSEN1	Presenilin	tr|A0A218KGN3|A0A218KGN3_HUMAN Presenilin OS=Homo sapiens OX=9606 GN=PSEN1 PE=3 SV=	1	Phospho (STY)	S	365	RAAVQELSSSILAGE	321.638	Filtered	Filtered	Filtered	Filtered	Filtered
A0A218KGN7_S365_M1	PSEN1	Presenilin	tr|A0A218KGN7|A0A218KGN7_HUMAN Presenilin OS=Homo sapiens OX=9606 GN=PSEN1 PE=3 SV=	1	Phospho (STY)	S	365	RAAVQELSSSILAGE	321.638	Filtered	Filtered	Filtered	Filtered	Filtered
A0A218KGP0_S365_M1	PSEN1	Presenilin	tr|A0A218KGP0|A0A218KGP0_HUMAN Presenilin OS=Homo sapiens OX=9606 GN=PSEN1 PE=3 SV=	1	Phospho (STY)	S	365	RAAVQELSSSILAGE	321.638	Filtered	Filtered	Filtered	Filtered	Filtered
A0A218KGP1_S365_M1	PSEN1	Presenilin	tr|A0A218KGP1|A0A218KGP1_HUMAN Presenilin OS=Homo sapiens OX=9606 GN=PSEN1 PE=3 SV=	1	Phospho (STY)	S	365	RAAVQELSSSILAGE	321.638	Filtered	Filtered	Filtered	Filtered	Filtered
A0A218KGQ3_S365_M1	PSEN1	Presenilin	tr|A0A218KGQ3|A0A218KGQ3_HUMAN Presenilin OS=Homo sapiens OX=9606 GN=PSEN1 PE=3 SV=	1	Phospho (STY)	S	365	RAAVQELSSSILAGE	321.638	Filtered	Filtered	Filtered	Filtered	Filtered
A0A218KGQ6_S365_M1	PSEN1	Presenilin	tr|A0A218KGQ6|A0A218KGQ6_HUMAN Presenilin OS=Homo sapiens OX=9606 GN=PSEN1 PE=3 SV=	1	Phospho (STY)	S	365	RAAVQELSSSILAGE	321.638	Filtered	Filtered	Filtered	Filtered	Filtered
A0A8V8TQ36_S374_M1	PSEN1	Presenilin	tr|A0A8V8TQ36|A0A8V8TQ36_HUMAN Presenilin OS=Homo sapiens OX=9606 GN=PSEN1 PE=1 SV=1	1	Phospho (STY)	S	374	RAAVQELSSSILAGE	321.638	Filtered	Filtered	Filtered	Filtered	Filtered
G3V4M0_S325_M1	PSEN1	Presenilin-1	tr|G3V4M0|G3V4M0_HUMAN Presenilin-1 OS=Homo sapiens OX=9606 GN=PSEN1 PE=1 SV=2	1	Phospho (STY)	S	325	RAAVQELSSSILAGE	321.638	Filtered	Filtered	Filtered	Filtered	Filtered
Q53FV8_S361_M1	-	Presenilin (Fragment)	tr|Q53FV8|Q53FV8_HUMAN Presenilin (Fragment) OS=Homo sapiens OX=9606 PE=2 SV=1	1	Phospho (STY)	S	361	RAAVQELSSSILAGE	321.638	Filtered	Filtered	Filtered	Filtered	Filtered
A0A024R6A3_T122_M1	PSEN1	Presenilin (Fragment)	tr|A0A024R6A3|A0A024R6A3_HUMAN Presenilin (Fragment) OS=Homo sapiens OX=9606 GN=PSEN1 PE=2 SV=1	1	Phospho (STY)	T	122	YTPFTEDTETVGQRA	Filtered	Filtered	Filtered	Filtered	209.285	Filtered
A0A0S2Z4D2_T118_M1	PSEN1	Presenilin (Fragment)	tr|A0A0S2Z4D2|A0A0S2Z4D2_HUMAN Presenilin (Fragment) OS=Homo sapiens OX=9606 GN=PSEN1 PE=2 SV=1	1	Phospho (STY)	T	118	YTPFTEDTETVGQRA	Filtered	Filtered	Filtered	Filtered	209.285	Filtered
A0A218KGN3_T122_M1	PSEN1	Presenilin	tr|A0A218KGN3|A0A218KGN3_HUMAN Presenilin OS=Homo sapiens OX=9606 GN=PSEN1 PE=3 SV=	1	Phospho (STY)	T	122	YTPFTEDTETVGQRA	Filtered	Filtered	Filtered	Filtered	209.285	Filtered
A0A218KGN7_T122_M1	PSEN1	Presenilin	tr|A0A218KGN7|A0A218KGN7_HUMAN Presenilin OS=Homo sapiens OX=9606 GN=PSEN1 PE=3 SV=	1	Phospho (STY)	T	122	YTPFTEDTETVGQRA	Filtered	Filtered	Filtered	Filtered	209.285	Filtered
A0A218KGP0_T122_M1	PSEN1	Presenilin	tr|A0A218KGP0|A0A218KGP0_HUMAN Presenilin OS=Homo sapiens OX=9606 GN=PSEN1 PE=3 SV=	1	Phospho (STY)	T	122	YTPFTEDTETVGQRA	Filtered	Filtered	Filtered	Filtered	209.285	Filtered
A0A218KGP1_T122_M1	PSEN1	Presenilin	tr|A0A218KGP1|A0A218KGP1_HUMAN Presenilin OS=Homo sapiens OX=9606 GN=PSEN1 PE=3 SV=	1	Phospho (STY)	T	122	YTPFTEDTETVGQRA	Filtered	Filtered	Filtered	Filtered	209.285	Filtered
A0A218KGQ3_T122_M1	PSEN1	Presenilin	tr|A0A218KGQ3|A0A218KGQ3_HUMAN Presenilin OS=Homo sapiens OX=9606 GN=PSEN1 PE=3 SV=	1	Phospho (STY)	T	122	YTPFTEDTETVGQRA	Filtered	Filtered	Filtered	Filtered	209.285	Filtered
A0A218KGQ6_T122_M1	PSEN1	Presenilin	tr|A0A218KGQ6|A0A218KGQ6_HUMAN Presenilin OS=Homo sapiens OX=9606 GN=PSEN1 PE=3 SV=	1	Phospho (STY)	T	122	YTPFTEDTETVGQRA	Filtered	Filtered	Filtered	Filtered	209.285	Filtered
A0A8V8TQ36_T122_M1	PSEN1	Presenilin	tr|A0A8V8TQ36|A0A8V8TQ36_HUMAN Presenilin OS=Homo sapiens OX=9606 GN=PSEN1 PE=1 SV=1	1	Phospho (STY)	T	122	YTPFTEDTETVGQRA	Filtered	Filtered	Filtered	Filtered	209.285	Filtered
G3V4M0_T122_M1	PSEN1	Presenilin-1	tr|G3V4M0|G3V4M0_HUMAN Presenilin-1 OS=Homo sapiens OX=9606 GN=PSEN1 PE=1 SV=2	1	Phospho (STY)	T	122	YTPFTEDTETVGQRA	Filtered	Filtered	Filtered	Filtered	209.285	Filtered
Q53FV8_T118_M1	-	Presenilin (Fragment)	tr|Q53FV8|Q53FV8_HUMAN Presenilin (Fragment) OS=Homo sapiens OX=9606 PE=2 SV=1	1	Phospho (STY)	T	118	YTPFTEDTETVGQRA	Filtered	Filtered	Filtered	Filtered	209.285	Filtered
A0A024R798_T689_M1	SLC44A2	Choline transporter-like protein	tr|A0A024R798|A0A024R798_HUMAN Choline transporter-like protein OS=Homo sapiens OX=9606 GN=SLC44A2 PE=3 SV=1	1	Phospho (STY)	T	689	RPYFMSSTLKKLLNK	273.888	Filtered	367.213	438.66	365.895	Filtered
A0A088QCU6_T689_M1	SLC44A2	Choline transporter-like protein	tr|A0A088QCU6|A0A088QCU6_HUMAN Choline transporter-like protein OS=Homo sapiens OX=9606 GN=SLC44A2 PE=2 SV=1	1	Phospho (STY)	T	689	RPYFMSSTLKKLLNK	273.888	Filtered	367.213	438.66	365.895	Filtered
A0A088QF11_T689_M1	SLC44A2	Choline transporter-like protein	tr|A0A088QF11|A0A088QF11_HUMAN Choline transporter-like protein OS=Homo sapiens OX=9606 GN=SLC44A2 PE=3 SV=	1	Phospho (STY)	T	689	RPYFMSSTLKKLLNK	273.888	Filtered	367.213	438.66	365.895	Filtered
Q8IWA5_T691_M1	SLC44A2	Choline transporter-like protein 2	sp|Q8IWA5|CTL2_HUMAN Choline transporter-like protein 2 OS=Homo sapiens OX=9606 GN=SLC44A2 PE=1 SV=3	1	Phospho (STY)	T	691	RPYFMSSTLKKLLNK	273.888	Filtered	367.213	438.66	365.895	Filtered
A0A024R798_S687_M1	SLC44A2	Choline transporter-like protein	tr|A0A024R798|A0A024R798_HUMAN Choline transporter-like protein OS=Homo sapiens OX=9606 GN=SLC44A2 PE=3 SV=1	1	Phospho (STY)	S	687	AERPYFMSSTLKKLL	Filtered	424.592	Filtered	Filtered	Filtered	Filtered
A0A088QCU6_S687_M1	SLC44A2	Choline transporter-like protein	tr|A0A088QCU6|A0A088QCU6_HUMAN Choline transporter-like protein OS=Homo sapiens OX=9606 GN=SLC44A2 PE=2 SV=1	1	Phospho (STY)	S	687	AERPYFMSSTLKKLL	Filtered	424.592	Filtered	Filtered	Filtered	Filtered
A0A088QF11_S687_M1	SLC44A2	Choline transporter-like protein	tr|A0A088QF11|A0A088QF11_HUMAN Choline transporter-like protein OS=Homo sapiens OX=9606 GN=SLC44A2 PE=3 SV=	1	Phospho (STY)	S	687	AERPYFMSSTLKKLL	Filtered	424.592	Filtered	Filtered	Filtered	Filtered
Q8IWA5_S689_M1	SLC44A2	Choline transporter-like protein 2	sp|Q8IWA5|CTL2_HUMAN Choline transporter-like protein 2 OS=Homo sapiens OX=9606 GN=SLC44A2 PE=1 SV=3	1	Phospho (STY)	S	689	AERPYFMSSTLKKLL	Filtered	424.592	Filtered	Filtered	Filtered	Filtered
A0A024R8A5_T7_M1	-	Outer dense fiber protein 2	tr|A0A024R8A5|A0A024R8A5_HUMAN Outer dense fiber protein 2 OS=Homo sapiens OX=9606 PE=2 SV=1	1	Phospho (STY)	T	7	_MKDRSSTPPLHVHV	Filtered	Filtered	Filtered	Filtered	Filtered	149.717
A0A8J8YVX4_T95_M1	ODF2	Outer dense fiber protein 2	tr|A0A8J8YVX4|A0A8J8YVX4_HUMAN Outer dense fiber protein 2 OS=Homo sapiens OX=9606 GN=ODF2 PE=1 SV=1	1	Phospho (STY)	T	95	TMKDRSSTPPLHVHV	Filtered	Filtered	Filtered	Filtered	Filtered	149.717
A0A8J8Z1C3_T95_M1	ODF2	Outer dense fiber protein 2	tr|A0A8J8Z1C3|A0A8J8Z1C3_HUMAN Outer dense fiber protein 2 OS=Homo sapiens OX=9606 GN=ODF2 PE=1 SV=	1	Phospho (STY)	T	95	TMKDRSSTPPLHVHV	Filtered	Filtered	Filtered	Filtered	Filtered	149.717
B4DIL2_T7_M1	-	Outer dense fiber protein 2	tr|B4DIL2|B4DIL2_HUMAN Outer dense fiber protein 2 OS=Homo sapiens OX=9606 PE=2 SV=1	1	Phospho (STY)	T	7	_MKDRSSTPPLHVHV	Filtered	Filtered	Filtered	Filtered	Filtered	149.717
B4DUU0_T7_M1	-	Outer dense fiber protein 2	tr|B4DUU0|B4DUU0_HUMAN Outer dense fiber protein 2 OS=Homo sapiens OX=9606 PE=2 SV=1	1	Phospho (STY)	T	7	_MKDRSSTPPLHVHV	Filtered	Filtered	Filtered	Filtered	Filtered	149.717
A0A024RB53_S6_M1	-	Epididymis secretory sperm binding protein	tr|A0A024RB53|A0A024RB53_HUMAN Epididymis secretory sperm binding protein OS=Homo sapiens OX=9606 PE=2 SV=1	1	Phospho (STY)	S	6	__MSKSESPKEPEQL	526832	605981	561049	565264	511490	482415
A0A7I2V3R8_S6_M1	HNRNPA1	Heterogeneous nuclear ribonucleoprotein A1	tr|A0A7I2V3R8|A0A7I2V3R8_HUMAN Heterogeneous nuclear ribonucleoprotein A1 OS=Homo sapiens OX=9606 GN=HNRNPA1 PE=1 SV=1	1	Phospho (STY)	S	6	__MSKSESPKEPEQL	526832	605981	561049	565264	511490	482415
F8W6I7_S6_M1	HNRNPA1	Heterogeneous nuclear ribonucleoprotein A1	tr|F8W6I7|F8W6I7_HUMAN Heterogeneous nuclear ribonucleoprotein A1 OS=Homo sapiens OX=9606 GN=HNRNPA1 PE=1 SV=2	1	Phospho (STY)	S	6	__MSKSESPKEPEQL	526832	605981	561049	565264	511490	482415
P09651_S6_M1	HNRNPA1	Heterogeneous nuclear ribonucleoprotein A1	sp|P09651|ROA1_HUMAN Heterogeneous nuclear ribonucleoprotein A1 OS=Homo sapiens OX=9606 GN=HNRNPA1 PE=1 SV=	1	Phospho (STY)	S	6	__MSKSESPKEPEQL	526832	605981	561049	565264	511490	482415
A0A024RB53_S6_M2	-	Epididymis secretory sperm binding protein	tr|A0A024RB53|A0A024RB53_HUMAN Epididymis secretory sperm binding protein OS=Homo sapiens OX=9606 PE=2 SV=1	2	Phospho (STY)	S	6	__MSKSESPKEPEQL	29031.8	24980.6	26190.1	27143	27603.4	24289.1
A0A024RB53_S4_M2	-	Epididymis secretory sperm binding protein	tr|A0A024RB53|A0A024RB53_HUMAN Epididymis secretory sperm binding protein OS=Homo sapiens OX=9606 PE=2 SV=1	2	Phospho (STY)	S	4	____MSKSESPKEPE	29031.8	24980.6	26190.1	27143	27603.4	24289.1
A0A7I2V3R8_S6_M2	HNRNPA1	Heterogeneous nuclear ribonucleoprotein A1	tr|A0A7I2V3R8|A0A7I2V3R8_HUMAN Heterogeneous nuclear ribonucleoprotein A1 OS=Homo sapiens OX=9606 GN=HNRNPA1 PE=1 SV=1	2	Phospho (STY)	S	6	__MSKSESPKEPEQL	29031.8	24980.6	26190.1	27143	27603.4	24289.1
A0A7I2V3R8_S4_M2	HNRNPA1	Heterogeneous nuclear ribonucleoprotein A1	tr|A0A7I2V3R8|A0A7I2V3R8_HUMAN Heterogeneous nuclear ribonucleoprotein A1 OS=Homo sapiens OX=9606 GN=HNRNPA1 PE=1 SV=1	2	Phospho (STY)	S	4	____MSKSESPKEPE	29031.8	24980.6	26190.1	27143	27603.4	24289.1
F8W6I7_S6_M2	HNRNPA1	Heterogeneous nuclear ribonucleoprotein A1	tr|F8W6I7|F8W6I7_HUMAN Heterogeneous nuclear ribonucleoprotein A1 OS=Homo sapiens OX=9606 GN=HNRNPA1 PE=1 SV=2	2	Phospho (STY)	S	6	__MSKSESPKEPEQL	29031.8	24980.6	26190.1	27143	27603.4	24289.1
F8W6I7_S4_M2	HNRNPA1	Heterogeneous nuclear ribonucleoprotein A1	tr|F8W6I7|F8W6I7_HUMAN Heterogeneous nuclear ribonucleoprotein A1 OS=Homo sapiens OX=9606 GN=HNRNPA1 PE=1 SV=2	2	Phospho (STY)	S	4	____MSKSESPKEPE	29031.8	24980.6	26190.1	27143	27603.4	24289.1
P09651_S6_M2	HNRNPA1	Heterogeneous nuclear ribonucleoprotein A1	sp|P09651|ROA1_HUMAN Heterogeneous nuclear ribonucleoprotein A1 OS=Homo sapiens OX=9606 GN=HNRNPA1 PE=1 SV=	2	Phospho (STY)	S	6	__MSKSESPKEPEQL	29031.8	24980.6	26190.1	27143	27603.4	24289.1
P09651_S4_M2	HNRNPA1	Heterogeneous nuclear ribonucleoprotein A1	sp|P09651|ROA1_HUMAN Heterogeneous nuclear ribonucleoprotein A1 OS=Homo sapiens OX=9606 GN=HNRNPA1 PE=1 SV=	2	Phospho (STY)	S	4	____MSKSESPKEPE	29031.8	24980.6	26190.1	27143	27603.4	24289.1
A0A024RB53_S4_M1	-	Epididymis secretory sperm binding protein	tr|A0A024RB53|A0A024RB53_HUMAN Epididymis secretory sperm binding protein OS=Homo sapiens OX=9606 PE=2 SV=1	1	Phospho (STY)	S	4	____MSKSESPKEPE	Filtered	896.631	1184.75	Filtered	Filtered	2518.75
A0A7I2V3R8_S4_M1	HNRNPA1	Heterogeneous nuclear ribonucleoprotein A1	tr|A0A7I2V3R8|A0A7I2V3R8_HUMAN Heterogeneous nuclear ribonucleoprotein A1 OS=Homo sapiens OX=9606 GN=HNRNPA1 PE=1 SV=1	1	Phospho (STY)	S	4	____MSKSESPKEPE	Filtered	896.631	1184.75	Filtered	Filtered	2518.75
F8W6I7_S4_M1	HNRNPA1	Heterogeneous nuclear ribonucleoprotein A1	tr|F8W6I7|F8W6I7_HUMAN Heterogeneous nuclear ribonucleoprotein A1 OS=Homo sapiens OX=9606 GN=HNRNPA1 PE=1 SV=2	1	Phospho (STY)	S	4	____MSKSESPKEPE	Filtered	896.631	1184.75	Filtered	Filtered	2518.75
P09651_S4_M1	HNRNPA1	Heterogeneous nuclear ribonucleoprotein A1	sp|P09651|ROA1_HUMAN Heterogeneous nuclear ribonucleoprotein A1 OS=Homo sapiens OX=9606 GN=HNRNPA1 PE=1 SV=	1	Phospho (STY)	S	4	____MSKSESPKEPE	Filtered	896.631	1184.75	Filtered	Filtered	2518.75
A0A024RB53_S286_M1	-	Epididymis secretory sperm binding protein	tr|A0A024RB53|A0A024RB53_HUMAN Epididymis secretory sperm binding protein OS=Homo sapiens OX=9606 PE=2 SV=1	1	Phospho (STY)	S	286	GNFGGRSSGPYGGGG	772.669	Filtered	Filtered	Filtered	Filtered	Filtered
A0A7I2V3R8_S285_M1	HNRNPA1	Heterogeneous nuclear ribonucleoprotein A1	tr|A0A7I2V3R8|A0A7I2V3R8_HUMAN Heterogeneous nuclear ribonucleoprotein A1 OS=Homo sapiens OX=9606 GN=HNRNPA1 PE=1 SV=1	1	Phospho (STY)	S	285	GNFGGRSSGPYGGGG	772.669	Filtered	Filtered	Filtered	Filtered	Filtered
F8W6I7_S273_M1	HNRNPA1	Heterogeneous nuclear ribonucleoprotein A1	tr|F8W6I7|F8W6I7_HUMAN Heterogeneous nuclear ribonucleoprotein A1 OS=Homo sapiens OX=9606 GN=HNRNPA1 PE=1 SV=2	1	Phospho (STY)	S	273	GNFGGRSSGPYGGGG	772.669	Filtered	Filtered	Filtered	Filtered	Filtered
P09651_S338_M1	HNRNPA1	Heterogeneous nuclear ribonucleoprotein A1	sp|P09651|ROA1_HUMAN Heterogeneous nuclear ribonucleoprotein A1 OS=Homo sapiens OX=9606 GN=HNRNPA1 PE=1 SV=	1	Phospho (STY)	S	338	GNFGGRSSGPYGGGG	772.669	Filtered	Filtered	Filtered	Filtered	Filtered
A0A024RB53_S95_M1	-	Epididymis secretory sperm binding protein	tr|A0A024RB53|A0A024RB53_HUMAN Epididymis secretory sperm binding protein OS=Homo sapiens OX=9606 PE=2 SV=1	1	Phospho (STY)	S	95	RAVSREDSQRPGAHL	604.885	976.282	887.338	852.234	911.179	994.443
A0A7I2V3R8_S95_M1	HNRNPA1	Heterogeneous nuclear ribonucleoprotein A1	tr|A0A7I2V3R8|A0A7I2V3R8_HUMAN Heterogeneous nuclear ribonucleoprotein A1 OS=Homo sapiens OX=9606 GN=HNRNPA1 PE=1 SV=1	1	Phospho (STY)	S	95	RAVSREDSQRPGAHL	604.885	976.282	887.338	852.234	911.179	994.443
F8W6I7_S95_M1	HNRNPA1	Heterogeneous nuclear ribonucleoprotein A1	tr|F8W6I7|F8W6I7_HUMAN Heterogeneous nuclear ribonucleoprotein A1 OS=Homo sapiens OX=9606 GN=HNRNPA1 PE=1 SV=2	1	Phospho (STY)	S	95	RAVSREDSQRPGAHL	604.885	976.282	887.338	852.234	911.179	994.443
P09651_S95_M1	HNRNPA1	Heterogeneous nuclear ribonucleoprotein A1	sp|P09651|ROA1_HUMAN Heterogeneous nuclear ribonucleoprotein A1 OS=Homo sapiens OX=9606 GN=HNRNPA1 PE=1 SV=	1	Phospho (STY)	S	95	RAVSREDSQRPGAHL	604.885	976.282	887.338	852.234	911.179	994.443
A0A024RB53_T39_M1	-	Epididymis secretory sperm binding protein	tr|A0A024RB53|A0A024RB53_HUMAN Epididymis secretory sperm binding protein OS=Homo sapiens OX=9606 PE=2 SV=1	1	Phospho (STY)	T	39	SHFEQWGTLTDCVVM	Filtered	Filtered	152.819	299.355	Filtered	1069.73
A0A7I2V3R8_T39_M1	HNRNPA1	Heterogeneous nuclear ribonucleoprotein A1	tr|A0A7I2V3R8|A0A7I2V3R8_HUMAN Heterogeneous nuclear ribonucleoprotein A1 OS=Homo sapiens OX=9606 GN=HNRNPA1 PE=1 SV=1	1	Phospho (STY)	T	39	SHFEQWGTLTDCVVM	Filtered	Filtered	152.819	299.355	Filtered	1069.73
F8W6I7_T39_M1	HNRNPA1	Heterogeneous nuclear ribonucleoprotein A1	tr|F8W6I7|F8W6I7_HUMAN Heterogeneous nuclear ribonucleoprotein A1 OS=Homo sapiens OX=9606 GN=HNRNPA1 PE=1 SV=2	1	Phospho (STY)	T	39	SHFEQWGTLTDCVVM	Filtered	Filtered	152.819	299.355	Filtered	1069.73
P09651_T39_M1	HNRNPA1	Heterogeneous nuclear ribonucleoprotein A1	sp|P09651|ROA1_HUMAN Heterogeneous nuclear ribonucleoprotein A1 OS=Homo sapiens OX=9606 GN=HNRNPA1 PE=1 SV=	1	Phospho (STY)	T	39	SHFEQWGTLTDCVVM	Filtered	Filtered	152.819	299.355	Filtered	1069.73
A0A024RB53_S22_M1	-	Epididymis secretory sperm binding protein	tr|A0A024RB53|A0A024RB53_HUMAN Epididymis secretory sperm binding protein OS=Homo sapiens OX=9606 PE=2 SV=1	1	Phospho (STY)	S	22	KLFIGGLSFETTDES	Filtered	Filtered	124.184	Filtered	Filtered	Filtered
A0A7I2V3R8_S22_M1	HNRNPA1	Heterogeneous nuclear ribonucleoprotein A1	tr|A0A7I2V3R8|A0A7I2V3R8_HUMAN Heterogeneous nuclear ribonucleoprotein A1 OS=Homo sapiens OX=9606 GN=HNRNPA1 PE=1 SV=1	1	Phospho (STY)	S	22	KLFIGGLSFETTDES	Filtered	Filtered	124.184	Filtered	Filtered	Filtered
F8W6I7_S22_M1	HNRNPA1	Heterogeneous nuclear ribonucleoprotein A1	tr|F8W6I7|F8W6I7_HUMAN Heterogeneous nuclear ribonucleoprotein A1 OS=Homo sapiens OX=9606 GN=HNRNPA1 PE=1 SV=2	1	Phospho (STY)	S	22	KLFIGGLSFETTDES	Filtered	Filtered	124.184	Filtered	Filtered	Filtered
P09651_S22_M1	HNRNPA1	Heterogeneous nuclear ribonucleoprotein A1	sp|P09651|ROA1_HUMAN Heterogeneous nuclear ribonucleoprotein A1 OS=Homo sapiens OX=9606 GN=HNRNPA1 PE=1 SV=	1	Phospho (STY)	S	22	KLFIGGLSFETTDES	Filtered	Filtered	124.184	Filtered	Filtered	Filtered
A0A024RCM4_S113_M1	BAG6	Large proline-rich protein BAG6	tr|A0A024RCM4|A0A024RCM4_HUMAN Large proline-rich protein BAG6 OS=Homo sapiens OX=9606 GN=BAG6 PE=1 SV=1	1	Phospho (STY)	S	113	SATHGGGSPPGTRGP	40906.3	40637.4	34423	27730.2	47195.9	49527.9
A0A0G2JK23_S113_M1	BAG6	Large proline-rich protein BAG6	tr|A0A0G2JK23|A0A0G2JK23_HUMAN Large proline-rich protein BAG6 OS=Homo sapiens OX=9606 GN=BAG6 PE=1 SV=1	1	Phospho (STY)	S	113	SATHGGGSPPGTRGP	40906.3	40637.4	34423	27730.2	47195.9	49527.9
A0A1U9X7A6_S113_M1	-	Large proline-rich protein BAG6	tr|A0A1U9X7A6|A0A1U9X7A6_HUMAN Large proline-rich protein BAG6 OS=Homo sapiens OX=9606 PE=4 SV=	1	Phospho (STY)	S	113	SATHGGGSPPGTRGP	40906.3	40637.4	34423	27730.2	47195.9	49527.9
A0A1U9X7A9_S113_M1	-	Large proline-rich protein BAG6	tr|A0A1U9X7A9|A0A1U9X7A9_HUMAN Large proline-rich protein BAG6 OS=Homo sapiens OX=9606 PE=4 SV=	1	Phospho (STY)	S	113	SATHGGGSPPGTRGP	40906.3	40637.4	34423	27730.2	47195.9	49527.9
A0A7I2V508_S113_M1	BAG6	Large proline-rich protein BAG6	tr|A0A7I2V508|A0A7I2V508_HUMAN Large proline-rich protein BAG6 OS=Homo sapiens OX=9606 GN=BAG6 PE=1 SV=1	1	Phospho (STY)	S	113	SATHGGGSPPGTRGP	40906.3	40637.4	34423	27730.2	47195.9	49527.9
A0A7P0MQS5_S113_M1	BAG6	Large proline-rich protein BAG6	tr|A0A7P0MQS5|A0A7P0MQS5_HUMAN Large proline-rich protein BAG6 OS=Homo sapiens OX=9606 GN=BAG6 PE=1 SV=1	1	Phospho (STY)	S	113	SATHGGGSPPGTRGP	40906.3	40637.4	34423	27730.2	47195.9	49527.9
P46379_S113_M1	BAG6	Large proline-rich protein BAG6	sp|P46379|BAG6_HUMAN Large proline-rich protein BAG6 OS=Homo sapiens OX=9606 GN=BAG6 PE=1 SV=2	1	Phospho (STY)	S	113	SATHGGGSPPGTRGP	40906.3	40637.4	34423	27730.2	47195.9	49527.9
A0A024RCM4_S1075_M1	BAG6	Large proline-rich protein BAG6	tr|A0A024RCM4|A0A024RCM4_HUMAN Large proline-rich protein BAG6 OS=Homo sapiens OX=9606 GN=BAG6 PE=1 SV=1	1	Phospho (STY)	S	1075	AGARPLTSPESLSRD	Filtered	3006.44	4328.03	4439.33	3762.22	3596.9
A0A0G2JK23_S1081_M1	BAG6	Large proline-rich protein BAG6	tr|A0A0G2JK23|A0A0G2JK23_HUMAN Large proline-rich protein BAG6 OS=Homo sapiens OX=9606 GN=BAG6 PE=1 SV=1	1	Phospho (STY)	S	1081	AGARPLTSPESLSRD	Filtered	3006.44	4328.03	4439.33	3762.22	3596.9
A0A1U9X7A6_S1075_M1	-	Large proline-rich protein BAG6	tr|A0A1U9X7A6|A0A1U9X7A6_HUMAN Large proline-rich protein BAG6 OS=Homo sapiens OX=9606 PE=4 SV=	1	Phospho (STY)	S	1075	AGARPLTSPESLSRD	Filtered	3006.44	4328.03	4439.33	3762.22	3596.9
A0A1U9X7A9_S1075_M1	-	Large proline-rich protein BAG6	tr|A0A1U9X7A9|A0A1U9X7A9_HUMAN Large proline-rich protein BAG6 OS=Homo sapiens OX=9606 PE=4 SV=	1	Phospho (STY)	S	1075	AGARPLTSPESLSRD	Filtered	3006.44	4328.03	4439.33	3762.22	3596.9
A0A7I2V508_S1122_M1	BAG6	Large proline-rich protein BAG6	tr|A0A7I2V508|A0A7I2V508_HUMAN Large proline-rich protein BAG6 OS=Homo sapiens OX=9606 GN=BAG6 PE=1 SV=1	1	Phospho (STY)	S	1122	AGARPLTSPESLSRD	Filtered	3006.44	4328.03	4439.33	3762.22	3596.9
A0A7P0MQS5_S1049_M1	BAG6	Large proline-rich protein BAG6	tr|A0A7P0MQS5|A0A7P0MQS5_HUMAN Large proline-rich protein BAG6 OS=Homo sapiens OX=9606 GN=BAG6 PE=1 SV=1	1	Phospho (STY)	S	1049	AGARPLTSPESLSRD	Filtered	3006.44	4328.03	4439.33	3762.22	3596.9
P46379_S1081_M1	BAG6	Large proline-rich protein BAG6	sp|P46379|BAG6_HUMAN Large proline-rich protein BAG6 OS=Homo sapiens OX=9606 GN=BAG6 PE=1 SV=2	1	Phospho (STY)	S	1081	AGARPLTSPESLSRD	Filtered	3006.44	4328.03	4439.33	3762.22	3596.9
A0A024RCM4_S1111_M1	BAG6	Large proline-rich protein BAG6	tr|A0A024RCM4|A0A024RCM4_HUMAN Large proline-rich protein BAG6 OS=Homo sapiens OX=9606 GN=BAG6 PE=1 SV=1	1	Phospho (STY)	S	1111	LQEDPNYSPQRFPNA	1446.04	1088.24	1478.91	1342.37	1815.38	1522.43
A0A0G2JK23_S1117_M1	BAG6	Large proline-rich protein BAG6	tr|A0A0G2JK23|A0A0G2JK23_HUMAN Large proline-rich protein BAG6 OS=Homo sapiens OX=9606 GN=BAG6 PE=1 SV=1	1	Phospho (STY)	S	1117	LQEDPNYSPQRFPNA	1446.04	1088.24	1478.91	1342.37	1815.38	1522.43
A0A1U9X7A6_S1111_M1	-	Large proline-rich protein BAG6	tr|A0A1U9X7A6|A0A1U9X7A6_HUMAN Large proline-rich protein BAG6 OS=Homo sapiens OX=9606 PE=4 SV=	1	Phospho (STY)	S	1111	LQEDPNYSPQRFPNA	1446.04	1088.24	1478.91	1342.37	1815.38	1522.43
A0A1U9X7A9_S1111_M1	-	Large proline-rich protein BAG6	tr|A0A1U9X7A9|A0A1U9X7A9_HUMAN Large proline-rich protein BAG6 OS=Homo sapiens OX=9606 PE=4 SV=	1	Phospho (STY)	S	1111	LQEDPNYSPQRFPNA	1446.04	1088.24	1478.91	1342.37	1815.38	1522.43
A0A7I2V508_S1158_M1	BAG6	Large proline-rich protein BAG6	tr|A0A7I2V508|A0A7I2V508_HUMAN Large proline-rich protein BAG6 OS=Homo sapiens OX=9606 GN=BAG6 PE=1 SV=1	1	Phospho (STY)	S	1158	LQEDPNYSPQRFPNA	1446.04	1088.24	1478.91	1342.37	1815.38	1522.43
A0A7P0MQS5_S1085_M1	BAG6	Large proline-rich protein BAG6	tr|A0A7P0MQS5|A0A7P0MQS5_HUMAN Large proline-rich protein BAG6 OS=Homo sapiens OX=9606 GN=BAG6 PE=1 SV=1	1	Phospho (STY)	S	1085	LQEDPNYSPQRFPNA	1446.04	1088.24	1478.91	1342.37	1815.38	1522.43
P46379_S1117_M1	BAG6	Large proline-rich protein BAG6	sp|P46379|BAG6_HUMAN Large proline-rich protein BAG6 OS=Homo sapiens OX=9606 GN=BAG6 PE=1 SV=2	1	Phospho (STY)	S	1117	LQEDPNYSPQRFPNA	1446.04	1088.24	1478.91	1342.37	1815.38	1522.43
A0A024RCM4_S958_M1	BAG6	Large proline-rich protein BAG6	tr|A0A024RCM4|A0A024RCM4_HUMAN Large proline-rich protein BAG6 OS=Homo sapiens OX=9606 GN=BAG6 PE=1 SV=1	1	Phospho (STY)	S	958	VQGAERASPEPQREN	1429.27	1444.19	799.651	1074.4	1038.98	1542.99
A0A0G2JK23_S964_M1	BAG6	Large proline-rich protein BAG6	tr|A0A0G2JK23|A0A0G2JK23_HUMAN Large proline-rich protein BAG6 OS=Homo sapiens OX=9606 GN=BAG6 PE=1 SV=1	1	Phospho (STY)	S	964	VQGAERASPEPQREN	1429.27	1444.19	799.651	1074.4	1038.98	1542.99
A0A1U9X7A6_S958_M1	-	Large proline-rich protein BAG6	tr|A0A1U9X7A6|A0A1U9X7A6_HUMAN Large proline-rich protein BAG6 OS=Homo sapiens OX=9606 PE=4 SV=	1	Phospho (STY)	S	958	VQGAERASPEPQREN	1429.27	1444.19	799.651	1074.4	1038.98	1542.99
A0A1U9X7A9_S958_M1	-	Large proline-rich protein BAG6	tr|A0A1U9X7A9|A0A1U9X7A9_HUMAN Large proline-rich protein BAG6 OS=Homo sapiens OX=9606 PE=4 SV=	1	Phospho (STY)	S	958	VQGAERASPEPQREN	1429.27	1444.19	799.651	1074.4	1038.98	1542.99
A0A7I2V508_S1005_M1	BAG6	Large proline-rich protein BAG6	tr|A0A7I2V508|A0A7I2V508_HUMAN Large proline-rich protein BAG6 OS=Homo sapiens OX=9606 GN=BAG6 PE=1 SV=1	1	Phospho (STY)	S	1005	VQGAERASPEPQREN	1429.27	1444.19	799.651	1074.4	1038.98	1542.99
A0A7P0MQS5_S932_M1	BAG6	Large proline-rich protein BAG6	tr|A0A7P0MQS5|A0A7P0MQS5_HUMAN Large proline-rich protein BAG6 OS=Homo sapiens OX=9606 GN=BAG6 PE=1 SV=1	1	Phospho (STY)	S	932	VQGAERASPEPQREN	1429.27	1444.19	799.651	1074.4	1038.98	1542.99
P46379_S964_M1	BAG6	Large proline-rich protein BAG6	sp|P46379|BAG6_HUMAN Large proline-rich protein BAG6 OS=Homo sapiens OX=9606 GN=BAG6 PE=1 SV=2	1	Phospho (STY)	S	964	VQGAERASPEPQREN	1429.27	1444.19	799.651	1074.4	1038.98	1542.99
A0A024RCM4_T344_M1	BAG6	Large proline-rich protein BAG6	tr|A0A024RCM4|A0A024RCM4_HUMAN Large proline-rich protein BAG6 OS=Homo sapiens OX=9606 GN=BAG6 PE=1 SV=1	1	Phospho (STY)	T	344	LRCNLACTPPRHLHV	156.538	121.302	307.668	667.088	198.612	556.599
A0A0G2JK23_T350_M1	BAG6	Large proline-rich protein BAG6	tr|A0A0G2JK23|A0A0G2JK23_HUMAN Large proline-rich protein BAG6 OS=Homo sapiens OX=9606 GN=BAG6 PE=1 SV=1	1	Phospho (STY)	T	350	LRCNLACTPPRHLHV	156.538	121.302	307.668	667.088	198.612	556.599
A0A1U9X7A6_T344_M1	-	Large proline-rich protein BAG6	tr|A0A1U9X7A6|A0A1U9X7A6_HUMAN Large proline-rich protein BAG6 OS=Homo sapiens OX=9606 PE=4 SV=	1	Phospho (STY)	T	344	LRCNLACTPPRHLHV	156.538	121.302	307.668	667.088	198.612	556.599
A0A1U9X7A9_T344_M1	-	Large proline-rich protein BAG6	tr|A0A1U9X7A9|A0A1U9X7A9_HUMAN Large proline-rich protein BAG6 OS=Homo sapiens OX=9606 PE=4 SV=	1	Phospho (STY)	T	344	LRCNLACTPPRHLHV	156.538	121.302	307.668	667.088	198.612	556.599
A0A7I2V508_T344_M1	BAG6	Large proline-rich protein BAG6	tr|A0A7I2V508|A0A7I2V508_HUMAN Large proline-rich protein BAG6 OS=Homo sapiens OX=9606 GN=BAG6 PE=1 SV=1	1	Phospho (STY)	T	344	LRCNLACTPPRHLHV	156.538	121.302	307.668	667.088	198.612	556.599
A0A7P0MQS5_T344_M1	BAG6	Large proline-rich protein BAG6	tr|A0A7P0MQS5|A0A7P0MQS5_HUMAN Large proline-rich protein BAG6 OS=Homo sapiens OX=9606 GN=BAG6 PE=1 SV=1	1	Phospho (STY)	T	344	LRCNLACTPPRHLHV	156.538	121.302	307.668	667.088	198.612	556.599
P46379_T350_M1	BAG6	Large proline-rich protein BAG6	sp|P46379|BAG6_HUMAN Large proline-rich protein BAG6 OS=Homo sapiens OX=9606 GN=BAG6 PE=1 SV=2	1	Phospho (STY)	T	350	LRCNLACTPPRHLHV	156.538	121.302	307.668	667.088	198.612	556.599
A0A024RCM4_S967_M1	BAG6	Large proline-rich protein BAG6	tr|A0A024RCM4|A0A024RCM4_HUMAN Large proline-rich protein BAG6 OS=Homo sapiens OX=9606 GN=BAG6 PE=1 SV=1	1	Phospho (STY)	S	967	EPQRENASPAPGTTA	46057	43222.4	45867.1	43728.9	51781.6	51359.9
A0A0G2JK23_S973_M1	BAG6	Large proline-rich protein BAG6	tr|A0A0G2JK23|A0A0G2JK23_HUMAN Large proline-rich protein BAG6 OS=Homo sapiens OX=9606 GN=BAG6 PE=1 SV=1	1	Phospho (STY)	S	973	EPQRENASPAPGTTA	46057	43222.4	45867.1	43728.9	51781.6	51359.9
A0A1U9X7A6_S967_M1	-	Large proline-rich protein BAG6	tr|A0A1U9X7A6|A0A1U9X7A6_HUMAN Large proline-rich protein BAG6 OS=Homo sapiens OX=9606 PE=4 SV=	1	Phospho (STY)	S	967	EPQRENASPAPGTTA	46057	43222.4	45867.1	43728.9	51781.6	51359.9
A0A1U9X7A9_S967_M1	-	Large proline-rich protein BAG6	tr|A0A1U9X7A9|A0A1U9X7A9_HUMAN Large proline-rich protein BAG6 OS=Homo sapiens OX=9606 PE=4 SV=	1	Phospho (STY)	S	967	EPQRENASPAPGTTA	46057	43222.4	45867.1	43728.9	51781.6	51359.9
A0A7I2V508_S1014_M1	BAG6	Large proline-rich protein BAG6	tr|A0A7I2V508|A0A7I2V508_HUMAN Large proline-rich protein BAG6 OS=Homo sapiens OX=9606 GN=BAG6 PE=1 SV=1	1	Phospho (STY)	S	1014	EPQRENASPAPGTTA	46057	43222.4	45867.1	43728.9	51781.6	51359.9
A0A7P0MQS5_S941_M1	BAG6	Large proline-rich protein BAG6	tr|A0A7P0MQS5|A0A7P0MQS5_HUMAN Large proline-rich protein BAG6 OS=Homo sapiens OX=9606 GN=BAG6 PE=1 SV=1	1	Phospho (STY)	S	941	EPQRENASPAPGTTA	46057	43222.4	45867.1	43728.9	51781.6	51359.9
P46379_S973_M1	BAG6	Large proline-rich protein BAG6	sp|P46379|BAG6_HUMAN Large proline-rich protein BAG6 OS=Homo sapiens OX=9606 GN=BAG6 PE=1 SV=2	1	Phospho (STY)	S	973	EPQRENASPAPGTTA	46057	43222.4	45867.1	43728.9	51781.6	51359.9
A0A024RDL5_S775_M1	AUTS2	Activator of transcription and developmental regulator AUTS2	tr|A0A024RDL5|A0A024RDL5_HUMAN Activator of transcription and developmental regulator AUTS2 OS=Homo sapiens OX=9606 GN=AUTS2 PE=1 SV=1	1	Phospho (STY)	S	775	TLGGRPVSPRRTTPL	1069.28	864.405	1008.72	Filtered	Filtered	Filtered
A0A087WVB5_S961_M1	AUTS2	Activator of transcription and developmental regulator AUTS2	tr|A0A087WVB5|A0A087WVB5_HUMAN Activator of transcription and developmental regulator AUTS2 OS=Homo sapiens OX=9606 GN=AUTS2 PE=1 SV=1	1	Phospho (STY)	S	961	TLGGRPVSPRRTTPL	1069.28	864.405	1008.72	Filtered	Filtered	Filtered
A0A2R8Y568_S760_M1	AUTS2	Activator of transcription and developmental regulator AUTS2	tr|A0A2R8Y568|A0A2R8Y568_HUMAN Activator of transcription and developmental regulator AUTS2 OS=Homo sapiens OX=9606 GN=AUTS2 PE=1 SV=1	1	Phospho (STY)	S	760	TLGGRPVSPRRTTPL	1069.28	864.405	1008.72	Filtered	Filtered	Filtered
A0A2R8Y8C6_S1232_M1	AUTS2	Activator of transcription and developmental regulator AUTS2	tr|A0A2R8Y8C6|A0A2R8Y8C6_HUMAN Activator of transcription and developmental regulator AUTS2 OS=Homo sapiens OX=9606 GN=AUTS2 PE=1 SV=1	1	Phospho (STY)	S	1232	TLGGRPVSPRRTTPL	1069.28	864.405	1008.72	Filtered	Filtered	Filtered
B4DLG0_S685_M1	-	cDNA FLJ58510, highly similar to Autism susceptibility gene 2 protein	tr|B4DLG0|B4DLG0_HUMAN cDNA FLJ58510, highly similar to Autism susceptibility gene 2 protein OS=Homo sapiens OX=9606 PE=2 SV=1	1	Phospho (STY)	S	685	TLGGRPVSPRRTTPL	1069.28	864.405	1008.72	Filtered	Filtered	Filtered
Q75MD7_S985_M1	AUTS2	Activator of transcription and developmental regulator AUTS2 (Fragment)	tr|Q75MD7|Q75MD7_HUMAN Activator of transcription and developmental regulator AUTS2 (Fragment) OS=Homo sapiens OX=9606 GN=AUTS2 PE=1 SV=1	1	Phospho (STY)	S	985	TLGGRPVSPRRTTPL	1069.28	864.405	1008.72	Filtered	Filtered	Filtered
Q8WXX7_S1233_M1	AUTS2	Autism susceptibility gene 2 protein	sp|Q8WXX7|AUTS2_HUMAN Autism susceptibility gene 2 protein OS=Homo sapiens OX=9606 GN=AUTS2 PE=1 SV=1	1	Phospho (STY)	S	1233	TLGGRPVSPRRTTPL	1069.28	864.405	1008.72	Filtered	Filtered	Filtered
A0A024RDL5_S767_M1	AUTS2	Activator of transcription and developmental regulator AUTS2	tr|A0A024RDL5|A0A024RDL5_HUMAN Activator of transcription and developmental regulator AUTS2 OS=Homo sapiens OX=9606 GN=AUTS2 PE=1 SV=1	1	Phospho (STY)	S	767	SAPPPLISTLGGRPV	Filtered	Filtered	Filtered	Filtered	Filtered	1314.17
A0A087WVB5_S953_M1	AUTS2	Activator of transcription and developmental regulator AUTS2	tr|A0A087WVB5|A0A087WVB5_HUMAN Activator of transcription and developmental regulator AUTS2 OS=Homo sapiens OX=9606 GN=AUTS2 PE=1 SV=1	1	Phospho (STY)	S	953	SAPPPLISTLGGRPV	Filtered	Filtered	Filtered	Filtered	Filtered	1314.17
A0A2R8Y568_S752_M1	AUTS2	Activator of transcription and developmental regulator AUTS2	tr|A0A2R8Y568|A0A2R8Y568_HUMAN Activator of transcription and developmental regulator AUTS2 OS=Homo sapiens OX=9606 GN=AUTS2 PE=1 SV=1	1	Phospho (STY)	S	752	SAPPPLISTLGGRPV	Filtered	Filtered	Filtered	Filtered	Filtered	1314.17
A0A2R8Y8C6_S1224_M1	AUTS2	Activator of transcription and developmental regulator AUTS2	tr|A0A2R8Y8C6|A0A2R8Y8C6_HUMAN Activator of transcription and developmental regulator AUTS2 OS=Homo sapiens OX=9606 GN=AUTS2 PE=1 SV=1	1	Phospho (STY)	S	1224	SAPPPLISTLGGRPV	Filtered	Filtered	Filtered	Filtered	Filtered	1314.17
B4DLG0_S677_M1	-	cDNA FLJ58510, highly similar to Autism susceptibility gene 2 protein	tr|B4DLG0|B4DLG0_HUMAN cDNA FLJ58510, highly similar to Autism susceptibility gene 2 protein OS=Homo sapiens OX=9606 PE=2 SV=1	1	Phospho (STY)	S	677	SAPPPLISTLGGRPV	Filtered	Filtered	Filtered	Filtered	Filtered	1314.17
Q75MD7_S977_M1	AUTS2	Activator of transcription and developmental regulator AUTS2 (Fragment)	tr|Q75MD7|Q75MD7_HUMAN Activator of transcription and developmental regulator AUTS2 (Fragment) OS=Homo sapiens OX=9606 GN=AUTS2 PE=1 SV=1	1	Phospho (STY)	S	977	SAPPPLISTLGGRPV	Filtered	Filtered	Filtered	Filtered	Filtered	1314.17
Q8WXX7_S1225_M1	AUTS2	Autism susceptibility gene 2 protein	sp|Q8WXX7|AUTS2_HUMAN Autism susceptibility gene 2 protein OS=Homo sapiens OX=9606 GN=AUTS2 PE=1 SV=1	1	Phospho (STY)	S	1225	SAPPPLISTLGGRPV	Filtered	Filtered	Filtered	Filtered	Filtered	1314.17
A0A068F7M9_S599_M1	FHOD1	FH1/FH2 domain-containing protein 1 variant	tr|A0A068F7M9|A0A068F7M9_HUMAN FH1/FH2 domain-containing protein 1 variant OS=Homo sapiens OX=9606 GN=FHOD1 PE=2 SV=1	1	Phospho (STY)	S	599	GKDIPAPSPPLPLLS	16394.4	19903	17501.3	14144.3	12733	16643.3
Q9Y613_S573_M1	FHOD1	FH1/FH2 domain-containing protein 1	sp|Q9Y613|FHOD1_HUMAN FH1/FH2 domain-containing protein 1 OS=Homo sapiens OX=9606 GN=FHOD1 PE=1 SV=	1	Phospho (STY)	S	573	GKDIPAPSPPLPLLS	16394.4	19903	17501.3	14144.3	12733	16643.3
A0A068F7M9_S549_M1	FHOD1	FH1/FH2 domain-containing protein 1 variant	tr|A0A068F7M9|A0A068F7M9_HUMAN FH1/FH2 domain-containing protein 1 variant OS=Homo sapiens OX=9606 GN=FHOD1 PE=2 SV=1	1	Phospho (STY)	S	549	KEPLIPASPKAEPIW	3897.21	3657.47	5412.26	7072.33	4021.4	4507.65
Q9Y613_S523_M1	FHOD1	FH1/FH2 domain-containing protein 1	sp|Q9Y613|FHOD1_HUMAN FH1/FH2 domain-containing protein 1 OS=Homo sapiens OX=9606 GN=FHOD1 PE=1 SV=	1	Phospho (STY)	S	523	KEPLIPASPKAEPIW	3897.21	3657.47	5412.26	7072.33	4021.4	4507.65
A0A068F7M9_S367_M1	FHOD1	FH1/FH2 domain-containing protein 1 variant	tr|A0A068F7M9|A0A068F7M9_HUMAN FH1/FH2 domain-containing protein 1 variant OS=Homo sapiens OX=9606 GN=FHOD1 PE=2 SV=1	1	Phospho (STY)	S	367	EGKRSRRSLEGGGCP	1092.64	2130.36	1123.36	1149.75	1627.6	846.558
Q9Y613_S367_M1	FHOD1	FH1/FH2 domain-containing protein 1	sp|Q9Y613|FHOD1_HUMAN FH1/FH2 domain-containing protein 1 OS=Homo sapiens OX=9606 GN=FHOD1 PE=1 SV=	1	Phospho (STY)	S	367	EGKRSRRSLEGGGCP	1092.64	2130.36	1123.36	1149.75	1627.6	846.558
A0A075B6E4_S52_M1	VGLL4	Vestigial like family member 4	tr|A0A075B6E4|A0A075B6E4_HUMAN Vestigial like family member 4 OS=Homo sapiens OX=9606 GN=VGLL4 PE=1 SV=1	1	Phospho (STY)	S	52	RTGPPPISPSKRKFS	855.698	331.92	9019.3	10016.7	7461.01	7792.65
A0A0A6YYI5_S57_M1	VGLL4	Vestigial like 4 (Drosophila), isoform CRA_b	tr|A0A0A6YYI5|A0A0A6YYI5_HUMAN Vestigial like 4 (Drosophila), isoform CRA_b OS=Homo sapiens OX=9606 GN=VGLL4 PE=1 SV=1	1	Phospho (STY)	S	57	RTGPPPISPSKRKFS	855.698	331.92	9019.3	10016.7	7461.01	7792.65
E7EQU6_S52_M1	VGLL4	Vestigial like family member 4 (Fragment)	tr|E7EQU6|E7EQU6_HUMAN Vestigial like family member 4 (Fragment) OS=Homo sapiens OX=9606 GN=VGLL4 PE=1 SV=1	1	Phospho (STY)	S	52	RTGPPPISPSKRKFS	855.698	331.92	9019.3	10016.7	7461.01	7792.65
E7ERW0_S48_M1	VGLL4	Vestigial like family member 4 (Fragment)	tr|E7ERW0|E7ERW0_HUMAN Vestigial like family member 4 (Fragment) OS=Homo sapiens OX=9606 GN=VGLL4 PE=1 SV=1	1	Phospho (STY)	S	48	RTGPPPISPSKRKFS	855.698	331.92	9019.3	10016.7	7461.01	7792.65
E7EWF5_S52_M1	VGLL4	Vestigial like family member 4 (Fragment)	tr|E7EWF5|E7EWF5_HUMAN Vestigial like family member 4 (Fragment) OS=Homo sapiens OX=9606 GN=VGLL4 PE=1 SV=8	1	Phospho (STY)	S	52	RTGPPPISPSKRKFS	855.698	331.92	9019.3	10016.7	7461.01	7792.65
F8W708_S52_M1	VGLL4	Vestigial like family member 4 (Fragment)	tr|F8W708|F8W708_HUMAN Vestigial like family member 4 (Fragment) OS=Homo sapiens OX=9606 GN=VGLL4 PE=1 SV=1	1	Phospho (STY)	S	52	RTGPPPISPSKRKFS	855.698	331.92	9019.3	10016.7	7461.01	7792.65
G5E9M7_S58_M1	VGLL4	Vestigial like 4 (Drosophila), isoform CRA_d	tr|G5E9M7|G5E9M7_HUMAN Vestigial like 4 (Drosophila), isoform CRA_d OS=Homo sapiens OX=9606 GN=VGLL4 PE=1 SV=1	1	Phospho (STY)	S	58	RTGPPPISPSKRKFS	855.698	331.92	9019.3	10016.7	7461.01	7792.65
Q14135_S52_M1	VGLL4	Transcription cofactor vestigial-like protein 4	sp|Q14135|VGLL4_HUMAN Transcription cofactor vestigial-like protein 4 OS=Homo sapiens OX=9606 GN=VGLL4 PE=1 SV=	1	Phospho (STY)	S	52	RTGPPPISPSKRKFS	855.698	331.92	9019.3	10016.7	7461.01	7792.65
A0A075B6E4_S54_M1	VGLL4	Vestigial like family member 4	tr|A0A075B6E4|A0A075B6E4_HUMAN Vestigial like family member 4 OS=Homo sapiens OX=9606 GN=VGLL4 PE=1 SV=1	1	Phospho (STY)	S	54	GPPPISPSKRKFSME	515.894	591.311	Filtered	712.422	608.473	Filtered
A0A0A6YYI5_S59_M1	VGLL4	Vestigial like 4 (Drosophila), isoform CRA_b	tr|A0A0A6YYI5|A0A0A6YYI5_HUMAN Vestigial like 4 (Drosophila), isoform CRA_b OS=Homo sapiens OX=9606 GN=VGLL4 PE=1 SV=1	1	Phospho (STY)	S	59	GPPPISPSKRKFSME	515.894	591.311	Filtered	712.422	608.473	Filtered
E7EQU6_S54_M1	VGLL4	Vestigial like family member 4 (Fragment)	tr|E7EQU6|E7EQU6_HUMAN Vestigial like family member 4 (Fragment) OS=Homo sapiens OX=9606 GN=VGLL4 PE=1 SV=1	1	Phospho (STY)	S	54	GPPPISPSKRKFSME	515.894	591.311	Filtered	712.422	608.473	Filtered
E7ERW0_S50_M1	VGLL4	Vestigial like family member 4 (Fragment)	tr|E7ERW0|E7ERW0_HUMAN Vestigial like family member 4 (Fragment) OS=Homo sapiens OX=9606 GN=VGLL4 PE=1 SV=1	1	Phospho (STY)	S	50	GPPPISPSKRKFSME	515.894	591.311	Filtered	712.422	608.473	Filtered
E7EWF5_S54_M1	VGLL4	Vestigial like family member 4 (Fragment)	tr|E7EWF5|E7EWF5_HUMAN Vestigial like family member 4 (Fragment) OS=Homo sapiens OX=9606 GN=VGLL4 PE=1 SV=8	1	Phospho (STY)	S	54	GPPPISPSKRKFSME	515.894	591.311	Filtered	712.422	608.473	Filtered
F8W708_S54_M1	VGLL4	Vestigial like family member 4 (Fragment)	tr|F8W708|F8W708_HUMAN Vestigial like family member 4 (Fragment) OS=Homo sapiens OX=9606 GN=VGLL4 PE=1 SV=1	1	Phospho (STY)	S	54	GPPPISPSKRKFSME	515.894	591.311	Filtered	712.422	608.473	Filtered
G5E9M7_S60_M1	VGLL4	Vestigial like 4 (Drosophila), isoform CRA_d	tr|G5E9M7|G5E9M7_HUMAN Vestigial like 4 (Drosophila), isoform CRA_d OS=Homo sapiens OX=9606 GN=VGLL4 PE=1 SV=1	1	Phospho (STY)	S	60	GPPPISPSKRKFSME	515.894	591.311	Filtered	712.422	608.473	Filtered
Q14135_S54_M1	VGLL4	Transcription cofactor vestigial-like protein 4	sp|Q14135|VGLL4_HUMAN Transcription cofactor vestigial-like protein 4 OS=Homo sapiens OX=9606 GN=VGLL4 PE=1 SV=	1	Phospho (STY)	S	54	GPPPISPSKRKFSME	515.894	591.311	Filtered	712.422	608.473	Filtered
A0A075B6E4_S149_M1	VGLL4	Vestigial like family member 4	tr|A0A075B6E4|A0A075B6E4_HUMAN Vestigial like family member 4 OS=Homo sapiens OX=9606 GN=VGLL4 PE=1 SV=1	1	Phospho (STY)	S	149	ASRPAGLSPTLTPGE	Filtered	Filtered	624.427	Filtered	Filtered	Filtered
A0A0A6YYI5_S154_M1	VGLL4	Vestigial like 4 (Drosophila), isoform CRA_b	tr|A0A0A6YYI5|A0A0A6YYI5_HUMAN Vestigial like 4 (Drosophila), isoform CRA_b OS=Homo sapiens OX=9606 GN=VGLL4 PE=1 SV=1	1	Phospho (STY)	S	154	ASRPAGLSPTLTPGE	Filtered	Filtered	624.427	Filtered	Filtered	Filtered
E7EQU6_S149_M1	VGLL4	Vestigial like family member 4 (Fragment)	tr|E7EQU6|E7EQU6_HUMAN Vestigial like family member 4 (Fragment) OS=Homo sapiens OX=9606 GN=VGLL4 PE=1 SV=1	1	Phospho (STY)	S	149	ASRPAGLSPTLTPGE	Filtered	Filtered	624.427	Filtered	Filtered	Filtered
E7ERW0_S145_M1	VGLL4	Vestigial like family member 4 (Fragment)	tr|E7ERW0|E7ERW0_HUMAN Vestigial like family member 4 (Fragment) OS=Homo sapiens OX=9606 GN=VGLL4 PE=1 SV=1	1	Phospho (STY)	S	145	ASRPAGLSPTLTPGE	Filtered	Filtered	624.427	Filtered	Filtered	Filtered
E7EWF5_S149_M1	VGLL4	Vestigial like family member 4 (Fragment)	tr|E7EWF5|E7EWF5_HUMAN Vestigial like family member 4 (Fragment) OS=Homo sapiens OX=9606 GN=VGLL4 PE=1 SV=8	1	Phospho (STY)	S	149	ASRPAGLSPTLTPGE	Filtered	Filtered	624.427	Filtered	Filtered	Filtered
F8W708_S149_M1	VGLL4	Vestigial like family member 4 (Fragment)	tr|F8W708|F8W708_HUMAN Vestigial like family member 4 (Fragment) OS=Homo sapiens OX=9606 GN=VGLL4 PE=1 SV=1	1	Phospho (STY)	S	149	ASRPAGLSPTLTPGE	Filtered	Filtered	624.427	Filtered	Filtered	Filtered
G5E9M7_S155_M1	VGLL4	Vestigial like 4 (Drosophila), isoform CRA_d	tr|G5E9M7|G5E9M7_HUMAN Vestigial like 4 (Drosophila), isoform CRA_d OS=Homo sapiens OX=9606 GN=VGLL4 PE=1 SV=1	1	Phospho (STY)	S	155	ASRPAGLSPTLTPGE	Filtered	Filtered	624.427	Filtered	Filtered	Filtered
Q14135_S149_M1	VGLL4	Transcription cofactor vestigial-like protein 4	sp|Q14135|VGLL4_HUMAN Transcription cofactor vestigial-like protein 4 OS=Homo sapiens OX=9606 GN=VGLL4 PE=1 SV=	1	Phospho (STY)	S	149	ASRPAGLSPTLTPGE	Filtered	Filtered	624.427	Filtered	Filtered	Filtered
A0A075B6E4_S103_M1	VGLL4	Vestigial like family member 4	tr|A0A075B6E4|A0A075B6E4_HUMAN Vestigial like family member 4 OS=Homo sapiens OX=9606 GN=VGLL4 PE=1 SV=1	1	Phospho (STY)	S	103	DPRERSRSPIERAVA	Filtered	Filtered	139.758	142.301	Filtered	287.959
A0A0A6YYI5_S108_M1	VGLL4	Vestigial like 4 (Drosophila), isoform CRA_b	tr|A0A0A6YYI5|A0A0A6YYI5_HUMAN Vestigial like 4 (Drosophila), isoform CRA_b OS=Homo sapiens OX=9606 GN=VGLL4 PE=1 SV=1	1	Phospho (STY)	S	108	DPRERSRSPIERAVA	Filtered	Filtered	139.758	142.301	Filtered	287.959
E7EQU6_S103_M1	VGLL4	Vestigial like family member 4 (Fragment)	tr|E7EQU6|E7EQU6_HUMAN Vestigial like family member 4 (Fragment) OS=Homo sapiens OX=9606 GN=VGLL4 PE=1 SV=1	1	Phospho (STY)	S	103	DPRERSRSPIERAVA	Filtered	Filtered	139.758	142.301	Filtered	287.959
E7ERW0_S99_M1	VGLL4	Vestigial like family member 4 (Fragment)	tr|E7ERW0|E7ERW0_HUMAN Vestigial like family member 4 (Fragment) OS=Homo sapiens OX=9606 GN=VGLL4 PE=1 SV=1	1	Phospho (STY)	S	99	DPRERSRSPIERAVA	Filtered	Filtered	139.758	142.301	Filtered	287.959
E7EWF5_S103_M1	VGLL4	Vestigial like family member 4 (Fragment)	tr|E7EWF5|E7EWF5_HUMAN Vestigial like family member 4 (Fragment) OS=Homo sapiens OX=9606 GN=VGLL4 PE=1 SV=8	1	Phospho (STY)	S	103	DPRERSRSPIERAVA	Filtered	Filtered	139.758	142.301	Filtered	287.959
F8W708_S103_M1	VGLL4	Vestigial like family member 4 (Fragment)	tr|F8W708|F8W708_HUMAN Vestigial like family member 4 (Fragment) OS=Homo sapiens OX=9606 GN=VGLL4 PE=1 SV=1	1	Phospho (STY)	S	103	DPRERSRSPIERAVA	Filtered	Filtered	139.758	142.301	Filtered	287.959
G5E9M7_S109_M1	VGLL4	Vestigial like 4 (Drosophila), isoform CRA_d	tr|G5E9M7|G5E9M7_HUMAN Vestigial like 4 (Drosophila), isoform CRA_d OS=Homo sapiens OX=9606 GN=VGLL4 PE=1 SV=1	1	Phospho (STY)	S	109	DPRERSRSPIERAVA	Filtered	Filtered	139.758	142.301	Filtered	287.959
Q14135_S103_M1	VGLL4	Transcription cofactor vestigial-like protein 4	sp|Q14135|VGLL4_HUMAN Transcription cofactor vestigial-like protein 4 OS=Homo sapiens OX=9606 GN=VGLL4 PE=1 SV=	1	Phospho (STY)	S	103	DPRERSRSPIERAVA	Filtered	Filtered	139.758	142.301	Filtered	287.959
A0A075B6T1_S603_M1	AMBRA1	Autophagy and beclin 1 regulator 1	tr|A0A075B6T1|A0A075B6T1_HUMAN Autophagy and beclin 1 regulator 1 OS=Homo sapiens OX=9606 GN=AMBRA1 PE=1 SV=	1	Phospho (STY)	S	603	EDSLRRLSPAAYYAQ	143.107	Filtered	144.804	Filtered	Filtered	Filtered
A0A075B730_T9_M1	EPPK1	Epiplakin 1	tr|A0A075B730|A0A075B730_HUMAN Epiplakin 1 OS=Homo sapiens OX=9606 GN=EPPK1 PE=1 SV=2	1	Phospho (STY)	T	9	AATLGAGTPPRPQAR	1177.75	Filtered	1447.62	Filtered	Filtered	1283.67
A0A087WT45_S659_M1	GRIPAP1	GRIP1 associated protein 1	tr|A0A087WT45|A0A087WT45_HUMAN GRIP1 associated protein 1 OS=Homo sapiens OX=9606 GN=GRIPAP1 PE=1 SV=1	1	Phospho (STY)	S	659	PPRPAELSDEEVAEL	138.763	Filtered	Filtered	Filtered	Filtered	Filtered
A0A087WXA6_S678_M1	GRIPAP1	GRIP1 associated protein 1	tr|A0A087WXA6|A0A087WXA6_HUMAN GRIP1 associated protein 1 OS=Homo sapiens OX=9606 GN=GRIPAP1 PE=1 SV=2	1	Phospho (STY)	S	678	PPRPAELSDEEVAEL	138.763	Filtered	Filtered	Filtered	Filtered	Filtered
A0A994J3X9_S668_M1	GRIPAP1	GRIP1 associated protein 1	tr|A0A994J3X9|A0A994J3X9_HUMAN GRIP1 associated protein 1 OS=Homo sapiens OX=9606 GN=GRIPAP1 PE=1 SV=1	1	Phospho (STY)	S	668	PPRPAELSDEEVAEL	138.763	Filtered	Filtered	Filtered	Filtered	Filtered
A0A994J436_S747_M1	GRIPAP1	GRIP1 associated protein 1	tr|A0A994J436|A0A994J436_HUMAN GRIP1 associated protein 1 OS=Homo sapiens OX=9606 GN=GRIPAP1 PE=1 SV=1	1	Phospho (STY)	S	747	PPRPAELSDEEVAEL	138.763	Filtered	Filtered	Filtered	Filtered	Filtered
A0A994J447_S668_M1	GRIPAP1	GRIP1 associated protein 1	tr|A0A994J447|A0A994J447_HUMAN GRIP1 associated protein 1 OS=Homo sapiens OX=9606 GN=GRIPAP1 PE=1 SV=1	1	Phospho (STY)	S	668	PPRPAELSDEEVAEL	138.763	Filtered	Filtered	Filtered	Filtered	Filtered
A0A994J472_S699_M1	GRIPAP1	GRIP1 associated protein 1	tr|A0A994J472|A0A994J472_HUMAN GRIP1 associated protein 1 OS=Homo sapiens OX=9606 GN=GRIPAP1 PE=1 SV=1	1	Phospho (STY)	S	699	PPRPAELSDEEVAEL	138.763	Filtered	Filtered	Filtered	Filtered	Filtered
A0A994J484_S714_M1	GRIPAP1	GRIP1 associated protein 1	tr|A0A994J484|A0A994J484_HUMAN GRIP1 associated protein 1 OS=Homo sapiens OX=9606 GN=GRIPAP1 PE=1 SV=1	1	Phospho (STY)	S	714	PPRPAELSDEEVAEL	138.763	Filtered	Filtered	Filtered	Filtered	Filtered
A0A994J489_S693_M1	GRIPAP1	GRIP1 associated protein 1	tr|A0A994J489|A0A994J489_HUMAN GRIP1 associated protein 1 OS=Homo sapiens OX=9606 GN=GRIPAP1 PE=1 SV=1	1	Phospho (STY)	S	693	PPRPAELSDEEVAEL	138.763	Filtered	Filtered	Filtered	Filtered	Filtered
A0A994J4B5_S704_M1	GRIPAP1	GRIP1 associated protein 1	tr|A0A994J4B5|A0A994J4B5_HUMAN GRIP1 associated protein 1 OS=Homo sapiens OX=9606 GN=GRIPAP1 PE=1 SV=1	1	Phospho (STY)	S	704	PPRPAELSDEEVAEL	138.763	Filtered	Filtered	Filtered	Filtered	Filtered
A0A994J4F7_S702_M1	GRIPAP1	GRIP1 associated protein 1	tr|A0A994J4F7|A0A994J4F7_HUMAN GRIP1 associated protein 1 OS=Homo sapiens OX=9606 GN=GRIPAP1 PE=1 SV=1	1	Phospho (STY)	S	702	PPRPAELSDEEVAEL	138.763	Filtered	Filtered	Filtered	Filtered	Filtered
A0A994J4J8_S695_M1	GRIPAP1	GRIP1 associated protein 1	tr|A0A994J4J8|A0A994J4J8_HUMAN GRIP1 associated protein 1 OS=Homo sapiens OX=9606 GN=GRIPAP1 PE=1 SV=1	1	Phospho (STY)	S	695	PPRPAELSDEEVAEL	138.763	Filtered	Filtered	Filtered	Filtered	Filtered
A0A994J4U4_S700_M1	GRIPAP1	GRIP1 associated protein 1	tr|A0A994J4U4|A0A994J4U4_HUMAN GRIP1 associated protein 1 OS=Homo sapiens OX=9606 GN=GRIPAP1 PE=1 SV=1	1	Phospho (STY)	S	700	PPRPAELSDEEVAEL	138.763	Filtered	Filtered	Filtered	Filtered	Filtered
A0A994J6V9_S703_M1	GRIPAP1	GRIP1 associated protein 1	tr|A0A994J6V9|A0A994J6V9_HUMAN GRIP1 associated protein 1 OS=Homo sapiens OX=9606 GN=GRIPAP1 PE=1 SV=1	1	Phospho (STY)	S	703	PPRPAELSDEEVAEL	138.763	Filtered	Filtered	Filtered	Filtered	Filtered
A0A994J7A3_S703_M1	GRIPAP1	GRIP1 associated protein 1	tr|A0A994J7A3|A0A994J7A3_HUMAN GRIP1 associated protein 1 OS=Homo sapiens OX=9606 GN=GRIPAP1 PE=1 SV=1	1	Phospho (STY)	S	703	PPRPAELSDEEVAEL	138.763	Filtered	Filtered	Filtered	Filtered	Filtered
A8K7Z3_S704_M1	-	cDNA FLJ77229, highly similar to Homo sapiens GRIP1 associated protein 1 (GRIPAP1), transcript variant 1, mRNA	tr|A8K7Z3|A8K7Z3_HUMAN cDNA FLJ77229, highly similar to Homo sapiens GRIP1 associated protein 1 (GRIPAP1), transcript variant 1, mRNA OS=Homo sapiens OX=9606 PE=2 SV=1	1	Phospho (STY)	S	704	PPRPAELSDEEVAEL	138.763	Filtered	Filtered	Filtered	Filtered	Filtered
Q4V328_S704_M1	GRIPAP1	GRIP1-associated protein 1	sp|Q4V328|GRAP1_HUMAN GRIP1-associated protein 1 OS=Homo sapiens OX=9606 GN=GRIPAP1 PE=1 SV=	1	Phospho (STY)	S	704	PPRPAELSDEEVAEL	138.763	Filtered	Filtered	Filtered	Filtered	Filtered
A0A087WTF0_S492_M1	PTPDC1	Protein tyrosine phosphatase domain containing 1	tr|A0A087WTF0|A0A087WTF0_HUMAN Protein tyrosine phosphatase domain containing 1 OS=Homo sapiens OX=9606 GN=PTPDC1 PE=1 SV=1	1	Phospho (STY)	S	492	SHCYIPQSPEPDLHK	2315.84	1446.77	1959.7	2291.32	2193.99	2372.06
A2A3K4_S438_M1	PTPDC1	Protein tyrosine phosphatase domain-containing protein 1	sp|A2A3K4|PTPC1_HUMAN Protein tyrosine phosphatase domain-containing protein 1 OS=Homo sapiens OX=9606 GN=PTPDC1 PE=1 SV=1	1	Phospho (STY)	S	438	SHCYIPQSPEPDLHK	2315.84	1446.77	1959.7	2291.32	2193.99	2372.06
A8K0X7_S492_M1	-	cDNA FLJ75103, highly similar to Homo sapiens protein tyrosine phosphatase domain containing 1 (PTPDC1), transcript variant 1, mRNA	tr|A8K0X7|A8K0X7_HUMAN cDNA FLJ75103, highly similar to Homo sapiens protein tyrosine phosphatase domain containing 1 (PTPDC1), transcript variant 1, mRNA OS=Homo sapiens OX=9606 PE=2 SV=1	1	Phospho (STY)	S	492	SHCYIPQSPEPDLHK	2315.84	1446.77	1959.7	2291.32	2193.99	2372.06
A0A087WTF0_T467_M1	PTPDC1	Protein tyrosine phosphatase domain containing 1	tr|A0A087WTF0|A0A087WTF0_HUMAN Protein tyrosine phosphatase domain containing 1 OS=Homo sapiens OX=9606 GN=PTPDC1 PE=1 SV=1	1	Phospho (STY)	T	467	EQGETPQTVPAQILV	Filtered	Filtered	219.454	Filtered	Filtered	Filtered
A2A3K4_T413_M1	PTPDC1	Protein tyrosine phosphatase domain-containing protein 1	sp|A2A3K4|PTPC1_HUMAN Protein tyrosine phosphatase domain-containing protein 1 OS=Homo sapiens OX=9606 GN=PTPDC1 PE=1 SV=1	1	Phospho (STY)	T	413	EQGETPQTVPAQILV	Filtered	Filtered	219.454	Filtered	Filtered	Filtered
A8K0X7_T467_M1	-	cDNA FLJ75103, highly similar to Homo sapiens protein tyrosine phosphatase domain containing 1 (PTPDC1), transcript variant 1, mRNA	tr|A8K0X7|A8K0X7_HUMAN cDNA FLJ75103, highly similar to Homo sapiens protein tyrosine phosphatase domain containing 1 (PTPDC1), transcript variant 1, mRNA OS=Homo sapiens OX=9606 PE=2 SV=1	1	Phospho (STY)	T	467	EQGETPQTVPAQILV	Filtered	Filtered	219.454	Filtered	Filtered	Filtered
A0A087WTF0_S448_M1	PTPDC1	Protein tyrosine phosphatase domain containing 1	tr|A0A087WTF0|A0A087WTF0_HUMAN Protein tyrosine phosphatase domain containing 1 OS=Homo sapiens OX=9606 GN=PTPDC1 PE=1 SV=1	1	Phospho (STY)	S	448	LKRRLSYSDSDLKRA	Filtered	143.907	83.3501	120.074	Filtered	371.998
A2A3K4_S394_M1	PTPDC1	Protein tyrosine phosphatase domain-containing protein 1	sp|A2A3K4|PTPC1_HUMAN Protein tyrosine phosphatase domain-containing protein 1 OS=Homo sapiens OX=9606 GN=PTPDC1 PE=1 SV=1	1	Phospho (STY)	S	394	LKRRLSYSDSDLKRA	Filtered	143.907	83.3501	120.074	Filtered	371.998
A8K0X7_S448_M1	-	cDNA FLJ75103, highly similar to Homo sapiens protein tyrosine phosphatase domain containing 1 (PTPDC1), transcript variant 1, mRNA	tr|A8K0X7|A8K0X7_HUMAN cDNA FLJ75103, highly similar to Homo sapiens protein tyrosine phosphatase domain containing 1 (PTPDC1), transcript variant 1, mRNA OS=Homo sapiens OX=9606 PE=2 SV=1	1	Phospho (STY)	S	448	LKRRLSYSDSDLKRA	Filtered	143.907	83.3501	120.074	Filtered	371.998
A0A087WTH3_S204_M1	KIZ	Centrosomal protein kizuna (Fragment)	tr|A0A087WTH3|A0A087WTH3_HUMAN Centrosomal protein kizuna (Fragment) OS=Homo sapiens OX=9606 GN=KIZ PE=1 SV=1	1	Phospho (STY)	S	204	EVEEKRASPPVSPIP	1627.41	1297.5	1123.99	1384.68	1856.28	1709.63
A0A087X032_S205_M1	KIZ	Centrosomal protein kizuna (Fragment)	tr|A0A087X032|A0A087X032_HUMAN Centrosomal protein kizuna (Fragment) OS=Homo sapiens OX=9606 GN=KIZ PE=1 SV=1	1	Phospho (STY)	S	205	EVEEKRASPPVSPIP	1627.41	1297.5	1123.99	1384.68	1856.28	1709.63
A0A087X251_S268_M1	KIZ	Centrosomal protein kizuna	tr|A0A087X251|A0A087X251_HUMAN Centrosomal protein kizuna OS=Homo sapiens OX=9606 GN=KIZ PE=1 SV=	1	Phospho (STY)	S	268	EVEEKRASPPVSPIP	1627.41	1297.5	1123.99	1384.68	1856.28	1709.63
B4DEC7_S203_M1	-	Centrosomal protein kizuna	tr|B4DEC7|B4DEC7_HUMAN Centrosomal protein kizuna OS=Homo sapiens OX=9606 PE=2 SV=1	1	Phospho (STY)	S	203	EVEEKRASPPVSPIP	1627.41	1297.5	1123.99	1384.68	1856.28	1709.63
B4DI09_S214_M1	-	Centrosomal protein kizuna	tr|B4DI09|B4DI09_HUMAN Centrosomal protein kizuna OS=Homo sapiens OX=9606 PE=2 SV=1	1	Phospho (STY)	S	214	EVEEKRASPPVSPIP	1627.41	1297.5	1123.99	1384.68	1856.28	1709.63
Q2M2Z5_S317_M1	KIZ	Centrosomal protein kizuna	sp|Q2M2Z5|KIZ_HUMAN Centrosomal protein kizuna OS=Homo sapiens OX=9606 GN=KIZ PE=1 SV=	1	Phospho (STY)	S	317	EVEEKRASPPVSPIP	1627.41	1297.5	1123.99	1384.68	1856.28	1709.63
Q69YZ6_S121_M1	DKFZp586H021	Centrosomal protein kizuna (Fragment)	tr|Q69YZ6|Q69YZ6_HUMAN Centrosomal protein kizuna (Fragment) OS=Homo sapiens OX=9606 GN=DKFZp586H021 PE=2 SV=1	1	Phospho (STY)	S	121	EVEEKRASPPVSPIP	1627.41	1297.5	1123.99	1384.68	1856.28	1709.63
A0A087WTH3_S208_M2	KIZ	Centrosomal protein kizuna (Fragment)	tr|A0A087WTH3|A0A087WTH3_HUMAN Centrosomal protein kizuna (Fragment) OS=Homo sapiens OX=9606 GN=KIZ PE=1 SV=1	2	Phospho (STY)	S	208	KRASPPVSPIPVSEY	452.591	35.7788	255.702	612.146	137.466	406.047
A0A087WTH3_S204_M2	KIZ	Centrosomal protein kizuna (Fragment)	tr|A0A087WTH3|A0A087WTH3_HUMAN Centrosomal protein kizuna (Fragment) OS=Homo sapiens OX=9606 GN=KIZ PE=1 SV=1	2	Phospho (STY)	S	204	EVEEKRASPPVSPIP	452.591	35.7788	255.702	612.146	137.466	406.047
A0A087X032_S209_M2	KIZ	Centrosomal protein kizuna (Fragment)	tr|A0A087X032|A0A087X032_HUMAN Centrosomal protein kizuna (Fragment) OS=Homo sapiens OX=9606 GN=KIZ PE=1 SV=1	2	Phospho (STY)	S	209	KRASPPVSPIPVSEY	452.591	35.7788	255.702	612.146	137.466	406.047
A0A087X032_S205_M2	KIZ	Centrosomal protein kizuna (Fragment)	tr|A0A087X032|A0A087X032_HUMAN Centrosomal protein kizuna (Fragment) OS=Homo sapiens OX=9606 GN=KIZ PE=1 SV=1	2	Phospho (STY)	S	205	EVEEKRASPPVSPIP	452.591	35.7788	255.702	612.146	137.466	406.047
A0A087X251_S272_M2	KIZ	Centrosomal protein kizuna	tr|A0A087X251|A0A087X251_HUMAN Centrosomal protein kizuna OS=Homo sapiens OX=9606 GN=KIZ PE=1 SV=	2	Phospho (STY)	S	272	KRASPPVSPIPVSEY	452.591	35.7788	255.702	612.146	137.466	406.047
A0A087X251_S268_M2	KIZ	Centrosomal protein kizuna	tr|A0A087X251|A0A087X251_HUMAN Centrosomal protein kizuna OS=Homo sapiens OX=9606 GN=KIZ PE=1 SV=	2	Phospho (STY)	S	268	EVEEKRASPPVSPIP	452.591	35.7788	255.702	612.146	137.466	406.047
B4DEC7_S207_M2	-	Centrosomal protein kizuna	tr|B4DEC7|B4DEC7_HUMAN Centrosomal protein kizuna OS=Homo sapiens OX=9606 PE=2 SV=1	2	Phospho (STY)	S	207	KRASPPVSPIPVSEY	452.591	35.7788	255.702	612.146	137.466	406.047
B4DEC7_S203_M2	-	Centrosomal protein kizuna	tr|B4DEC7|B4DEC7_HUMAN Centrosomal protein kizuna OS=Homo sapiens OX=9606 PE=2 SV=1	2	Phospho (STY)	S	203	EVEEKRASPPVSPIP	452.591	35.7788	255.702	612.146	137.466	406.047
B4DI09_S218_M2	-	Centrosomal protein kizuna	tr|B4DI09|B4DI09_HUMAN Centrosomal protein kizuna OS=Homo sapiens OX=9606 PE=2 SV=1	2	Phospho (STY)	S	218	KRASPPVSPIPVSEY	452.591	35.7788	255.702	612.146	137.466	406.047
B4DI09_S214_M2	-	Centrosomal protein kizuna	tr|B4DI09|B4DI09_HUMAN Centrosomal protein kizuna OS=Homo sapiens OX=9606 PE=2 SV=1	2	Phospho (STY)	S	214	EVEEKRASPPVSPIP	452.591	35.7788	255.702	612.146	137.466	406.047
Q2M2Z5_S321_M2	KIZ	Centrosomal protein kizuna	sp|Q2M2Z5|KIZ_HUMAN Centrosomal protein kizuna OS=Homo sapiens OX=9606 GN=KIZ PE=1 SV=	2	Phospho (STY)	S	321	KRASPPVSPIPVSEY	452.591	35.7788	255.702	612.146	137.466	406.047
Q2M2Z5_S317_M2	KIZ	Centrosomal protein kizuna	sp|Q2M2Z5|KIZ_HUMAN Centrosomal protein kizuna OS=Homo sapiens OX=9606 GN=KIZ PE=1 SV=	2	Phospho (STY)	S	317	EVEEKRASPPVSPIP	452.591	35.7788	255.702	612.146	137.466	406.047
Q69YZ6_S125_M2	DKFZp586H021	Centrosomal protein kizuna (Fragment)	tr|Q69YZ6|Q69YZ6_HUMAN Centrosomal protein kizuna (Fragment) OS=Homo sapiens OX=9606 GN=DKFZp586H021 PE=2 SV=1	2	Phospho (STY)	S	125	KRASPPVSPIPVSEY	452.591	35.7788	255.702	612.146	137.466	406.047
Q69YZ6_S121_M2	DKFZp586H021	Centrosomal protein kizuna (Fragment)	tr|Q69YZ6|Q69YZ6_HUMAN Centrosomal protein kizuna (Fragment) OS=Homo sapiens OX=9606 GN=DKFZp586H021 PE=2 SV=1	2	Phospho (STY)	S	121	EVEEKRASPPVSPIP	452.591	35.7788	255.702	612.146	137.466	406.047
A0A087WTT2_S24_M1	TMEM230	Transmembrane protein 230	tr|A0A087WTT2|A0A087WTT2_HUMAN Transmembrane protein 230 OS=Homo sapiens OX=9606 GN=TMEM230 PE=1 SV=1	1	Phospho (STY)	S	24	VKYSRLSSTDDGYID	1779.94	Filtered	2202.7	Filtered	Filtered	3030.85
Q5JWB9_S24_M1	TMEM230	Transmembrane protein 230 (Fragment)	tr|Q5JWB9|Q5JWB9_HUMAN Transmembrane protein 230 (Fragment) OS=Homo sapiens OX=9606 GN=TMEM230 PE=1 SV=1	1	Phospho (STY)	S	24	VKYSRLSSTDDGYID	1779.94	Filtered	2202.7	Filtered	Filtered	3030.85
Q96A57_S24_M1	TMEM230	Transmembrane protein 230	sp|Q96A57|TM230_HUMAN Transmembrane protein 230 OS=Homo sapiens OX=9606 GN=TMEM230 PE=1 SV=1	1	Phospho (STY)	S	24	VKYSRLSSTDDGYID	1779.94	Filtered	2202.7	Filtered	Filtered	3030.85
A0A087WTT2_S23_M1	TMEM230	Transmembrane protein 230	tr|A0A087WTT2|A0A087WTT2_HUMAN Transmembrane protein 230 OS=Homo sapiens OX=9606 GN=TMEM230 PE=1 SV=1	1	Phospho (STY)	S	23	KVKYSRLSSTDDGYI	Filtered	2703.47	Filtered	2698.54	2525.73	Filtered
Q5JWB9_S23_M1	TMEM230	Transmembrane protein 230 (Fragment)	tr|Q5JWB9|Q5JWB9_HUMAN Transmembrane protein 230 (Fragment) OS=Homo sapiens OX=9606 GN=TMEM230 PE=1 SV=1	1	Phospho (STY)	S	23	KVKYSRLSSTDDGYI	Filtered	2703.47	Filtered	2698.54	2525.73	Filtered
Q96A57_S23_M1	TMEM230	Transmembrane protein 230	sp|Q96A57|TM230_HUMAN Transmembrane protein 230 OS=Homo sapiens OX=9606 GN=TMEM230 PE=1 SV=1	1	Phospho (STY)	S	23	KVKYSRLSSTDDGYI	Filtered	2703.47	Filtered	2698.54	2525.73	Filtered
A0A087WTU1_S247_M1	LRRC41	Leucine-rich repeat-containing protein 41	tr|A0A087WTU1|A0A087WTU1_HUMAN Leucine-rich repeat-containing protein 41 OS=Homo sapiens OX=9606 GN=LRRC41 PE=1 SV=	1	Phospho (STY)	S	247	EAPGTKRSPSAPAAT	134.721	Filtered	128.249	207.454	486.596	Filtered
A0A0B4J2G4_S335_M1	LRRC41	Leucine-rich repeat-containing protein 41	tr|A0A0B4J2G4|A0A0B4J2G4_HUMAN Leucine-rich repeat-containing protein 41 OS=Homo sapiens OX=9606 GN=LRRC41 PE=1 SV=1	1	Phospho (STY)	S	335	EAPGTKRSPSAPAAT	134.721	Filtered	128.249	207.454	486.596	Filtered
Q15345_S357_M1	LRRC41	Leucine-rich repeat-containing protein 41	sp|Q15345|LRC41_HUMAN Leucine-rich repeat-containing protein 41 OS=Homo sapiens OX=9606 GN=LRRC41 PE=1 SV=	1	Phospho (STY)	S	357	EAPGTKRSPSAPAAT	134.721	Filtered	128.249	207.454	486.596	Filtered
A0A087WTU1_S45_M1	LRRC41	Leucine-rich repeat-containing protein 41	tr|A0A087WTU1|A0A087WTU1_HUMAN Leucine-rich repeat-containing protein 41 OS=Homo sapiens OX=9606 GN=LRRC41 PE=1 SV=	1	Phospho (STY)	S	45	RLCDQRFSPLLHSSR	213.603	191.504	Filtered	Filtered	Filtered	Filtered
A0A0B4J2G4_S133_M1	LRRC41	Leucine-rich repeat-containing protein 41	tr|A0A0B4J2G4|A0A0B4J2G4_HUMAN Leucine-rich repeat-containing protein 41 OS=Homo sapiens OX=9606 GN=LRRC41 PE=1 SV=1	1	Phospho (STY)	S	133	RLCDQRFSPLLHSSR	213.603	191.504	Filtered	Filtered	Filtered	Filtered
Q15345_S155_M1	LRRC41	Leucine-rich repeat-containing protein 41	sp|Q15345|LRC41_HUMAN Leucine-rich repeat-containing protein 41 OS=Homo sapiens OX=9606 GN=LRRC41 PE=1 SV=	1	Phospho (STY)	S	155	RLCDQRFSPLLHSSR	213.603	191.504	Filtered	Filtered	Filtered	Filtered
A0A087WTW0_S351_M1	UHRF1	E3 ubiquitin-protein ligase UHRF	tr|A0A087WTW0|A0A087WTW0_HUMAN E3 ubiquitin-protein ligase UHRF OS=Homo sapiens OX=9606 GN=UHRF1 PE=1 SV=1	1	Phospho (STY)	S	351	IERPGEGSPMVDNPM	17307.1	20638.6	17380.3	13979.2	13983.9	14157.1
A0A087WVR3_S300_M1	UHRF1	E3 ubiquitin-protein ligase UHRF	tr|A0A087WVR3|A0A087WVR3_HUMAN E3 ubiquitin-protein ligase UHRF OS=Homo sapiens OX=9606 GN=UHRF1 PE=1 SV=1	1	Phospho (STY)	S	300	IERPGEGSPMVDNPM	17307.1	20638.6	17380.3	13979.2	13983.9	14157.1
Q96T88_S287_M1	UHRF1	E3 ubiquitin-protein ligase UHRF1	sp|Q96T88|UHRF1_HUMAN E3 ubiquitin-protein ligase UHRF1 OS=Homo sapiens OX=9606 GN=UHRF1 PE=1 SV=1	1	Phospho (STY)	S	287	IERPGEGSPMVDNPM	17307.1	20638.6	17380.3	13979.2	13983.9	14157.1
A0A087WTW0_S155_M1	UHRF1	E3 ubiquitin-protein ligase UHRF	tr|A0A087WTW0|A0A087WTW0_HUMAN E3 ubiquitin-protein ligase UHRF OS=Homo sapiens OX=9606 GN=UHRF1 PE=1 SV=1	1	Phospho (STY)	S	155	KERDSELSDTDSGCC	1325.67	Filtered	1222.93	Filtered	1647.53	1060.44
A0A087WVR3_S104_M1	UHRF1	E3 ubiquitin-protein ligase UHRF	tr|A0A087WVR3|A0A087WVR3_HUMAN E3 ubiquitin-protein ligase UHRF OS=Homo sapiens OX=9606 GN=UHRF1 PE=1 SV=1	1	Phospho (STY)	S	104	KERDSELSDTDSGCC	1325.67	Filtered	1222.93	Filtered	1647.53	1060.44
Q96T88_S91_M1	UHRF1	E3 ubiquitin-protein ligase UHRF1	sp|Q96T88|UHRF1_HUMAN E3 ubiquitin-protein ligase UHRF1 OS=Homo sapiens OX=9606 GN=UHRF1 PE=1 SV=1	1	Phospho (STY)	S	91	KERDSELSDTDSGCC	1325.67	Filtered	1222.93	Filtered	1647.53	1060.44
A0A087WTW5_S875_M1	CASP8AP2	Caspase 8 associated protein 2 (Fragment)	tr|A0A087WTW5|A0A087WTW5_HUMAN Caspase 8 associated protein 2 (Fragment) OS=Homo sapiens OX=9606 GN=CASP8AP2 PE=1 SV=2	1	Phospho (STY)	S	875	AKVLRNESPPQVPVY	3774.5	4785.55	3458.07	3298.69	3807.82	4304.88
A7E2C0_S875_M1	CASP8AP2	CASP8AP2 protein	tr|A7E2C0|A7E2C0_HUMAN CASP8AP2 protein OS=Homo sapiens OX=9606 GN=CASP8AP2 PE=2 SV=1	1	Phospho (STY)	S	875	AKVLRNESPPQVPVY	3774.5	4785.55	3458.07	3298.69	3807.82	4304.88
Q9UKL3_S875_M1	CASP8AP2	CASP8-associated protein 2	sp|Q9UKL3|C8AP2_HUMAN CASP8-associated protein 2 OS=Homo sapiens OX=9606 GN=CASP8AP2 PE=1 SV=1	1	Phospho (STY)	S	875	AKVLRNESPPQVPVY	3774.5	4785.55	3458.07	3298.69	3807.82	4304.88
A0A087WTW5_S858_M1	CASP8AP2	Caspase 8 associated protein 2 (Fragment)	tr|A0A087WTW5|A0A087WTW5_HUMAN Caspase 8 associated protein 2 (Fragment) OS=Homo sapiens OX=9606 GN=CASP8AP2 PE=1 SV=2	1	Phospho (STY)	S	858	RPIPEAISPLNSPVR	1662.53	Filtered	2162.61	Filtered	Filtered	1633.99
A7E2C0_S858_M1	CASP8AP2	CASP8AP2 protein	tr|A7E2C0|A7E2C0_HUMAN CASP8AP2 protein OS=Homo sapiens OX=9606 GN=CASP8AP2 PE=2 SV=1	1	Phospho (STY)	S	858	RPIPEAISPLNSPVR	1662.53	Filtered	2162.61	Filtered	Filtered	1633.99
Q9UKL3_S858_M1	CASP8AP2	CASP8-associated protein 2	sp|Q9UKL3|C8AP2_HUMAN CASP8-associated protein 2 OS=Homo sapiens OX=9606 GN=CASP8AP2 PE=1 SV=1	1	Phospho (STY)	S	858	RPIPEAISPLNSPVR	1662.53	Filtered	2162.61	Filtered	Filtered	1633.99
A0A087WTW5_S166_M1	CASP8AP2	Caspase 8 associated protein 2 (Fragment)	tr|A0A087WTW5|A0A087WTW5_HUMAN Caspase 8 associated protein 2 (Fragment) OS=Homo sapiens OX=9606 GN=CASP8AP2 PE=1 SV=2	1	Phospho (STY)	S	166	VKTKDLKSRSPHLDD	217.971	133.743	209.439	159.328	326.817	Filtered
A7E2C0_S166_M1	CASP8AP2	CASP8AP2 protein	tr|A7E2C0|A7E2C0_HUMAN CASP8AP2 protein OS=Homo sapiens OX=9606 GN=CASP8AP2 PE=2 SV=1	1	Phospho (STY)	S	166	VKTKDLKSRSPHLDD	217.971	133.743	209.439	159.328	326.817	Filtered
Q9UKL3_S166_M1	CASP8AP2	CASP8-associated protein 2	sp|Q9UKL3|C8AP2_HUMAN CASP8-associated protein 2 OS=Homo sapiens OX=9606 GN=CASP8AP2 PE=1 SV=1	1	Phospho (STY)	S	166	VKTKDLKSRSPHLDD	217.971	133.743	209.439	159.328	326.817	Filtered
A0A087WTW5_T1277_M1	CASP8AP2	Caspase 8 associated protein 2 (Fragment)	tr|A0A087WTW5|A0A087WTW5_HUMAN Caspase 8 associated protein 2 (Fragment) OS=Homo sapiens OX=9606 GN=CASP8AP2 PE=1 SV=2	1	Phospho (STY)	T	1277	SSIEDAQTSQHATLK	Filtered	Filtered	237.985	Filtered	129.529	624.051
A7E2C0_T1277_M1	CASP8AP2	CASP8AP2 protein	tr|A7E2C0|A7E2C0_HUMAN CASP8AP2 protein OS=Homo sapiens OX=9606 GN=CASP8AP2 PE=2 SV=1	1	Phospho (STY)	T	1277	SSIEDAQTSQHATLK	Filtered	Filtered	237.985	Filtered	129.529	624.051
Q9UKL3_T1277_M1	CASP8AP2	CASP8-associated protein 2	sp|Q9UKL3|C8AP2_HUMAN CASP8-associated protein 2 OS=Homo sapiens OX=9606 GN=CASP8AP2 PE=1 SV=1	1	Phospho (STY)	T	1277	SSIEDAQTSQHATLK	Filtered	Filtered	237.985	Filtered	129.529	624.051
A0A087WTW5_T1261_M1	CASP8AP2	Caspase 8 associated protein 2 (Fragment)	tr|A0A087WTW5|A0A087WTW5_HUMAN Caspase 8 associated protein 2 (Fragment) OS=Homo sapiens OX=9606 GN=CASP8AP2 PE=1 SV=2	1	Phospho (STY)	T	1261	LEVHCPSTPKSEKNE	99.4612	Filtered	Filtered	102.796	Filtered	Filtered
A7E2C0_T1261_M1	CASP8AP2	CASP8AP2 protein	tr|A7E2C0|A7E2C0_HUMAN CASP8AP2 protein OS=Homo sapiens OX=9606 GN=CASP8AP2 PE=2 SV=1	1	Phospho (STY)	T	1261	LEVHCPSTPKSEKNE	99.4612	Filtered	Filtered	102.796	Filtered	Filtered
Q9UKL3_T1261_M1	CASP8AP2	CASP8-associated protein 2	sp|Q9UKL3|C8AP2_HUMAN CASP8-associated protein 2 OS=Homo sapiens OX=9606 GN=CASP8AP2 PE=1 SV=1	1	Phospho (STY)	T	1261	LEVHCPSTPKSEKNE	99.4612	Filtered	Filtered	102.796	Filtered	Filtered
A0A087WTW5_S940_M1	CASP8AP2	Caspase 8 associated protein 2 (Fragment)	tr|A0A087WTW5|A0A087WTW5_HUMAN Caspase 8 associated protein 2 (Fragment) OS=Homo sapiens OX=9606 GN=CASP8AP2 PE=1 SV=2	1	Phospho (STY)	S	940	LEEGEIRSDSETSKP	Filtered	Filtered	Filtered	Filtered	116.773	Filtered
A7E2C0_S940_M1	CASP8AP2	CASP8AP2 protein	tr|A7E2C0|A7E2C0_HUMAN CASP8AP2 protein OS=Homo sapiens OX=9606 GN=CASP8AP2 PE=2 SV=1	1	Phospho (STY)	S	940	LEEGEIRSDSETSKP	Filtered	Filtered	Filtered	Filtered	116.773	Filtered
Q9UKL3_S940_M1	CASP8AP2	CASP8-associated protein 2	sp|Q9UKL3|C8AP2_HUMAN CASP8-associated protein 2 OS=Homo sapiens OX=9606 GN=CASP8AP2 PE=1 SV=1	1	Phospho (STY)	S	940	LEEGEIRSDSETSKP	Filtered	Filtered	Filtered	Filtered	116.773	Filtered
A0A087WTW5_T642_M1	CASP8AP2	Caspase 8 associated protein 2 (Fragment)	tr|A0A087WTW5|A0A087WTW5_HUMAN Caspase 8 associated protein 2 (Fragment) OS=Homo sapiens OX=9606 GN=CASP8AP2 PE=1 SV=2	1	Phospho (STY)	T	642	KVALLAVTEPRIGIS	Filtered	438.213	Filtered	Filtered	778	470.412
A7E2C0_T642_M1	CASP8AP2	CASP8AP2 protein	tr|A7E2C0|A7E2C0_HUMAN CASP8AP2 protein OS=Homo sapiens OX=9606 GN=CASP8AP2 PE=2 SV=1	1	Phospho (STY)	T	642	KVALLAVTEPRIGIS	Filtered	438.213	Filtered	Filtered	778	470.412
Q9UKL3_T642_M1	CASP8AP2	CASP8-associated protein 2	sp|Q9UKL3|C8AP2_HUMAN CASP8-associated protein 2 OS=Homo sapiens OX=9606 GN=CASP8AP2 PE=1 SV=1	1	Phospho (STY)	T	642	KVALLAVTEPRIGIS	Filtered	438.213	Filtered	Filtered	778	470.412
A0A087WTY1_Y75_M1	POLR1D	RNA polymerase I and III subunit D	tr|A0A087WTY1|A0A087WTY1_HUMAN RNA polymerase I and III subunit D OS=Homo sapiens OX=9606 GN=POLR1D PE=1 SV=	1	Phospho (STY)	Y	75	RARGSASYSPPRKRS	Filtered	Filtered	3201.53	Filtered	Filtered	1584.91
A0A8I5QL02_Y78_M1	POLR1D	RNA polymerase I and III subunit D	tr|A0A8I5QL02|A0A8I5QL02_HUMAN RNA polymerase I and III subunit D OS=Homo sapiens OX=9606 GN=POLR1D PE=1 SV=1	1	Phospho (STY)	Y	78	RARGSASYSPPRKRS	Filtered	Filtered	3201.53	Filtered	Filtered	1584.91
P0DPB5_Y103_M1	POLR1D	Protein POLR1D, isoform 2	sp|P0DPB5|RPC22_HUMAN Protein POLR1D, isoform 2 OS=Homo sapiens OX=9606 GN=POLR1D PE=1 SV=1	1	Phospho (STY)	Y	103	RARGSASYSPPRKRS	Filtered	Filtered	3201.53	Filtered	Filtered	1584.91
A0A087WTY1_S76_M1	POLR1D	RNA polymerase I and III subunit D	tr|A0A087WTY1|A0A087WTY1_HUMAN RNA polymerase I and III subunit D OS=Homo sapiens OX=9606 GN=POLR1D PE=1 SV=	1	Phospho (STY)	S	76	ARGSASYSPPRKRSS	1943.92	2640.06	2227.78	Filtered	1497.52	1153.21
A0A8I5QL02_S79_M1	POLR1D	RNA polymerase I and III subunit D	tr|A0A8I5QL02|A0A8I5QL02_HUMAN RNA polymerase I and III subunit D OS=Homo sapiens OX=9606 GN=POLR1D PE=1 SV=1	1	Phospho (STY)	S	79	ARGSASYSPPRKRSS	1943.92	2640.06	2227.78	Filtered	1497.52	1153.21
P0DPB5_S104_M1	POLR1D	Protein POLR1D, isoform 2	sp|P0DPB5|RPC22_HUMAN Protein POLR1D, isoform 2 OS=Homo sapiens OX=9606 GN=POLR1D PE=1 SV=1	1	Phospho (STY)	S	104	ARGSASYSPPRKRSS	1943.92	2640.06	2227.78	Filtered	1497.52	1153.21
A0A087WU09_S114_M1	CROCC	Ciliary rootlet coiled-coil, rootletin (Fragment)	tr|A0A087WU09|A0A087WU09_HUMAN Ciliary rootlet coiled-coil, rootletin (Fragment) OS=Homo sapiens OX=9606 GN=CROCC PE=1 SV=1	1	Phospho (STY)	S	114	RSPRRGPSPACSDSS	227.974	83.9814	Filtered	173.154	Filtered	Filtered
A1L0S8_S375_M1	CROCC	CROCC protein (Fragment)	tr|A1L0S8|A1L0S8_HUMAN CROCC protein (Fragment) OS=Homo sapiens OX=9606 GN=CROCC PE=2 SV=	1	Phospho (STY)	S	375	RSPRRGPSPACSDSS	227.974	83.9814	Filtered	173.154	Filtered	Filtered
A1L0S9_S375_M1	CROCC	CROCC protein (Fragment)	tr|A1L0S9|A1L0S9_HUMAN CROCC protein (Fragment) OS=Homo sapiens OX=9606 GN=CROCC PE=2 SV=	1	Phospho (STY)	S	375	RSPRRGPSPACSDSS	227.974	83.9814	Filtered	173.154	Filtered	Filtered
Q5TZA2_S512_M1	CROCC	Rootletin	sp|Q5TZA2|CROCC_HUMAN Rootletin OS=Homo sapiens OX=9606 GN=CROCC PE=1 SV=	1	Phospho (STY)	S	512	RSPRRGPSPACSDSS	227.974	83.9814	Filtered	173.154	Filtered	Filtered
A0A087WU73_T401_M1	MRTFA	Myocardin related transcription factor A	tr|A0A087WU73|A0A087WU73_HUMAN Myocardin related transcription factor A OS=Homo sapiens OX=9606 GN=MRTFA PE=1 SV=1	1	Phospho (STY)	T	401	KFGSTGSTPPVSPTP	206.393	264.792	Filtered	Filtered	Filtered	180.291
A0A087X287_T451_M1	MRTFA	Myocardin related transcription factor A	tr|A0A087X287|A0A087X287_HUMAN Myocardin related transcription factor A OS=Homo sapiens OX=9606 GN=MRTFA PE=1 SV=1	1	Phospho (STY)	T	451	KFGSTGSTPPVSPTP	206.393	264.792	Filtered	Filtered	Filtered	180.291
A0A494BZX7_T550_M1	MRTFA	Myocardin related transcription factor A	tr|A0A494BZX7|A0A494BZX7_HUMAN Myocardin related transcription factor A OS=Homo sapiens OX=9606 GN=MRTFA PE=1 SV=2	1	Phospho (STY)	T	550	KFGSTGSTPPVSPTP	206.393	264.792	Filtered	Filtered	Filtered	180.291
A0A499FIJ6_T550_M1	MRTFA	Myocardin related transcription factor A	tr|A0A499FIJ6|A0A499FIJ6_HUMAN Myocardin related transcription factor A OS=Homo sapiens OX=9606 GN=MRTFA PE=1 SV=2	1	Phospho (STY)	T	550	KFGSTGSTPPVSPTP	206.393	264.792	Filtered	Filtered	Filtered	180.291
A4FUJ8_T450_M1	MKL1	MKL1 protein	tr|A4FUJ8|A4FUJ8_HUMAN MKL1 protein OS=Homo sapiens OX=9606 GN=MKL1 PE=1 SV=1	1	Phospho (STY)	T	450	KFGSTGSTPPVSPTP	206.393	264.792	Filtered	Filtered	Filtered	180.291
B0QY83_T500_M1	MRTFA	Myocardin related transcription factor A	tr|B0QY83|B0QY83_HUMAN Myocardin related transcription factor A OS=Homo sapiens OX=9606 GN=MRTFA PE=1 SV=	1	Phospho (STY)	T	500	KFGSTGSTPPVSPTP	206.393	264.792	Filtered	Filtered	Filtered	180.291
Q969V6_T450_M1	MRTFA	Myocardin-related transcription factor A	sp|Q969V6|MRTFA_HUMAN Myocardin-related transcription factor A OS=Homo sapiens OX=9606 GN=MRTFA PE=1 SV=1	1	Phospho (STY)	T	450	KFGSTGSTPPVSPTP	206.393	264.792	Filtered	Filtered	Filtered	180.291
W0Z7M9_T485_M1	MRTFA	Mkl1 variant 1 Mkl1_S	tr|W0Z7M9|W0Z7M9_HUMAN Mkl1 variant 1 Mkl1_S OS=Homo sapiens OX=9606 GN=MRTFA PE=1 SV=1	1	Phospho (STY)	T	485	KFGSTGSTPPVSPTP	206.393	264.792	Filtered	Filtered	Filtered	180.291
A0A087WU73_S336_M1	MRTFA	Myocardin related transcription factor A	tr|A0A087WU73|A0A087WU73_HUMAN Myocardin related transcription factor A OS=Homo sapiens OX=9606 GN=MRTFA PE=1 SV=1	1	Phospho (STY)	S	336	RAYQDQISPVPGAPK	484.731	551.486	594.159	616.122	1045.93	973.854
A0A087X287_S386_M1	MRTFA	Myocardin related transcription factor A	tr|A0A087X287|A0A087X287_HUMAN Myocardin related transcription factor A OS=Homo sapiens OX=9606 GN=MRTFA PE=1 SV=1	1	Phospho (STY)	S	386	RAYQDQISPVPGAPK	484.731	551.486	594.159	616.122	1045.93	973.854
A0A494BZX7_S485_M1	MRTFA	Myocardin related transcription factor A	tr|A0A494BZX7|A0A494BZX7_HUMAN Myocardin related transcription factor A OS=Homo sapiens OX=9606 GN=MRTFA PE=1 SV=2	1	Phospho (STY)	S	485	RAYQDQISPVPGAPK	484.731	551.486	594.159	616.122	1045.93	973.854
A0A499FIJ6_S485_M1	MRTFA	Myocardin related transcription factor A	tr|A0A499FIJ6|A0A499FIJ6_HUMAN Myocardin related transcription factor A OS=Homo sapiens OX=9606 GN=MRTFA PE=1 SV=2	1	Phospho (STY)	S	485	RAYQDQISPVPGAPK	484.731	551.486	594.159	616.122	1045.93	973.854
A4FUJ8_S385_M1	MKL1	MKL1 protein	tr|A4FUJ8|A4FUJ8_HUMAN MKL1 protein OS=Homo sapiens OX=9606 GN=MKL1 PE=1 SV=1	1	Phospho (STY)	S	385	RAYQDQISPVPGAPK	484.731	551.486	594.159	616.122	1045.93	973.854
B0QY83_S435_M1	MRTFA	Myocardin related transcription factor A	tr|B0QY83|B0QY83_HUMAN Myocardin related transcription factor A OS=Homo sapiens OX=9606 GN=MRTFA PE=1 SV=	1	Phospho (STY)	S	435	RAYQDQISPVPGAPK	484.731	551.486	594.159	616.122	1045.93	973.854
Q969V6_S385_M1	MRTFA	Myocardin-related transcription factor A	sp|Q969V6|MRTFA_HUMAN Myocardin-related transcription factor A OS=Homo sapiens OX=9606 GN=MRTFA PE=1 SV=1	1	Phospho (STY)	S	385	RAYQDQISPVPGAPK	484.731	551.486	594.159	616.122	1045.93	973.854
W0Z7M9_S420_M1	MRTFA	Mkl1 variant 1 Mkl1_S	tr|W0Z7M9|W0Z7M9_HUMAN Mkl1 variant 1 Mkl1_S OS=Homo sapiens OX=9606 GN=MRTFA PE=1 SV=1	1	Phospho (STY)	S	420	RAYQDQISPVPGAPK	484.731	551.486	594.159	616.122	1045.93	973.854
A0A087WU78_S275_M1	NHS	NHS actin remodeling regulator	tr|A0A087WU78|A0A087WU78_HUMAN NHS actin remodeling regulator OS=Homo sapiens OX=9606 GN=NHS PE=1 SV=1	1	Phospho (STY)	S	275	IAASLSHSAGNISAL	1131.67	935.994	1161.11	Filtered	Filtered	Filtered
Q6T4R5_S479_M1	NHS	Actin remodeling regulator NHS	sp|Q6T4R5|NHS_HUMAN Actin remodeling regulator NHS OS=Homo sapiens OX=9606 GN=NHS PE=1 SV=2	1	Phospho (STY)	S	479	IAASLSHSAGNISAL	1131.67	935.994	1161.11	Filtered	Filtered	Filtered
A0A087WU78_S273_M1	NHS	NHS actin remodeling regulator	tr|A0A087WU78|A0A087WU78_HUMAN NHS actin remodeling regulator OS=Homo sapiens OX=9606 GN=NHS PE=1 SV=1	1	Phospho (STY)	S	273	QSIAASLSHSAGNIS	Filtered	Filtered	Filtered	Filtered	1127.21	Filtered
Q6T4R5_S477_M1	NHS	Actin remodeling regulator NHS	sp|Q6T4R5|NHS_HUMAN Actin remodeling regulator NHS OS=Homo sapiens OX=9606 GN=NHS PE=1 SV=2	1	Phospho (STY)	S	477	QSIAASLSHSAGNIS	Filtered	Filtered	Filtered	Filtered	1127.21	Filtered
A0A087WU78_S535_M1	NHS	NHS actin remodeling regulator	tr|A0A087WU78|A0A087WU78_HUMAN NHS actin remodeling regulator OS=Homo sapiens OX=9606 GN=NHS PE=1 SV=1	1	Phospho (STY)	S	535	ASCRQDFSPERPKAD	1747.62	1873.47	2965.29	2951.01	1938.13	2679.97
Q6T4R5_S739_M1	NHS	Actin remodeling regulator NHS	sp|Q6T4R5|NHS_HUMAN Actin remodeling regulator NHS OS=Homo sapiens OX=9606 GN=NHS PE=1 SV=2	1	Phospho (STY)	S	739	ASCRQDFSPERPKAD	1747.62	1873.47	2965.29	2951.01	1938.13	2679.97
A0A087WU78_S211_M1	NHS	NHS actin remodeling regulator	tr|A0A087WU78|A0A087WU78_HUMAN NHS actin remodeling regulator OS=Homo sapiens OX=9606 GN=NHS PE=1 SV=1	1	Phospho (STY)	S	211	RVQQEIDSDESPVAR	Filtered	118.202	Filtered	Filtered	Filtered	Filtered
Q6T4R5_S415_M1	NHS	Actin remodeling regulator NHS	sp|Q6T4R5|NHS_HUMAN Actin remodeling regulator NHS OS=Homo sapiens OX=9606 GN=NHS PE=1 SV=2	1	Phospho (STY)	S	415	RVQQEIDSDESPVAR	Filtered	118.202	Filtered	Filtered	Filtered	Filtered
A0A087WU78_T1120_M1	NHS	NHS actin remodeling regulator	tr|A0A087WU78|A0A087WU78_HUMAN NHS actin remodeling regulator OS=Homo sapiens OX=9606 GN=NHS PE=1 SV=1	1	Phospho (STY)	T	1120	PESVDVITSQSDSPT	Filtered	Filtered	707.058	Filtered	Filtered	Filtered
Q6T4R5_T1324_M1	NHS	Actin remodeling regulator NHS	sp|Q6T4R5|NHS_HUMAN Actin remodeling regulator NHS OS=Homo sapiens OX=9606 GN=NHS PE=1 SV=2	1	Phospho (STY)	T	1324	PESVDVITSQSDSPT	Filtered	Filtered	707.058	Filtered	Filtered	Filtered
A0A087WU78_S1121_M1	NHS	NHS actin remodeling regulator	tr|A0A087WU78|A0A087WU78_HUMAN NHS actin remodeling regulator OS=Homo sapiens OX=9606 GN=NHS PE=1 SV=1	1	Phospho (STY)	S	1121	ESVDVITSQSDSPTR	Filtered	Filtered	Filtered	907.13	Filtered	Filtered
Q6T4R5_S1325_M1	NHS	Actin remodeling regulator NHS	sp|Q6T4R5|NHS_HUMAN Actin remodeling regulator NHS OS=Homo sapiens OX=9606 GN=NHS PE=1 SV=2	1	Phospho (STY)	S	1325	ESVDVITSQSDSPTR	Filtered	Filtered	Filtered	907.13	Filtered	Filtered
A0A087WU78_S1125_M1	NHS	NHS actin remodeling regulator	tr|A0A087WU78|A0A087WU78_HUMAN NHS actin remodeling regulator OS=Homo sapiens OX=9606 GN=NHS PE=1 SV=1	1	Phospho (STY)	S	1125	VITSQSDSPTRATDV	893.889	1210.58	Filtered	Filtered	985.746	Filtered
Q6T4R5_S1329_M1	NHS	Actin remodeling regulator NHS	sp|Q6T4R5|NHS_HUMAN Actin remodeling regulator NHS OS=Homo sapiens OX=9606 GN=NHS PE=1 SV=2	1	Phospho (STY)	S	1329	VITSQSDSPTRATDV	893.889	1210.58	Filtered	Filtered	985.746	Filtered
A0A087WU78_S1115_M1	NHS	NHS actin remodeling regulator	tr|A0A087WU78|A0A087WU78_HUMAN NHS actin remodeling regulator OS=Homo sapiens OX=9606 GN=NHS PE=1 SV=1	1	Phospho (STY)	S	1115	EEVAQPESVDVITSQ	Filtered	Filtered	490.358	Filtered	Filtered	Filtered
Q6T4R5_S1319_M1	NHS	Actin remodeling regulator NHS	sp|Q6T4R5|NHS_HUMAN Actin remodeling regulator NHS OS=Homo sapiens OX=9606 GN=NHS PE=1 SV=2	1	Phospho (STY)	S	1319	EEVAQPESVDVITSQ	Filtered	Filtered	490.358	Filtered	Filtered	Filtered
A0A087WU78_T793_M1	NHS	NHS actin remodeling regulator	tr|A0A087WU78|A0A087WU78_HUMAN NHS actin remodeling regulator OS=Homo sapiens OX=9606 GN=NHS PE=1 SV=1	1	Phospho (STY)	T	793	QSESRATTPSLPSVD	Filtered	Filtered	Filtered	361.204	Filtered	Filtered
Q6T4R5_T997_M1	NHS	Actin remodeling regulator NHS	sp|Q6T4R5|NHS_HUMAN Actin remodeling regulator NHS OS=Homo sapiens OX=9606 GN=NHS PE=1 SV=2	1	Phospho (STY)	T	997	QSESRATTPSLPSVD	Filtered	Filtered	Filtered	361.204	Filtered	Filtered
A0A087WUK2_S241_M1	HNRNPDL	Heterogeneous nuclear ribonucleoprotein D like	tr|A0A087WUK2|A0A087WUK2_HUMAN Heterogeneous nuclear ribonucleoprotein D like OS=Homo sapiens OX=9606 GN=HNRNPDL PE=1 SV=1	1	Phospho (STY)	S	241	KVFVGGLSPDTSEEQ	3427.67	4090.64	3139.4	2784.68	3505.35	3436.51
O14979_S241_M1	HNRNPDL	Heterogeneous nuclear ribonucleoprotein D-like	sp|O14979|HNRDL_HUMAN Heterogeneous nuclear ribonucleoprotein D-like OS=Homo sapiens OX=9606 GN=HNRNPDL PE=1 SV=3	1	Phospho (STY)	S	241	KVFVGGLSPDTSEEQ	3427.67	4090.64	3139.4	2784.68	3505.35	3436.51
A0A087WUK2_T178_M1	HNRNPDL	Heterogeneous nuclear ribonucleoprotein D like	tr|A0A087WUK2|A0A087WUK2_HUMAN Heterogeneous nuclear ribonucleoprotein D like OS=Homo sapiens OX=9606 GN=HNRNPDL PE=1 SV=1	1	Phospho (STY)	T	178	FGEVVDCTIKTDPVT	421.245	533.011	302.859	206.6	221.316	196.121
O14979_T178_M1	HNRNPDL	Heterogeneous nuclear ribonucleoprotein D-like	sp|O14979|HNRDL_HUMAN Heterogeneous nuclear ribonucleoprotein D-like OS=Homo sapiens OX=9606 GN=HNRNPDL PE=1 SV=3	1	Phospho (STY)	T	178	FGEVVDCTIKTDPVT	421.245	533.011	302.859	206.6	221.316	196.121
A0A087WUK2_S160_M1	HNRNPDL	Heterogeneous nuclear ribonucleoprotein D like	tr|A0A087WUK2|A0A087WUK2_HUMAN Heterogeneous nuclear ribonucleoprotein D like OS=Homo sapiens OX=9606 GN=HNRNPDL PE=1 SV=1	1	Phospho (STY)	S	160	GGLSWDTSKKDLTEY	41.5273	60.1054	Filtered	Filtered	Filtered	Filtered
O14979_S160_M1	HNRNPDL	Heterogeneous nuclear ribonucleoprotein D-like	sp|O14979|HNRDL_HUMAN Heterogeneous nuclear ribonucleoprotein D-like OS=Homo sapiens OX=9606 GN=HNRNPDL PE=1 SV=3	1	Phospho (STY)	S	160	GGLSWDTSKKDLTEY	41.5273	60.1054	Filtered	Filtered	Filtered	Filtered
A0A087WUW6_S380_M1	IKBKG	NF-kappa-B essential modulator	tr|A0A087WUW6|A0A087WUW6_HUMAN NF-kappa-B essential modulator OS=Homo sapiens OX=9606 GN=IKBKG PE=1 SV=1	1	Phospho (STY)	S	380	ALPSQRRSPPEEPPD	15628.9	12759.4	15549	13903.9	15300.9	15916.7
A0A087X0G7_S379_M1	IKBKG	NF-kappa-B essential modulator	tr|A0A087X0G7|A0A087X0G7_HUMAN NF-kappa-B essential modulator OS=Homo sapiens OX=9606 GN=IKBKG PE=1 SV=1	1	Phospho (STY)	S	379	ALPSQRRSPPEEPPD	15628.9	12759.4	15549	13903.9	15300.9	15916.7
A0A087X1B1_S386_M1	IKBKG	NF-kappa-B essential modulator	tr|A0A087X1B1|A0A087X1B1_HUMAN NF-kappa-B essential modulator OS=Homo sapiens OX=9606 GN=IKBKG PE=1 SV=	1	Phospho (STY)	S	386	ALPSQRRSPPEEPPD	15628.9	12759.4	15549	13903.9	15300.9	15916.7
A0A8I5KQX1_S406_M1	IKBKG	NF-kappa-B essential modulator	tr|A0A8I5KQX1|A0A8I5KQX1_HUMAN NF-kappa-B essential modulator OS=Homo sapiens OX=9606 GN=IKBKG PE=1 SV=	1	Phospho (STY)	S	406	ALPSQRRSPPEEPPD	15628.9	12759.4	15549	13903.9	15300.9	15916.7
C9J2V2_S375_M1	IKBKG	NF-kappa-B essential modulator	tr|C9J2V2|C9J2V2_HUMAN NF-kappa-B essential modulator OS=Homo sapiens OX=9606 GN=IKBKG PE=1 SV=	1	Phospho (STY)	S	375	ALPSQRRSPPEEPPD	15628.9	12759.4	15549	13903.9	15300.9	15916.7
Q9Y6K9_S387_M1	IKBKG	NF-kappa-B essential modulator	sp|Q9Y6K9|NEMO_HUMAN NF-kappa-B essential modulator OS=Homo sapiens OX=9606 GN=IKBKG PE=1 SV=2	1	Phospho (STY)	S	387	ALPSQRRSPPEEPPD	15628.9	12759.4	15549	13903.9	15300.9	15916.7
A0A087WUY7_S527_M1	PIAS2	Protein inhibitor of activated STAT 2 (Fragment)	tr|A0A087WUY7|A0A087WUY7_HUMAN Protein inhibitor of activated STAT 2 (Fragment) OS=Homo sapiens OX=9606 GN=PIAS2 PE=1 SV=1	1	Phospho (STY)	S	527	IFMSETQSSPTKGFV	Filtered	1179.17	Filtered	Filtered	Filtered	Filtered
O75928_S498_M1	PIAS2	E3 SUMO-protein ligase PIAS2	sp|O75928|PIAS2_HUMAN E3 SUMO-protein ligase PIAS2 OS=Homo sapiens OX=9606 GN=PIAS2 PE=1 SV=3	1	Phospho (STY)	S	498	IFMSETQSSPTKGVL	Filtered	1179.17	Filtered	Filtered	Filtered	Filtered
Q2TA77_S498_M1	PIAS2	PIAS2 protein	tr|Q2TA77|Q2TA77_HUMAN PIAS2 protein OS=Homo sapiens OX=9606 GN=PIAS2 PE=2 SV=1	1	Phospho (STY)	S	498	IFMSETQSSPTKGFV	Filtered	1179.17	Filtered	Filtered	Filtered	Filtered
A0A087WUY7_S528_M1	PIAS2	Protein inhibitor of activated STAT 2 (Fragment)	tr|A0A087WUY7|A0A087WUY7_HUMAN Protein inhibitor of activated STAT 2 (Fragment) OS=Homo sapiens OX=9606 GN=PIAS2 PE=1 SV=1	1	Phospho (STY)	S	528	FMSETQSSPTKGFVN	Filtered	Filtered	Filtered	1666.94	Filtered	Filtered
O75928_S499_M1	PIAS2	E3 SUMO-protein ligase PIAS2	sp|O75928|PIAS2_HUMAN E3 SUMO-protein ligase PIAS2 OS=Homo sapiens OX=9606 GN=PIAS2 PE=1 SV=3	1	Phospho (STY)	S	499	FMSETQSSPTKGVLM	Filtered	Filtered	Filtered	1666.94	Filtered	Filtered
Q2TA77_S499_M1	PIAS2	PIAS2 protein	tr|Q2TA77|Q2TA77_HUMAN PIAS2 protein OS=Homo sapiens OX=9606 GN=PIAS2 PE=2 SV=1	1	Phospho (STY)	S	499	FMSETQSSPTKGFVN	Filtered	Filtered	Filtered	1666.94	Filtered	Filtered
A0A087WUY7_T530_M1	PIAS2	Protein inhibitor of activated STAT 2 (Fragment)	tr|A0A087WUY7|A0A087WUY7_HUMAN Protein inhibitor of activated STAT 2 (Fragment) OS=Homo sapiens OX=9606 GN=PIAS2 PE=1 SV=1	1	Phospho (STY)	T	530	SETQSSPTKGFVNL_	Filtered	975.921	Filtered	Filtered	Filtered	1571.89
O75928_T501_M1	PIAS2	E3 SUMO-protein ligase PIAS2	sp|O75928|PIAS2_HUMAN E3 SUMO-protein ligase PIAS2 OS=Homo sapiens OX=9606 GN=PIAS2 PE=1 SV=3	1	Phospho (STY)	T	501	SETQSSPTKGVLMYQ	Filtered	975.921	Filtered	Filtered	Filtered	1571.89
Q2TA77_T501_M1	PIAS2	PIAS2 protein	tr|Q2TA77|Q2TA77_HUMAN PIAS2 protein OS=Homo sapiens OX=9606 GN=PIAS2 PE=2 SV=1	1	Phospho (STY)	T	501	SETQSSPTKGFVNL_	Filtered	975.921	Filtered	Filtered	Filtered	1571.89
A0A087WV04_S663_M1	SUCO	SUN domain containing ossification factor	tr|A0A087WV04|A0A087WV04_HUMAN SUN domain containing ossification factor OS=Homo sapiens OX=9606 GN=SUCO PE=1 SV=1	1	Phospho (STY)	S	663	LIQTKSGSLPSLHDI	1204.69	Filtered	864.345	1041.54	570.239	678.483
B4DYM4_S855_M1	SUCO	SUN domain containing ossification factor	tr|B4DYM4|B4DYM4_HUMAN SUN domain containing ossification factor OS=Homo sapiens OX=9606 GN=SUCO PE=1 SV=1	1	Phospho (STY)	S	855	LIQTKSGSLPSLHDI	1204.69	Filtered	864.345	1041.54	570.239	678.483
Q9UBS9_S1226_M1	SUCO	SUN domain-containing ossification factor	sp|Q9UBS9|SUCO_HUMAN SUN domain-containing ossification factor OS=Homo sapiens OX=9606 GN=SUCO PE=1 SV=1	1	Phospho (STY)	S	1226	LIQTKSGSLPSLHDI	1204.69	Filtered	864.345	1041.54	570.239	678.483
A0A087WV04_S510_M1	SUCO	SUN domain containing ossification factor	tr|A0A087WV04|A0A087WV04_HUMAN SUN domain containing ossification factor OS=Homo sapiens OX=9606 GN=SUCO PE=1 SV=1	1	Phospho (STY)	S	510	MNLKRRTSFPLMRSK	Filtered	887.524	352.945	Filtered	Filtered	Filtered
B4DYM4_S702_M1	SUCO	SUN domain containing ossification factor	tr|B4DYM4|B4DYM4_HUMAN SUN domain containing ossification factor OS=Homo sapiens OX=9606 GN=SUCO PE=1 SV=1	1	Phospho (STY)	S	702	MNLKRRTSFPLMRSK	Filtered	887.524	352.945	Filtered	Filtered	Filtered
Q9UBS9_S1073_M1	SUCO	SUN domain-containing ossification factor	sp|Q9UBS9|SUCO_HUMAN SUN domain-containing ossification factor OS=Homo sapiens OX=9606 GN=SUCO PE=1 SV=1	1	Phospho (STY)	S	1073	MNLKRRTSFPLMRSK	Filtered	887.524	352.945	Filtered	Filtered	Filtered
A0A087WV04_S518_M1	SUCO	SUN domain containing ossification factor	tr|A0A087WV04|A0A087WV04_HUMAN SUN domain containing ossification factor OS=Homo sapiens OX=9606 GN=SUCO PE=1 SV=1	1	Phospho (STY)	S	518	FPLMRSKSLQLTGKE	135.424	303.444	166.458	271.628	Filtered	172.846
B4DYM4_S710_M1	SUCO	SUN domain containing ossification factor	tr|B4DYM4|B4DYM4_HUMAN SUN domain containing ossification factor OS=Homo sapiens OX=9606 GN=SUCO PE=1 SV=1	1	Phospho (STY)	S	710	FPLMRSKSLQLTGKE	135.424	303.444	166.458	271.628	Filtered	172.846
Q9UBS9_S1081_M1	SUCO	SUN domain-containing ossification factor	sp|Q9UBS9|SUCO_HUMAN SUN domain-containing ossification factor OS=Homo sapiens OX=9606 GN=SUCO PE=1 SV=1	1	Phospho (STY)	S	1081	FPLMRSKSLQLTGKE	135.424	303.444	166.458	271.628	Filtered	172.846
A0A087WV86_S400_M1	BORA	Protein aurora borealis	tr|A0A087WV86|A0A087WV86_HUMAN Protein aurora borealis OS=Homo sapiens OX=9606 GN=BORA PE=1 SV=1	1	Phospho (STY)	S	400	SPYIDGCSPIKNWSP	814.817	817.4	1061.35	1559.89	1117.06	887.222
A8K631_S325_M1	-	Protein aurora borealis	tr|A8K631|A8K631_HUMAN Protein aurora borealis OS=Homo sapiens OX=9606 PE=2 SV=	1	Phospho (STY)	S	325	SPYIDGCSPIKNWSP	814.817	817.4	1061.35	1559.89	1117.06	887.222
B5LMG6_S385_M1	C13orf34	Protein aurora borealis	tr|B5LMG6|B5LMG6_HUMAN Protein aurora borealis OS=Homo sapiens OX=9606 GN=C13orf34 PE=1 SV=1	1	Phospho (STY)	S	385	SPYIDGCSPIKNWSP	814.817	817.4	1061.35	1559.89	1117.06	887.222
Q6PGQ7_S325_M1	BORA	Protein aurora borealis	sp|Q6PGQ7|BORA_HUMAN Protein aurora borealis OS=Homo sapiens OX=9606 GN=BORA PE=1 SV=2	1	Phospho (STY)	S	325	SPYIDGCSPIKNWSP	814.817	817.4	1061.35	1559.89	1117.06	887.222
A0A087WVF1_S66_M1	ARK2N	Arkadia (RNF111) N-terminal like PKA signaling regulator 2N	tr|A0A087WVF1|A0A087WVF1_HUMAN Arkadia (RNF111) N-terminal like PKA signaling regulator 2N OS=Homo sapiens OX=9606 GN=ARK2N PE=1 SV=	1	Phospho (STY)	S	66	LMELRRDSSESQLAS	2843.34	2079.65	3434.16	3037.7	4105.99	3682.8
Q96B23_S66_M1	ARK2N	Protein ARK2N	sp|Q96B23|ARK2N_HUMAN Protein ARK2N OS=Homo sapiens OX=9606 GN=ARK2N PE=1 SV=	1	Phospho (STY)	S	66	LMELRRDSSESQLAS	2843.34	2079.65	3434.16	3037.7	4105.99	3682.8
A0A087WVF1_S67_M1	ARK2N	Arkadia (RNF111) N-terminal like PKA signaling regulator 2N	tr|A0A087WVF1|A0A087WVF1_HUMAN Arkadia (RNF111) N-terminal like PKA signaling regulator 2N OS=Homo sapiens OX=9606 GN=ARK2N PE=1 SV=	1	Phospho (STY)	S	67	MELRRDSSESQLAST	Filtered	1780.8	Filtered	909.288	Filtered	2126.48
Q96B23_S67_M1	ARK2N	Protein ARK2N	sp|Q96B23|ARK2N_HUMAN Protein ARK2N OS=Homo sapiens OX=9606 GN=ARK2N PE=1 SV=	1	Phospho (STY)	S	67	MELRRDSSESQLAST	Filtered	1780.8	Filtered	909.288	Filtered	2126.48
A0A087WVF1_S67_M2	ARK2N	Arkadia (RNF111) N-terminal like PKA signaling regulator 2N	tr|A0A087WVF1|A0A087WVF1_HUMAN Arkadia (RNF111) N-terminal like PKA signaling regulator 2N OS=Homo sapiens OX=9606 GN=ARK2N PE=1 SV=	2	Phospho (STY)	S	67	MELRRDSSESQLAST	Filtered	87.8396	74.4618	85.351	199.16	252.539
A0A087WVF1_S66_M2	ARK2N	Arkadia (RNF111) N-terminal like PKA signaling regulator 2N	tr|A0A087WVF1|A0A087WVF1_HUMAN Arkadia (RNF111) N-terminal like PKA signaling regulator 2N OS=Homo sapiens OX=9606 GN=ARK2N PE=1 SV=	2	Phospho (STY)	S	66	LMELRRDSSESQLAS	Filtered	87.8396	74.4618	85.351	199.16	252.539
Q96B23_S67_M2	ARK2N	Protein ARK2N	sp|Q96B23|ARK2N_HUMAN Protein ARK2N OS=Homo sapiens OX=9606 GN=ARK2N PE=1 SV=	2	Phospho (STY)	S	67	MELRRDSSESQLAST	Filtered	87.8396	74.4618	85.351	199.16	252.539
Q96B23_S66_M2	ARK2N	Protein ARK2N	sp|Q96B23|ARK2N_HUMAN Protein ARK2N OS=Homo sapiens OX=9606 GN=ARK2N PE=1 SV=	2	Phospho (STY)	S	66	LMELRRDSSESQLAS	Filtered	87.8396	74.4618	85.351	199.16	252.539
A0A087WVF1_T81_M1	ARK2N	Arkadia (RNF111) N-terminal like PKA signaling regulator 2N	tr|A0A087WVF1|A0A087WVF1_HUMAN Arkadia (RNF111) N-terminal like PKA signaling regulator 2N OS=Homo sapiens OX=9606 GN=ARK2N PE=1 SV=	1	Phospho (STY)	T	81	TESDKPTTGRVYESD	Filtered	Filtered	Filtered	Filtered	Filtered	747.388
Q96B23_T81_M1	ARK2N	Protein ARK2N	sp|Q96B23|ARK2N_HUMAN Protein ARK2N OS=Homo sapiens OX=9606 GN=ARK2N PE=1 SV=	1	Phospho (STY)	T	81	TESDKPTTGRVYESD	Filtered	Filtered	Filtered	Filtered	Filtered	747.388
A0A087WVF1_S76_M1	ARK2N	Arkadia (RNF111) N-terminal like PKA signaling regulator 2N	tr|A0A087WVF1|A0A087WVF1_HUMAN Arkadia (RNF111) N-terminal like PKA signaling regulator 2N OS=Homo sapiens OX=9606 GN=ARK2N PE=1 SV=	1	Phospho (STY)	S	76	SQLASTESDKPTTGR	341.475	Filtered	484.767	Filtered	Filtered	Filtered
Q96B23_S76_M1	ARK2N	Protein ARK2N	sp|Q96B23|ARK2N_HUMAN Protein ARK2N OS=Homo sapiens OX=9606 GN=ARK2N PE=1 SV=	1	Phospho (STY)	S	76	SQLASTESDKPTTGR	341.475	Filtered	484.767	Filtered	Filtered	Filtered
A0A087WVF1_S143_M1	ARK2N	Arkadia (RNF111) N-terminal like PKA signaling regulator 2N	tr|A0A087WVF1|A0A087WVF1_HUMAN Arkadia (RNF111) N-terminal like PKA signaling regulator 2N OS=Homo sapiens OX=9606 GN=ARK2N PE=1 SV=	1	Phospho (STY)	S	143	VGRKSRRSRSESETS	Filtered	Filtered	Filtered	Filtered	Filtered	467.506
Q96B23_S143_M1	ARK2N	Protein ARK2N	sp|Q96B23|ARK2N_HUMAN Protein ARK2N OS=Homo sapiens OX=9606 GN=ARK2N PE=1 SV=	1	Phospho (STY)	S	143	VGRKSRRSRSESETS	Filtered	Filtered	Filtered	Filtered	Filtered	467.506
A0A087WVF1_S145_M1	ARK2N	Arkadia (RNF111) N-terminal like PKA signaling regulator 2N	tr|A0A087WVF1|A0A087WVF1_HUMAN Arkadia (RNF111) N-terminal like PKA signaling regulator 2N OS=Homo sapiens OX=9606 GN=ARK2N PE=1 SV=	1	Phospho (STY)	S	145	RKSRRSRSESETSTM	Filtered	Filtered	Filtered	Filtered	105.7	44.9933
Q96B23_S145_M1	ARK2N	Protein ARK2N	sp|Q96B23|ARK2N_HUMAN Protein ARK2N OS=Homo sapiens OX=9606 GN=ARK2N PE=1 SV=	1	Phospho (STY)	S	145	RKSRRSRSESETSTM	Filtered	Filtered	Filtered	Filtered	105.7	44.9933
A0A087WVF4_S1777_M1	CHD1	DNA helicase	tr|A0A087WVF4|A0A087WVF4_HUMAN DNA helicase OS=Homo sapiens OX=9606 GN=CHD1 PE=1 SV=2	1	Phospho (STY)	S	1777	RSPYGSRSPFEHSVE	3699.9	3503.7	3309.45	2963.66	3397.9	3284.1
A0A087WVF4_S1765_M1	CHD1	DNA helicase	tr|A0A087WVF4|A0A087WVF4_HUMAN DNA helicase OS=Homo sapiens OX=9606 GN=CHD1 PE=1 SV=2	1	Phospho (STY)	S	1765	ASSSGPRSPLDQRSP	2568.31	2182.19	2454	2138.29	1853.29	Filtered
A0A087WVF4_S216_M1	CHD1	DNA helicase	tr|A0A087WVF4|A0A087WVF4_HUMAN DNA helicase OS=Homo sapiens OX=9606 GN=CHD1 PE=1 SV=2	1	Phospho (STY)	S	216	KKRQIDSSEEDDDEE	607.567	Filtered	289.38	180.847	Filtered	Filtered
A0A087WVF4_S215_M1	CHD1	DNA helicase	tr|A0A087WVF4|A0A087WVF4_HUMAN DNA helicase OS=Homo sapiens OX=9606 GN=CHD1 PE=1 SV=2	1	Phospho (STY)	S	215	QKKRQIDSSEEDDDE	Filtered	Filtered	Filtered	Filtered	196.685	Filtered
A0A087WVF4_T1482_M1	CHD1	DNA helicase	tr|A0A087WVF4|A0A087WVF4_HUMAN DNA helicase OS=Homo sapiens OX=9606 GN=CHD1 PE=1 SV=2	1	Phospho (STY)	T	1482	SDAPVHITASGEPVP	Filtered	272.742	Filtered	Filtered	Filtered	Filtered
A0A087WVF4_S1040_M1	CHD1	DNA helicase	tr|A0A087WVF4|A0A087WVF4_HUMAN DNA helicase OS=Homo sapiens OX=9606 GN=CHD1 PE=1 SV=2	1	Phospho (STY)	S	1040	ELEPERNSKNWEEII	372.652	397.555	318.668	120.527	Filtered	314.564
A0A087WVF4_S1388_M1	CHD1	DNA helicase	tr|A0A087WVF4|A0A087WVF4_HUMAN DNA helicase OS=Homo sapiens OX=9606 GN=CHD1 PE=1 SV=2	1	Phospho (STY)	S	1388	KIKTERDSEEKPEPD	81.6718	Filtered	Filtered	Filtered	Filtered	Filtered
A0A087WVP4_T299_M1	SMTN	Smoothelin	tr|A0A087WVP4|A0A087WVP4_HUMAN Smoothelin OS=Homo sapiens OX=9606 GN=SMTN PE=1 SV=1	1	Phospho (STY)	T	299	PPPSPPKTTSPEPQE	430.011	Filtered	Filtered	Filtered	Filtered	Filtered
A0A087X1R1_T297_M1	SMTN	Smoothelin	tr|A0A087X1R1|A0A087X1R1_HUMAN Smoothelin OS=Homo sapiens OX=9606 GN=SMTN PE=1 SV=	1	Phospho (STY)	T	297	PPPSPPKTTSPEPQE	430.011	Filtered	Filtered	Filtered	Filtered	Filtered
B3KY41_T235_M1	-	cDNA FLJ46786 fis, clone TRACH3028837, highly similar to Homo sapiens smoothelin (SMTN), transcript variant 2, mRNA	tr|B3KY41|B3KY41_HUMAN cDNA FLJ46786 fis, clone TRACH3028837, highly similar to Homo sapiens smoothelin (SMTN), transcript variant 2, mRNA OS=Homo sapiens OX=9606 PE=2 SV=	1	Phospho (STY)	T	235	PPPSPPKTTSPEPQE	430.011	Filtered	Filtered	Filtered	Filtered	Filtered
B3KY54_T199_M1	-	cDNA FLJ46886 fis, clone UTERU3016308, highly similar to Smoothelin	tr|B3KY54|B3KY54_HUMAN cDNA FLJ46886 fis, clone UTERU3016308, highly similar to Smoothelin OS=Homo sapiens OX=9606 PE=2 SV=1	1	Phospho (STY)	T	199	PPPSPPKTTSPEPQE	430.011	Filtered	Filtered	Filtered	Filtered	Filtered
B4DI56_T299_M1	-	cDNA FLJ56082, highly similar to Homo sapiens smoothelin (SMTN), transcript variant 2, mRNA	tr|B4DI56|B4DI56_HUMAN cDNA FLJ56082, highly similar to Homo sapiens smoothelin (SMTN), transcript variant 2, mRNA OS=Homo sapiens OX=9606 PE=2 SV=1	1	Phospho (STY)	T	299	PPPSPPKTTSPEPQE	430.011	Filtered	Filtered	Filtered	Filtered	Filtered
B4E229_T297_M1	-	cDNA FLJ56202, highly similar to Smoothelin	tr|B4E229|B4E229_HUMAN cDNA FLJ56202, highly similar to Smoothelin OS=Homo sapiens OX=9606 PE=2 SV=1	1	Phospho (STY)	T	297	PPPSPPKTTSPEPQE	430.011	Filtered	Filtered	Filtered	Filtered	Filtered
C9JYU8_T297_M1	SMTN	Smoothelin	tr|C9JYU8|C9JYU8_HUMAN Smoothelin OS=Homo sapiens OX=9606 GN=SMTN PE=1 SV=	1	Phospho (STY)	T	297	PPPSPPKTTSPEPQE	430.011	Filtered	Filtered	Filtered	Filtered	Filtered
P53814_T243_M1	SMTN	Smoothelin	sp|P53814|SMTN_HUMAN Smoothelin OS=Homo sapiens OX=9606 GN=SMTN PE=1 SV=7	1	Phospho (STY)	T	243	PPPSPPKTTSPEPQE	430.011	Filtered	Filtered	Filtered	Filtered	Filtered
Q59F18_T181_M1	-	Smoothelin isoform b variant (Fragment)	tr|Q59F18|Q59F18_HUMAN Smoothelin isoform b variant (Fragment) OS=Homo sapiens OX=9606 PE=2 SV=	1	Phospho (STY)	T	181	PPPSPPKTTSPEPQE	430.011	Filtered	Filtered	Filtered	Filtered	Filtered
A0A087WVP4_S301_M1	SMTN	Smoothelin	tr|A0A087WVP4|A0A087WVP4_HUMAN Smoothelin OS=Homo sapiens OX=9606 GN=SMTN PE=1 SV=1	1	Phospho (STY)	S	301	PSPPKTTSPEPQESP	Filtered	Filtered	Filtered	Filtered	Filtered	465.385
A0A087X1R1_S299_M1	SMTN	Smoothelin	tr|A0A087X1R1|A0A087X1R1_HUMAN Smoothelin OS=Homo sapiens OX=9606 GN=SMTN PE=1 SV=	1	Phospho (STY)	S	299	PSPPKTTSPEPQESP	Filtered	Filtered	Filtered	Filtered	Filtered	465.385
B3KY41_S237_M1	-	cDNA FLJ46786 fis, clone TRACH3028837, highly similar to Homo sapiens smoothelin (SMTN), transcript variant 2, mRNA	tr|B3KY41|B3KY41_HUMAN cDNA FLJ46786 fis, clone TRACH3028837, highly similar to Homo sapiens smoothelin (SMTN), transcript variant 2, mRNA OS=Homo sapiens OX=9606 PE=2 SV=	1	Phospho (STY)	S	237	PSPPKTTSPEPQESP	Filtered	Filtered	Filtered	Filtered	Filtered	465.385
B3KY54_S201_M1	-	cDNA FLJ46886 fis, clone UTERU3016308, highly similar to Smoothelin	tr|B3KY54|B3KY54_HUMAN cDNA FLJ46886 fis, clone UTERU3016308, highly similar to Smoothelin OS=Homo sapiens OX=9606 PE=2 SV=1	1	Phospho (STY)	S	201	PSPPKTTSPEPQESP	Filtered	Filtered	Filtered	Filtered	Filtered	465.385
B4DI56_S301_M1	-	cDNA FLJ56082, highly similar to Homo sapiens smoothelin (SMTN), transcript variant 2, mRNA	tr|B4DI56|B4DI56_HUMAN cDNA FLJ56082, highly similar to Homo sapiens smoothelin (SMTN), transcript variant 2, mRNA OS=Homo sapiens OX=9606 PE=2 SV=1	1	Phospho (STY)	S	301	PSPPKTTSPEPQESP	Filtered	Filtered	Filtered	Filtered	Filtered	465.385
B4E229_S299_M1	-	cDNA FLJ56202, highly similar to Smoothelin	tr|B4E229|B4E229_HUMAN cDNA FLJ56202, highly similar to Smoothelin OS=Homo sapiens OX=9606 PE=2 SV=1	1	Phospho (STY)	S	299	PSPPKTTSPEPQESP	Filtered	Filtered	Filtered	Filtered	Filtered	465.385
C9JYU8_S299_M1	SMTN	Smoothelin	tr|C9JYU8|C9JYU8_HUMAN Smoothelin OS=Homo sapiens OX=9606 GN=SMTN PE=1 SV=	1	Phospho (STY)	S	299	PSPPKTTSPEPQESP	Filtered	Filtered	Filtered	Filtered	Filtered	465.385
P53814_S245_M1	SMTN	Smoothelin	sp|P53814|SMTN_HUMAN Smoothelin OS=Homo sapiens OX=9606 GN=SMTN PE=1 SV=7	1	Phospho (STY)	S	245	PSPPKTTSPEPQESP	Filtered	Filtered	Filtered	Filtered	Filtered	465.385
Q59F18_S183_M1	-	Smoothelin isoform b variant (Fragment)	tr|Q59F18|Q59F18_HUMAN Smoothelin isoform b variant (Fragment) OS=Homo sapiens OX=9606 PE=2 SV=	1	Phospho (STY)	S	183	PSPPKTTSPEPQESP	Filtered	Filtered	Filtered	Filtered	Filtered	465.385
A0A087WVP4_T309_M1	SMTN	Smoothelin	tr|A0A087WVP4|A0A087WVP4_HUMAN Smoothelin OS=Homo sapiens OX=9606 GN=SMTN PE=1 SV=1	1	Phospho (STY)	T	309	PEPQESPTLPSTEGQ	Filtered	392.861	667.872	Filtered	265.647	170.425
A0A087X1R1_T307_M1	SMTN	Smoothelin	tr|A0A087X1R1|A0A087X1R1_HUMAN Smoothelin OS=Homo sapiens OX=9606 GN=SMTN PE=1 SV=	1	Phospho (STY)	T	307	PEPQESPTLPSTEGQ	Filtered	392.861	667.872	Filtered	265.647	170.425
B3KY41_T245_M1	-	cDNA FLJ46786 fis, clone TRACH3028837, highly similar to Homo sapiens smoothelin (SMTN), transcript variant 2, mRNA	tr|B3KY41|B3KY41_HUMAN cDNA FLJ46786 fis, clone TRACH3028837, highly similar to Homo sapiens smoothelin (SMTN), transcript variant 2, mRNA OS=Homo sapiens OX=9606 PE=2 SV=	1	Phospho (STY)	T	245	PEPQESPTLPSTEGQ	Filtered	392.861	667.872	Filtered	265.647	170.425
B3KY54_T209_M1	-	cDNA FLJ46886 fis, clone UTERU3016308, highly similar to Smoothelin	tr|B3KY54|B3KY54_HUMAN cDNA FLJ46886 fis, clone UTERU3016308, highly similar to Smoothelin OS=Homo sapiens OX=9606 PE=2 SV=1	1	Phospho (STY)	T	209	PEPQESPTLPSTEGQ	Filtered	392.861	667.872	Filtered	265.647	170.425
B4DI56_T309_M1	-	cDNA FLJ56082, highly similar to Homo sapiens smoothelin (SMTN), transcript variant 2, mRNA	tr|B4DI56|B4DI56_HUMAN cDNA FLJ56082, highly similar to Homo sapiens smoothelin (SMTN), transcript variant 2, mRNA OS=Homo sapiens OX=9606 PE=2 SV=1	1	Phospho (STY)	T	309	PEPQESPTLPSTEGQ	Filtered	392.861	667.872	Filtered	265.647	170.425
B4E229_T307_M1	-	cDNA FLJ56202, highly similar to Smoothelin	tr|B4E229|B4E229_HUMAN cDNA FLJ56202, highly similar to Smoothelin OS=Homo sapiens OX=9606 PE=2 SV=1	1	Phospho (STY)	T	307	PEPQESPTLPSTEGQ	Filtered	392.861	667.872	Filtered	265.647	170.425
C9JYU8_T307_M1	SMTN	Smoothelin	tr|C9JYU8|C9JYU8_HUMAN Smoothelin OS=Homo sapiens OX=9606 GN=SMTN PE=1 SV=	1	Phospho (STY)	T	307	PEPQESPTLPSTEGQ	Filtered	392.861	667.872	Filtered	265.647	170.425
P53814_T253_M1	SMTN	Smoothelin	sp|P53814|SMTN_HUMAN Smoothelin OS=Homo sapiens OX=9606 GN=SMTN PE=1 SV=7	1	Phospho (STY)	T	253	PEPQESPTLPSTEGQ	Filtered	392.861	667.872	Filtered	265.647	170.425
Q59F18_T191_M1	-	Smoothelin isoform b variant (Fragment)	tr|Q59F18|Q59F18_HUMAN Smoothelin isoform b variant (Fragment) OS=Homo sapiens OX=9606 PE=2 SV=	1	Phospho (STY)	T	191	PEPQESPTLPSTEGQ	Filtered	392.861	667.872	Filtered	265.647	170.425
A0A087WVQ6_T398_M1	CLTC	Clathrin heavy chain	tr|A0A087WVQ6|A0A087WVQ6_HUMAN Clathrin heavy chain OS=Homo sapiens OX=9606 GN=CLTC PE=1 SV=1	1	Phospho (STY)	T	398	APKGILRTPDTIRRF	1964.97	795.556	Filtered	Filtered	Filtered	Filtered
A0A8V8TQ14_T399_M1	CLTC	Clathrin heavy chain	tr|A0A8V8TQ14|A0A8V8TQ14_HUMAN Clathrin heavy chain OS=Homo sapiens OX=9606 GN=CLTC PE=1 SV=	1	Phospho (STY)	T	399	APKGILRTPDTIRRF	1964.97	795.556	Filtered	Filtered	Filtered	Filtered
A0A8V8TR47_T394_M1	CLTC	Clathrin heavy chain	tr|A0A8V8TR47|A0A8V8TR47_HUMAN Clathrin heavy chain OS=Homo sapiens OX=9606 GN=CLTC PE=1 SV=1	1	Phospho (STY)	T	394	APKGILRTPDTIRRF	1964.97	795.556	Filtered	Filtered	Filtered	Filtered
A0A8V8TRF0_T395_M1	CLTC	Clathrin heavy chain	tr|A0A8V8TRF0|A0A8V8TRF0_HUMAN Clathrin heavy chain OS=Homo sapiens OX=9606 GN=CLTC PE=1 SV=1	1	Phospho (STY)	T	395	APKGILRTPDTIRRF	1964.97	795.556	Filtered	Filtered	Filtered	Filtered
K7EJJ5_T394_M1	CLTC	Clathrin heavy chain	tr|K7EJJ5|K7EJJ5_HUMAN Clathrin heavy chain OS=Homo sapiens OX=9606 GN=CLTC PE=1 SV=2	1	Phospho (STY)	T	394	APKGILRTPDTIRRF	1964.97	795.556	Filtered	Filtered	Filtered	Filtered
Q00610_T394_M1	CLTC	Clathrin heavy chain 1	sp|Q00610|CLH1_HUMAN Clathrin heavy chain 1 OS=Homo sapiens OX=9606 GN=CLTC PE=1 SV=5	1	Phospho (STY)	T	394	APKGILRTPDTIRRF	1964.97	795.556	Filtered	Filtered	Filtered	Filtered
A0A087WVQ6_T239_M1	CLTC	Clathrin heavy chain	tr|A0A087WVQ6|A0A087WVQ6_HUMAN Clathrin heavy chain OS=Homo sapiens OX=9606 GN=CLTC PE=1 SV=1	1	Phospho (STY)	T	239	LHIIEVGTPPTGNQP	2197.59	Filtered	Filtered	Filtered	Filtered	Filtered
A0A8V8TQ14_T240_M1	CLTC	Clathrin heavy chain	tr|A0A8V8TQ14|A0A8V8TQ14_HUMAN Clathrin heavy chain OS=Homo sapiens OX=9606 GN=CLTC PE=1 SV=	1	Phospho (STY)	T	240	LHIIEVGTPPTGNQP	2197.59	Filtered	Filtered	Filtered	Filtered	Filtered
A0A8V8TR47_T235_M1	CLTC	Clathrin heavy chain	tr|A0A8V8TR47|A0A8V8TR47_HUMAN Clathrin heavy chain OS=Homo sapiens OX=9606 GN=CLTC PE=1 SV=1	1	Phospho (STY)	T	235	LHIIEVGTPPTGNQP	2197.59	Filtered	Filtered	Filtered	Filtered	Filtered
A0A8V8TRF0_T236_M1	CLTC	Clathrin heavy chain	tr|A0A8V8TRF0|A0A8V8TRF0_HUMAN Clathrin heavy chain OS=Homo sapiens OX=9606 GN=CLTC PE=1 SV=1	1	Phospho (STY)	T	236	LHIIEVGTPPTGNQP	2197.59	Filtered	Filtered	Filtered	Filtered	Filtered
K7EJJ5_T235_M1	CLTC	Clathrin heavy chain	tr|K7EJJ5|K7EJJ5_HUMAN Clathrin heavy chain OS=Homo sapiens OX=9606 GN=CLTC PE=1 SV=2	1	Phospho (STY)	T	235	LHIIEVGTPPTGNQP	2197.59	Filtered	Filtered	Filtered	Filtered	Filtered
Q00610_T235_M1	CLTC	Clathrin heavy chain 1	sp|Q00610|CLH1_HUMAN Clathrin heavy chain 1 OS=Homo sapiens OX=9606 GN=CLTC PE=1 SV=5	1	Phospho (STY)	T	235	LHIIEVGTPPTGNQP	2197.59	Filtered	Filtered	Filtered	Filtered	Filtered
A0A087WVQ6_S1020_M1	CLTC	Clathrin heavy chain	tr|A0A087WVQ6|A0A087WVQ6_HUMAN Clathrin heavy chain OS=Homo sapiens OX=9606 GN=CLTC PE=1 SV=1	1	Phospho (STY)	S	1020	EKIVLDNSVFSEHRN	225.5	Filtered	344.26	Filtered	Filtered	Filtered
A0A8V8TQ14_S1021_M1	CLTC	Clathrin heavy chain	tr|A0A8V8TQ14|A0A8V8TQ14_HUMAN Clathrin heavy chain OS=Homo sapiens OX=9606 GN=CLTC PE=1 SV=	1	Phospho (STY)	S	1021	EKIVLDNSVFSEHRN	225.5	Filtered	344.26	Filtered	Filtered	Filtered
A0A8V8TR47_S1020_M1	CLTC	Clathrin heavy chain	tr|A0A8V8TR47|A0A8V8TR47_HUMAN Clathrin heavy chain OS=Homo sapiens OX=9606 GN=CLTC PE=1 SV=1	1	Phospho (STY)	S	1020	EKIVLDNSVFSEHRN	225.5	Filtered	344.26	Filtered	Filtered	Filtered
A0A8V8TRF0_S1017_M1	CLTC	Clathrin heavy chain	tr|A0A8V8TRF0|A0A8V8TRF0_HUMAN Clathrin heavy chain OS=Homo sapiens OX=9606 GN=CLTC PE=1 SV=1	1	Phospho (STY)	S	1017	EKIVLDNSVFSEHRN	225.5	Filtered	344.26	Filtered	Filtered	Filtered
K7EJJ5_S1016_M1	CLTC	Clathrin heavy chain	tr|K7EJJ5|K7EJJ5_HUMAN Clathrin heavy chain OS=Homo sapiens OX=9606 GN=CLTC PE=1 SV=2	1	Phospho (STY)	S	1016	EKIVLDNSVFSEHRN	225.5	Filtered	344.26	Filtered	Filtered	Filtered
Q00610_S1016_M1	CLTC	Clathrin heavy chain 1	sp|Q00610|CLH1_HUMAN Clathrin heavy chain 1 OS=Homo sapiens OX=9606 GN=CLTC PE=1 SV=5	1	Phospho (STY)	S	1016	EKIVLDNSVFSEHRN	225.5	Filtered	344.26	Filtered	Filtered	Filtered
A0A087WVQ6_S67_M1	CLTC	Clathrin heavy chain	tr|A0A087WVQ6|A0A087WVQ6_HUMAN Clathrin heavy chain OS=Homo sapiens OX=9606 GN=CLTC PE=1 SV=1	1	Phospho (STY)	S	67	NPIRRPISADSAIMN	110.732	212.476	217.117	Filtered	Filtered	Filtered
A0A8V8TQ14_S67_M1	CLTC	Clathrin heavy chain	tr|A0A8V8TQ14|A0A8V8TQ14_HUMAN Clathrin heavy chain OS=Homo sapiens OX=9606 GN=CLTC PE=1 SV=	1	Phospho (STY)	S	67	NPIRRPISADSAIMN	110.732	212.476	217.117	Filtered	Filtered	Filtered
A0A8V8TR47_S67_M1	CLTC	Clathrin heavy chain	tr|A0A8V8TR47|A0A8V8TR47_HUMAN Clathrin heavy chain OS=Homo sapiens OX=9606 GN=CLTC PE=1 SV=1	1	Phospho (STY)	S	67	NPIRRPISADSAIMN	110.732	212.476	217.117	Filtered	Filtered	Filtered
A0A8V8TRF0_S67_M1	CLTC	Clathrin heavy chain	tr|A0A8V8TRF0|A0A8V8TRF0_HUMAN Clathrin heavy chain OS=Homo sapiens OX=9606 GN=CLTC PE=1 SV=1	1	Phospho (STY)	S	67	NPIRRPISADSAIMN	110.732	212.476	217.117	Filtered	Filtered	Filtered
K7EJJ5_S67_M1	CLTC	Clathrin heavy chain	tr|K7EJJ5|K7EJJ5_HUMAN Clathrin heavy chain OS=Homo sapiens OX=9606 GN=CLTC PE=1 SV=2	1	Phospho (STY)	S	67	NPIRRPISADSAIMN	110.732	212.476	217.117	Filtered	Filtered	Filtered
Q00610_S67_M1	CLTC	Clathrin heavy chain 1	sp|Q00610|CLH1_HUMAN Clathrin heavy chain 1 OS=Homo sapiens OX=9606 GN=CLTC PE=1 SV=5	1	Phospho (STY)	S	67	NPIRRPISADSAIMN	110.732	212.476	217.117	Filtered	Filtered	Filtered
A0A087WVQ6_S70_M1	CLTC	Clathrin heavy chain	tr|A0A087WVQ6|A0A087WVQ6_HUMAN Clathrin heavy chain OS=Homo sapiens OX=9606 GN=CLTC PE=1 SV=1	1	Phospho (STY)	S	70	RRPISADSAIMNPAS	224.839	Filtered	Filtered	Filtered	Filtered	Filtered
A0A8V8TQ14_S70_M1	CLTC	Clathrin heavy chain	tr|A0A8V8TQ14|A0A8V8TQ14_HUMAN Clathrin heavy chain OS=Homo sapiens OX=9606 GN=CLTC PE=1 SV=	1	Phospho (STY)	S	70	RRPISADSAIMNPAS	224.839	Filtered	Filtered	Filtered	Filtered	Filtered
A0A8V8TR47_S70_M1	CLTC	Clathrin heavy chain	tr|A0A8V8TR47|A0A8V8TR47_HUMAN Clathrin heavy chain OS=Homo sapiens OX=9606 GN=CLTC PE=1 SV=1	1	Phospho (STY)	S	70	RRPISADSAIMNPAS	224.839	Filtered	Filtered	Filtered	Filtered	Filtered
A0A8V8TRF0_S70_M1	CLTC	Clathrin heavy chain	tr|A0A8V8TRF0|A0A8V8TRF0_HUMAN Clathrin heavy chain OS=Homo sapiens OX=9606 GN=CLTC PE=1 SV=1	1	Phospho (STY)	S	70	RRPISADSAIMNPAS	224.839	Filtered	Filtered	Filtered	Filtered	Filtered
K7EJJ5_S70_M1	CLTC	Clathrin heavy chain	tr|K7EJJ5|K7EJJ5_HUMAN Clathrin heavy chain OS=Homo sapiens OX=9606 GN=CLTC PE=1 SV=2	1	Phospho (STY)	S	70	RRPISADSAIMNPAS	224.839	Filtered	Filtered	Filtered	Filtered	Filtered
Q00610_S70_M1	CLTC	Clathrin heavy chain 1	sp|Q00610|CLH1_HUMAN Clathrin heavy chain 1 OS=Homo sapiens OX=9606 GN=CLTC PE=1 SV=5	1	Phospho (STY)	S	70	RRPISADSAIMNPAS	224.839	Filtered	Filtered	Filtered	Filtered	Filtered
A0A087WVQ6_S1171_M1	CLTC	Clathrin heavy chain	tr|A0A087WVQ6|A0A087WVQ6_HUMAN Clathrin heavy chain OS=Homo sapiens OX=9606 GN=CLTC PE=1 SV=1	1	Phospho (STY)	S	1171	ARKKARESYVETELI	Filtered	Filtered	Filtered	109.573	Filtered	Filtered
A0A8V8TQ14_S1172_M1	CLTC	Clathrin heavy chain	tr|A0A8V8TQ14|A0A8V8TQ14_HUMAN Clathrin heavy chain OS=Homo sapiens OX=9606 GN=CLTC PE=1 SV=	1	Phospho (STY)	S	1172	ARKKARESYVETELI	Filtered	Filtered	Filtered	109.573	Filtered	Filtered
A0A8V8TR47_S1171_M1	CLTC	Clathrin heavy chain	tr|A0A8V8TR47|A0A8V8TR47_HUMAN Clathrin heavy chain OS=Homo sapiens OX=9606 GN=CLTC PE=1 SV=1	1	Phospho (STY)	S	1171	ARKKARESYVETELI	Filtered	Filtered	Filtered	109.573	Filtered	Filtered
A0A8V8TRF0_S1168_M1	CLTC	Clathrin heavy chain	tr|A0A8V8TRF0|A0A8V8TRF0_HUMAN Clathrin heavy chain OS=Homo sapiens OX=9606 GN=CLTC PE=1 SV=1	1	Phospho (STY)	S	1168	ARKKARESYVETELI	Filtered	Filtered	Filtered	109.573	Filtered	Filtered
K7EJJ5_S1167_M1	CLTC	Clathrin heavy chain	tr|K7EJJ5|K7EJJ5_HUMAN Clathrin heavy chain OS=Homo sapiens OX=9606 GN=CLTC PE=1 SV=2	1	Phospho (STY)	S	1167	ARKKARESYVETELI	Filtered	Filtered	Filtered	109.573	Filtered	Filtered
Q00610_S1167_M1	CLTC	Clathrin heavy chain 1	sp|Q00610|CLH1_HUMAN Clathrin heavy chain 1 OS=Homo sapiens OX=9606 GN=CLTC PE=1 SV=5	1	Phospho (STY)	S	1167	ARKKARESYVETELI	Filtered	Filtered	Filtered	109.573	Filtered	Filtered
A0A087WVT6_S312_M1	SSBP3	Single-stranded DNA-binding protein 3	tr|A0A087WVT6|A0A087WVT6_HUMAN Single-stranded DNA-binding protein 3 OS=Homo sapiens OX=9606 GN=SSBP3 PE=1 SV=1	1	Phospho (STY)	S	312	IDGLPKNSPNNISGI	1794.12	1330.87	1542.08	1391.36	2713.56	2314.29
A4D1V8_S205_M1	-	-	tr|A4D1V8|A4D1V8_HUMAN Similar to sequence-specific single-stranded-DNA-binding	1	Phospho (STY)	S	205	IDGLPKNSPNNISGI	1794.12	1330.87	1542.08	1391.36	2713.56	2314.29
Q9BT57_S175_M1	SSBP3	SSBP3 protein (Fragment)	tr|Q9BT57|Q9BT57_HUMAN SSBP3 protein (Fragment) OS=Homo sapiens OX=9606 GN=SSBP3 PE=2 SV=2	1	Phospho (STY)	S	175	IDGLPKNSPNNISGI	1794.12	1330.87	1542.08	1391.36	2713.56	2314.29
Q9BWW4_S347_M1	SSBP3	Single-stranded DNA-binding protein 3	sp|Q9BWW4|SSBP3_HUMAN Single-stranded DNA-binding protein 3 OS=Homo sapiens OX=9606 GN=SSBP3 PE=1 SV=1	1	Phospho (STY)	S	347	IDGLPKNSPNNISGI	1794.12	1330.87	1542.08	1391.36	2713.56	2314.29
Q9NW25_S237_M1	SSBP3	Single stranded DNA binding protein 3	tr|Q9NW25|Q9NW25_HUMAN Single stranded DNA binding protein 3 OS=Homo sapiens OX=9606 GN=SSBP3 PE=1 SV=1	1	Phospho (STY)	S	237	IDGLPKNSPNNISGI	1794.12	1330.87	1542.08	1391.36	2713.56	2314.29
A0A087WVW8_S54_M1	SLC38A3	Solute carrier family 38 member 3 (Fragment)	tr|A0A087WVW8|A0A087WVW8_HUMAN Solute carrier family 38 member 3 (Fragment) OS=Homo sapiens OX=9606 GN=SLC38A3 PE=1 SV=1	1	Phospho (STY)	S	54	SFLQKSPSKEPHFTD	4452.95	1005.34	3216.9	Filtered	3564.04	1113.81
A0A087X175_S54_M1	SLC38A3	Solute carrier family 38 member 3	tr|A0A087X175|A0A087X175_HUMAN Solute carrier family 38 member 3 OS=Homo sapiens OX=9606 GN=SLC38A3 PE=1 SV=	1	Phospho (STY)	S	54	SFLQKSPSKEPHFTD	4452.95	1005.34	3216.9	Filtered	3564.04	1113.81
A0A087X1Q4_S54_M1	SLC38A3	Solute carrier family 38 member 3 (Fragment)	tr|A0A087X1Q4|A0A087X1Q4_HUMAN Solute carrier family 38 member 3 (Fragment) OS=Homo sapiens OX=9606 GN=SLC38A3 PE=1 SV=6	1	Phospho (STY)	S	54	SFLQKSPSKEPHFTD	4452.95	1005.34	3216.9	Filtered	3564.04	1113.81
Q99624_S54_M1	SLC38A3	Sodium-coupled neutral amino acid transporter 3	sp|Q99624|S38A3_HUMAN Sodium-coupled neutral amino acid transporter 3 OS=Homo sapiens OX=9606 GN=SLC38A3 PE=1 SV=1	1	Phospho (STY)	S	54	SFLQKSPSKEPHFTD	4452.95	1005.34	3216.9	Filtered	3564.04	1113.81
A0A087WVW8_S52_M1	SLC38A3	Solute carrier family 38 member 3 (Fragment)	tr|A0A087WVW8|A0A087WVW8_HUMAN Solute carrier family 38 member 3 (Fragment) OS=Homo sapiens OX=9606 GN=SLC38A3 PE=1 SV=1	1	Phospho (STY)	S	52	GKSFLQKSPSKEPHF	Filtered	2389.11	Filtered	Filtered	Filtered	2611.1
A0A087X175_S52_M1	SLC38A3	Solute carrier family 38 member 3	tr|A0A087X175|A0A087X175_HUMAN Solute carrier family 38 member 3 OS=Homo sapiens OX=9606 GN=SLC38A3 PE=1 SV=	1	Phospho (STY)	S	52	GKSFLQKSPSKEPHF	Filtered	2389.11	Filtered	Filtered	Filtered	2611.1
A0A087X1Q4_S52_M1	SLC38A3	Solute carrier family 38 member 3 (Fragment)	tr|A0A087X1Q4|A0A087X1Q4_HUMAN Solute carrier family 38 member 3 (Fragment) OS=Homo sapiens OX=9606 GN=SLC38A3 PE=1 SV=6	1	Phospho (STY)	S	52	GKSFLQKSPSKEPHF	Filtered	2389.11	Filtered	Filtered	Filtered	2611.1
Q99624_S52_M1	SLC38A3	Sodium-coupled neutral amino acid transporter 3	sp|Q99624|S38A3_HUMAN Sodium-coupled neutral amino acid transporter 3 OS=Homo sapiens OX=9606 GN=SLC38A3 PE=1 SV=1	1	Phospho (STY)	S	52	GKSFLQKSPSKEPHF	Filtered	2389.11	Filtered	Filtered	Filtered	2611.1
A0A087WW88_S215_M1	CHMP2B	Charged multivesicular body protein 2B	tr|A0A087WW88|A0A087WW88_HUMAN Charged multivesicular body protein 2B OS=Homo sapiens OX=9606 GN=CHMP2B PE=1 SV=2	1	Phospho (STY)	S	215	STSKATISDEEIERQ	39022	40305.7	52766.3	73004.2	55564.8	57531.4
Q9UQN3_S199_M1	CHMP2B	Charged multivesicular body protein 2b	sp|Q9UQN3|CHM2B_HUMAN Charged multivesicular body protein 2b OS=Homo sapiens OX=9606 GN=CHMP2B PE=1 SV=1	1	Phospho (STY)	S	199	STSKATISDEEIERQ	39022	40305.7	52766.3	73004.2	55564.8	57531.4
A0A087WWA3_S1461_M1	KIF1B	Kinesin family member 1B	tr|A0A087WWA3|A0A087WWA3_HUMAN Kinesin family member 1B OS=Homo sapiens OX=9606 GN=KIF1B PE=1 SV=1	1	Phospho (STY)	S	1461	GWRPRGDSLILEHQW	5145.65	6211.47	5284.5	6686.84	5220.71	6260.05
A0A8Q3WLB2_S1508_M1	KIF1B	Kinesin family member 1B	tr|A0A8Q3WLB2|A0A8Q3WLB2_HUMAN Kinesin family member 1B OS=Homo sapiens OX=9606 GN=KIF1B PE=1 SV=1	1	Phospho (STY)	S	1508	GWRPRGDSLILEHQW	5145.65	6211.47	5284.5	6686.84	5220.71	6260.05
A0A8Q3WLB3_S1462_M1	KIF1B	Kinesin family member 1B	tr|A0A8Q3WLB3|A0A8Q3WLB3_HUMAN Kinesin family member 1B OS=Homo sapiens OX=9606 GN=KIF1B PE=1 SV=1	1	Phospho (STY)	S	1462	GWRPRGDSLILEHQW	5145.65	6211.47	5284.5	6686.84	5220.71	6260.05
A0A8Q3WM94_S1462_M1	KIF1B	Kinesin family member 1B	tr|A0A8Q3WM94|A0A8Q3WM94_HUMAN Kinesin family member 1B OS=Homo sapiens OX=9606 GN=KIF1B PE=1 SV=1	1	Phospho (STY)	S	1462	GWRPRGDSLILEHQW	5145.65	6211.47	5284.5	6686.84	5220.71	6260.05
O60333_S1487_M1	KIF1B	Kinesin-like protein KIF1B	sp|O60333|KIF1B_HUMAN Kinesin-like protein KIF1B OS=Homo sapiens OX=9606 GN=KIF1B PE=1 SV=5	1	Phospho (STY)	S	1487	GWRPRGDSLILEHQW	5145.65	6211.47	5284.5	6686.84	5220.71	6260.05
Q4R9M7_S1447_M1	KIF1Bbeta	Kinesin family member 1Bbeta isoform IV	tr|Q4R9M7|Q4R9M7_HUMAN Kinesin family member 1Bbeta isoform IV OS=Homo sapiens OX=9606 GN=KIF1Bbeta PE=2 SV=1	1	Phospho (STY)	S	1447	GWRPRGDSLILEHQW	5145.65	6211.47	5284.5	6686.84	5220.71	6260.05
Q4R9M8_S1461_M1	KIF1Bbeta	Kinesin family member 1Bbeta isoform III	tr|Q4R9M8|Q4R9M8_HUMAN Kinesin family member 1Bbeta isoform III OS=Homo sapiens OX=9606 GN=KIF1Bbeta PE=2 SV=1	1	Phospho (STY)	S	1461	GWRPRGDSLILEHQW	5145.65	6211.47	5284.5	6686.84	5220.71	6260.05
Q4R9M9_S1473_M1	KIF1B	Kinesin family member 1B	tr|Q4R9M9|Q4R9M9_HUMAN Kinesin family member 1B OS=Homo sapiens OX=9606 GN=KIF1B PE=1 SV=1	1	Phospho (STY)	S	1473	GWRPRGDSLILEHQW	5145.65	6211.47	5284.5	6686.84	5220.71	6260.05
A0A087WWA3_S1633_M1	KIF1B	Kinesin family member 1B	tr|A0A087WWA3|A0A087WWA3_HUMAN Kinesin family member 1B OS=Homo sapiens OX=9606 GN=KIF1B PE=1 SV=1	1	Phospho (STY)	S	1633	EANSRASSPCPEFEQ	1540.64	Filtered	Filtered	Filtered	Filtered	Filtered
A0A8Q3WLB2_S1680_M1	KIF1B	Kinesin family member 1B	tr|A0A8Q3WLB2|A0A8Q3WLB2_HUMAN Kinesin family member 1B OS=Homo sapiens OX=9606 GN=KIF1B PE=1 SV=1	1	Phospho (STY)	S	1680	EANSRASSPCPEFEQ	1540.64	Filtered	Filtered	Filtered	Filtered	Filtered
A0A8Q3WLB3_S1634_M1	KIF1B	Kinesin family member 1B	tr|A0A8Q3WLB3|A0A8Q3WLB3_HUMAN Kinesin family member 1B OS=Homo sapiens OX=9606 GN=KIF1B PE=1 SV=1	1	Phospho (STY)	S	1634	EANSRASSPCPEFEQ	1540.64	Filtered	Filtered	Filtered	Filtered	Filtered
A0A8Q3WM94_S1634_M1	KIF1B	Kinesin family member 1B	tr|A0A8Q3WM94|A0A8Q3WM94_HUMAN Kinesin family member 1B OS=Homo sapiens OX=9606 GN=KIF1B PE=1 SV=1	1	Phospho (STY)	S	1634	EANSRASSPCPEFEQ	1540.64	Filtered	Filtered	Filtered	Filtered	Filtered
O60333_S1659_M1	KIF1B	Kinesin-like protein KIF1B	sp|O60333|KIF1B_HUMAN Kinesin-like protein KIF1B OS=Homo sapiens OX=9606 GN=KIF1B PE=1 SV=5	1	Phospho (STY)	S	1659	EANSRASSPCPEFEQ	1540.64	Filtered	Filtered	Filtered	Filtered	Filtered
Q4R9M7_S1619_M1	KIF1Bbeta	Kinesin family member 1Bbeta isoform IV	tr|Q4R9M7|Q4R9M7_HUMAN Kinesin family member 1Bbeta isoform IV OS=Homo sapiens OX=9606 GN=KIF1Bbeta PE=2 SV=1	1	Phospho (STY)	S	1619	EANSRASSPCPEFEQ	1540.64	Filtered	Filtered	Filtered	Filtered	Filtered
Q4R9M8_S1633_M1	KIF1Bbeta	Kinesin family member 1Bbeta isoform III	tr|Q4R9M8|Q4R9M8_HUMAN Kinesin family member 1Bbeta isoform III OS=Homo sapiens OX=9606 GN=KIF1Bbeta PE=2 SV=1	1	Phospho (STY)	S	1633	EANSRASSPCPEFEQ	1540.64	Filtered	Filtered	Filtered	Filtered	Filtered
Q4R9M9_S1645_M1	KIF1B	Kinesin family member 1B	tr|Q4R9M9|Q4R9M9_HUMAN Kinesin family member 1B OS=Homo sapiens OX=9606 GN=KIF1B PE=1 SV=1	1	Phospho (STY)	S	1645	EANSRASSPCPEFEQ	1540.64	Filtered	Filtered	Filtered	Filtered	Filtered
A0A087WWA3_S1428_M1	KIF1B	Kinesin family member 1B	tr|A0A087WWA3|A0A087WWA3_HUMAN Kinesin family member 1B OS=Homo sapiens OX=9606 GN=KIF1B PE=1 SV=1	1	Phospho (STY)	S	1428	CKMSDTGSPGMQRRR	520.985	490.019	980.017	923.122	746.379	1249.85
A0A8Q3WLB2_S1475_M1	KIF1B	Kinesin family member 1B	tr|A0A8Q3WLB2|A0A8Q3WLB2_HUMAN Kinesin family member 1B OS=Homo sapiens OX=9606 GN=KIF1B PE=1 SV=1	1	Phospho (STY)	S	1475	CKMSDTGSPGMQRRR	520.985	490.019	980.017	923.122	746.379	1249.85
A0A8Q3WLB3_S1429_M1	KIF1B	Kinesin family member 1B	tr|A0A8Q3WLB3|A0A8Q3WLB3_HUMAN Kinesin family member 1B OS=Homo sapiens OX=9606 GN=KIF1B PE=1 SV=1	1	Phospho (STY)	S	1429	CKMSDTGSPGMQRRR	520.985	490.019	980.017	923.122	746.379	1249.85
A0A8Q3WM94_S1429_M1	KIF1B	Kinesin family member 1B	tr|A0A8Q3WM94|A0A8Q3WM94_HUMAN Kinesin family member 1B OS=Homo sapiens OX=9606 GN=KIF1B PE=1 SV=1	1	Phospho (STY)	S	1429	CKMSDTGSPGMQRRR	520.985	490.019	980.017	923.122	746.379	1249.85
O60333_S1454_M1	KIF1B	Kinesin-like protein KIF1B	sp|O60333|KIF1B_HUMAN Kinesin-like protein KIF1B OS=Homo sapiens OX=9606 GN=KIF1B PE=1 SV=5	1	Phospho (STY)	S	1454	CKMSDTGSPGMQRRR	520.985	490.019	980.017	923.122	746.379	1249.85
Q4R9M7_S1414_M1	KIF1Bbeta	Kinesin family member 1Bbeta isoform IV	tr|Q4R9M7|Q4R9M7_HUMAN Kinesin family member 1Bbeta isoform IV OS=Homo sapiens OX=9606 GN=KIF1Bbeta PE=2 SV=1	1	Phospho (STY)	S	1414	CKMSDTGSPGMQRRR	520.985	490.019	980.017	923.122	746.379	1249.85
Q4R9M8_S1428_M1	KIF1Bbeta	Kinesin family member 1Bbeta isoform III	tr|Q4R9M8|Q4R9M8_HUMAN Kinesin family member 1Bbeta isoform III OS=Homo sapiens OX=9606 GN=KIF1Bbeta PE=2 SV=1	1	Phospho (STY)	S	1428	CKMSDTGSPGMQRRR	520.985	490.019	980.017	923.122	746.379	1249.85
Q4R9M9_S1440_M1	KIF1B	Kinesin family member 1B	tr|Q4R9M9|Q4R9M9_HUMAN Kinesin family member 1B OS=Homo sapiens OX=9606 GN=KIF1B PE=1 SV=1	1	Phospho (STY)	S	1440	CKMSDTGSPGMQRRR	520.985	490.019	980.017	923.122	746.379	1249.85
A0A087WWA3_S1587_M1	KIF1B	Kinesin family member 1B	tr|A0A087WWA3|A0A087WWA3_HUMAN Kinesin family member 1B OS=Homo sapiens OX=9606 GN=KIF1B PE=1 SV=1	1	Phospho (STY)	S	1587	DCKLSDISPIGRDPS	645.045	784.386	687.237	Filtered	Filtered	568.463
A0A8Q3WLB2_S1634_M1	KIF1B	Kinesin family member 1B	tr|A0A8Q3WLB2|A0A8Q3WLB2_HUMAN Kinesin family member 1B OS=Homo sapiens OX=9606 GN=KIF1B PE=1 SV=1	1	Phospho (STY)	S	1634	DCKLSDISPIGRDPS	645.045	784.386	687.237	Filtered	Filtered	568.463
A0A8Q3WLB3_S1588_M1	KIF1B	Kinesin family member 1B	tr|A0A8Q3WLB3|A0A8Q3WLB3_HUMAN Kinesin family member 1B OS=Homo sapiens OX=9606 GN=KIF1B PE=1 SV=1	1	Phospho (STY)	S	1588	DCKLSDISPIGRDPS	645.045	784.386	687.237	Filtered	Filtered	568.463
A0A8Q3WM94_S1588_M1	KIF1B	Kinesin family member 1B	tr|A0A8Q3WM94|A0A8Q3WM94_HUMAN Kinesin family member 1B OS=Homo sapiens OX=9606 GN=KIF1B PE=1 SV=1	1	Phospho (STY)	S	1588	DCKLSDISPIGRDPS	645.045	784.386	687.237	Filtered	Filtered	568.463
O60333_S1613_M1	KIF1B	Kinesin-like protein KIF1B	sp|O60333|KIF1B_HUMAN Kinesin-like protein KIF1B OS=Homo sapiens OX=9606 GN=KIF1B PE=1 SV=5	1	Phospho (STY)	S	1613	DCKLSDISPIGRDPS	645.045	784.386	687.237	Filtered	Filtered	568.463
Q4R9M7_S1573_M1	KIF1Bbeta	Kinesin family member 1Bbeta isoform IV	tr|Q4R9M7|Q4R9M7_HUMAN Kinesin family member 1Bbeta isoform IV OS=Homo sapiens OX=9606 GN=KIF1Bbeta PE=2 SV=1	1	Phospho (STY)	S	1573	DCKLSDISPIGRDPS	645.045	784.386	687.237	Filtered	Filtered	568.463
Q4R9M8_S1587_M1	KIF1Bbeta	Kinesin family member 1Bbeta isoform III	tr|Q4R9M8|Q4R9M8_HUMAN Kinesin family member 1Bbeta isoform III OS=Homo sapiens OX=9606 GN=KIF1Bbeta PE=2 SV=1	1	Phospho (STY)	S	1587	DCKLSDISPIGRDPS	645.045	784.386	687.237	Filtered	Filtered	568.463
Q4R9M9_S1599_M1	KIF1B	Kinesin family member 1B	tr|Q4R9M9|Q4R9M9_HUMAN Kinesin family member 1B OS=Homo sapiens OX=9606 GN=KIF1B PE=1 SV=1	1	Phospho (STY)	S	1599	DCKLSDISPIGRDPS	645.045	784.386	687.237	Filtered	Filtered	568.463
A0A087WWA3_S1031_M1	KIF1B	Kinesin family member 1B	tr|A0A087WWA3|A0A087WWA3_HUMAN Kinesin family member 1B OS=Homo sapiens OX=9606 GN=KIF1B PE=1 SV=1	1	Phospho (STY)	S	1031	AMTRSGLSLEELRIV	1426.53	956.445	1579.8	1393.45	1478.5	1315.36
A0A8Q3WLB2_S1011_M1	KIF1B	Kinesin family member 1B	tr|A0A8Q3WLB2|A0A8Q3WLB2_HUMAN Kinesin family member 1B OS=Homo sapiens OX=9606 GN=KIF1B PE=1 SV=1	1	Phospho (STY)	S	1011	AMTRSGLSLEELRIV	1426.53	956.445	1579.8	1393.45	1478.5	1315.36
A0A8Q3WLB3_S1032_M1	KIF1B	Kinesin family member 1B	tr|A0A8Q3WLB3|A0A8Q3WLB3_HUMAN Kinesin family member 1B OS=Homo sapiens OX=9606 GN=KIF1B PE=1 SV=1	1	Phospho (STY)	S	1032	AMTRSGLSLEELRIV	1426.53	956.445	1579.8	1393.45	1478.5	1315.36
A0A8Q3WM94_S1032_M1	KIF1B	Kinesin family member 1B	tr|A0A8Q3WM94|A0A8Q3WM94_HUMAN Kinesin family member 1B OS=Homo sapiens OX=9606 GN=KIF1B PE=1 SV=1	1	Phospho (STY)	S	1032	AMTRSGLSLEELRIV	1426.53	956.445	1579.8	1393.45	1478.5	1315.36
O60333_S1057_M1	KIF1B	Kinesin-like protein KIF1B	sp|O60333|KIF1B_HUMAN Kinesin-like protein KIF1B OS=Homo sapiens OX=9606 GN=KIF1B PE=1 SV=5	1	Phospho (STY)	S	1057	AMTRSGLSLEELRIV	1426.53	956.445	1579.8	1393.45	1478.5	1315.36
Q4R9M7_S1017_M1	KIF1Bbeta	Kinesin family member 1Bbeta isoform IV	tr|Q4R9M7|Q4R9M7_HUMAN Kinesin family member 1Bbeta isoform IV OS=Homo sapiens OX=9606 GN=KIF1Bbeta PE=2 SV=1	1	Phospho (STY)	S	1017	AMTRSGLSLEELRIV	1426.53	956.445	1579.8	1393.45	1478.5	1315.36
Q4R9M8_S1031_M1	KIF1Bbeta	Kinesin family member 1Bbeta isoform III	tr|Q4R9M8|Q4R9M8_HUMAN Kinesin family member 1Bbeta isoform III OS=Homo sapiens OX=9606 GN=KIF1Bbeta PE=2 SV=1	1	Phospho (STY)	S	1031	AMTRSGLSLEELRIV	1426.53	956.445	1579.8	1393.45	1478.5	1315.36
Q4R9M9_S1043_M1	KIF1B	Kinesin family member 1B	tr|Q4R9M9|Q4R9M9_HUMAN Kinesin family member 1B OS=Homo sapiens OX=9606 GN=KIF1B PE=1 SV=1	1	Phospho (STY)	S	1043	AMTRSGLSLEELRIV	1426.53	956.445	1579.8	1393.45	1478.5	1315.36
A0A087WWH3_T873_M1	BICRA	BRD4-interacting chromatin-remodeling complex-associated protein	tr|A0A087WWH3|A0A087WWH3_HUMAN BRD4-interacting chromatin-remodeling complex-associated protein OS=Homo sapiens OX=9606 GN=BICRA PE=1 SV=1	1	Phospho (STY)	T	873	KSPTPPPTLHLVPEP	3459.99	111.291	Filtered	Filtered	Filtered	Filtered
Q9NZM4_T925_M1	BICRA	BRD4-interacting chromatin-remodeling complex-associated protein	sp|Q9NZM4|BICRA_HUMAN BRD4-interacting chromatin-remodeling complex-associated protein OS=Homo sapiens OX=9606 GN=BICRA PE=1 SV=2	1	Phospho (STY)	T	925	KSPTPPPTLHLVPEP	3459.99	111.291	Filtered	Filtered	Filtered	Filtered
A0A087WWH3_T869_M1	BICRA	BRD4-interacting chromatin-remodeling complex-associated protein	tr|A0A087WWH3|A0A087WWH3_HUMAN BRD4-interacting chromatin-remodeling complex-associated protein OS=Homo sapiens OX=9606 GN=BICRA PE=1 SV=1	1	Phospho (STY)	T	869	QGPHKSPTPPPTLHL	Filtered	3348.07	3359.68	Filtered	Filtered	Filtered
Q9NZM4_T921_M1	BICRA	BRD4-interacting chromatin-remodeling complex-associated protein	sp|Q9NZM4|BICRA_HUMAN BRD4-interacting chromatin-remodeling complex-associated protein OS=Homo sapiens OX=9606 GN=BICRA PE=1 SV=2	1	Phospho (STY)	T	921	QGPHKSPTPPPTLHL	Filtered	3348.07	3359.68	Filtered	Filtered	Filtered
A0A087WWH3_S867_M1	BICRA	BRD4-interacting chromatin-remodeling complex-associated protein	tr|A0A087WWH3|A0A087WWH3_HUMAN BRD4-interacting chromatin-remodeling complex-associated protein OS=Homo sapiens OX=9606 GN=BICRA PE=1 SV=1	1	Phospho (STY)	S	867	PSQGPHKSPTPPPTL	Filtered	Filtered	Filtered	Filtered	2079.58	Filtered
Q9NZM4_S919_M1	BICRA	BRD4-interacting chromatin-remodeling complex-associated protein	sp|Q9NZM4|BICRA_HUMAN BRD4-interacting chromatin-remodeling complex-associated protein OS=Homo sapiens OX=9606 GN=BICRA PE=1 SV=2	1	Phospho (STY)	S	919	PSQGPHKSPTPPPTL	Filtered	Filtered	Filtered	Filtered	2079.58	Filtered
A0A087WWP4_S250_M1	RBM15	RNA binding motif protein 15	tr|A0A087WWP4|A0A087WWP4_HUMAN RNA binding motif protein 15 OS=Homo sapiens OX=9606 GN=RBM15 PE=1 SV=1	1	Phospho (STY)	S	250	GGGQRSLSPGGAALG	119898	132163	130814	133772	105405	106308
A0A499FJY3_S250_M1	RBM15	RNA binding motif protein 15	tr|A0A499FJY3|A0A499FJY3_HUMAN RNA binding motif protein 15 OS=Homo sapiens OX=9606 GN=RBM15 PE=1 SV=1	1	Phospho (STY)	S	250	GGGQRSLSPGGAALG	119898	132163	130814	133772	105405	106308
Q96T37_S294_M1	RBM15	RNA-binding protein 15	sp|Q96T37|RBM15_HUMAN RNA-binding protein 15 OS=Homo sapiens OX=9606 GN=RBM15 PE=1 SV=2	1	Phospho (STY)	S	294	GGGQRSLSPGGAALG	119898	132163	130814	133772	105405	106308
A0A087WWP4_S215_M2	RBM15	RNA binding motif protein 15	tr|A0A087WWP4|A0A087WWP4_HUMAN RNA binding motif protein 15 OS=Homo sapiens OX=9606 GN=RBM15 PE=1 SV=1	2	Phospho (STY)	S	215	VSRRRSRSPLDKDTY	106308	97348.9	70018.3	69523.9	114095	97607.3
A0A087WWP4_S213_M2	RBM15	RNA binding motif protein 15	tr|A0A087WWP4|A0A087WWP4_HUMAN RNA binding motif protein 15 OS=Homo sapiens OX=9606 GN=RBM15 PE=1 SV=1	2	Phospho (STY)	S	213	VYVSRRRSRSPLDKD	106308	97348.9	70018.3	69523.9	114095	97607.3
A0A499FJY3_S215_M2	RBM15	RNA binding motif protein 15	tr|A0A499FJY3|A0A499FJY3_HUMAN RNA binding motif protein 15 OS=Homo sapiens OX=9606 GN=RBM15 PE=1 SV=1	2	Phospho (STY)	S	215	VSRRRSRSPLDKDTY	106308	97348.9	70018.3	69523.9	114095	97607.3
A0A499FJY3_S213_M2	RBM15	RNA binding motif protein 15	tr|A0A499FJY3|A0A499FJY3_HUMAN RNA binding motif protein 15 OS=Homo sapiens OX=9606 GN=RBM15 PE=1 SV=1	2	Phospho (STY)	S	213	VYVSRRRSRSPLDKD	106308	97348.9	70018.3	69523.9	114095	97607.3
Q96T37_S259_M2	RBM15	RNA-binding protein 15	sp|Q96T37|RBM15_HUMAN RNA-binding protein 15 OS=Homo sapiens OX=9606 GN=RBM15 PE=1 SV=2	2	Phospho (STY)	S	259	VSRRRSRSPLDKDTY	106308	97348.9	70018.3	69523.9	114095	97607.3
Q96T37_S257_M2	RBM15	RNA-binding protein 15	sp|Q96T37|RBM15_HUMAN RNA-binding protein 15 OS=Homo sapiens OX=9606 GN=RBM15 PE=1 SV=2	2	Phospho (STY)	S	257	VYVSRRRSRSPLDKD	106308	97348.9	70018.3	69523.9	114095	97607.3
A0A087WWP4_S215_M1	RBM15	RNA binding motif protein 15	tr|A0A087WWP4|A0A087WWP4_HUMAN RNA binding motif protein 15 OS=Homo sapiens OX=9606 GN=RBM15 PE=1 SV=1	1	Phospho (STY)	S	215	VSRRRSRSPLDKDTY	16850	8652.07	5349.96	2045.82	6823.36	7216.22
A0A499FJY3_S215_M1	RBM15	RNA binding motif protein 15	tr|A0A499FJY3|A0A499FJY3_HUMAN RNA binding motif protein 15 OS=Homo sapiens OX=9606 GN=RBM15 PE=1 SV=1	1	Phospho (STY)	S	215	VSRRRSRSPLDKDTY	16850	8652.07	5349.96	2045.82	6823.36	7216.22
Q96T37_S259_M1	RBM15	RNA-binding protein 15	sp|Q96T37|RBM15_HUMAN RNA-binding protein 15 OS=Homo sapiens OX=9606 GN=RBM15 PE=1 SV=2	1	Phospho (STY)	S	259	VSRRRSRSPLDKDTY	16850	8652.07	5349.96	2045.82	6823.36	7216.22
A0A087WWP4_Y222_M1	RBM15	RNA binding motif protein 15	tr|A0A087WWP4|A0A087WWP4_HUMAN RNA binding motif protein 15 OS=Homo sapiens OX=9606 GN=RBM15 PE=1 SV=1	1	Phospho (STY)	Y	222	SPLDKDTYPPSASVV	Filtered	Filtered	7969.55	6592.34	8043.59	9292.36
A0A499FJY3_Y222_M1	RBM15	RNA binding motif protein 15	tr|A0A499FJY3|A0A499FJY3_HUMAN RNA binding motif protein 15 OS=Homo sapiens OX=9606 GN=RBM15 PE=1 SV=1	1	Phospho (STY)	Y	222	SPLDKDTYPPSASVV	Filtered	Filtered	7969.55	6592.34	8043.59	9292.36
Q96T37_Y266_M1	RBM15	RNA-binding protein 15	sp|Q96T37|RBM15_HUMAN RNA-binding protein 15 OS=Homo sapiens OX=9606 GN=RBM15 PE=1 SV=2	1	Phospho (STY)	Y	266	SPLDKDTYPPSASVV	Filtered	Filtered	7969.55	6592.34	8043.59	9292.36
A0A087WWP4_S656_M1	RBM15	RNA binding motif protein 15	tr|A0A087WWP4|A0A087WWP4_HUMAN RNA binding motif protein 15 OS=Homo sapiens OX=9606 GN=RBM15 PE=1 SV=1	1	Phospho (STY)	S	656	RLLLERPSPIRDRRG	112422	152929	144029	118295	91345.9	87376
A0A499FJY3_S656_M1	RBM15	RNA binding motif protein 15	tr|A0A499FJY3|A0A499FJY3_HUMAN RNA binding motif protein 15 OS=Homo sapiens OX=9606 GN=RBM15 PE=1 SV=1	1	Phospho (STY)	S	656	RLLLERPSPIRDRRG	112422	152929	144029	118295	91345.9	87376
Q96T37_S700_M1	RBM15	RNA-binding protein 15	sp|Q96T37|RBM15_HUMAN RNA-binding protein 15 OS=Homo sapiens OX=9606 GN=RBM15 PE=1 SV=2	1	Phospho (STY)	S	700	RLLLERPSPIRDRRG	112422	152929	144029	118295	91345.9	87376
A0A087WWP4_T524_M1	RBM15	RNA binding motif protein 15	tr|A0A087WWP4|A0A087WWP4_HUMAN RNA binding motif protein 15 OS=Homo sapiens OX=9606 GN=RBM15 PE=1 SV=1	1	Phospho (STY)	T	524	LRGARDRTPPLLYRD	87170.7	113893	111313	90217.2	56380.2	63982.7
A0A499FJY3_T524_M1	RBM15	RNA binding motif protein 15	tr|A0A499FJY3|A0A499FJY3_HUMAN RNA binding motif protein 15 OS=Homo sapiens OX=9606 GN=RBM15 PE=1 SV=1	1	Phospho (STY)	T	524	LRGARDRTPPLLYRD	87170.7	113893	111313	90217.2	56380.2	63982.7
Q96T37_T568_M1	RBM15	RNA-binding protein 15	sp|Q96T37|RBM15_HUMAN RNA-binding protein 15 OS=Homo sapiens OX=9606 GN=RBM15 PE=1 SV=2	1	Phospho (STY)	T	568	LRGARDRTPPLLYRD	87170.7	113893	111313	90217.2	56380.2	63982.7
A0A087WWP4_S612_M1	RBM15	RNA binding motif protein 15	tr|A0A087WWP4|A0A087WWP4_HUMAN RNA binding motif protein 15 OS=Homo sapiens OX=9606 GN=RBM15 PE=1 SV=1	1	Phospho (STY)	S	612	GGRHLDRSPESDRPR	37886.5	41016	34231	28805.8	33759.5	31298.9
A0A499FJY3_S612_M1	RBM15	RNA binding motif protein 15	tr|A0A499FJY3|A0A499FJY3_HUMAN RNA binding motif protein 15 OS=Homo sapiens OX=9606 GN=RBM15 PE=1 SV=1	1	Phospho (STY)	S	612	GGRHLDRSPESDRPR	37886.5	41016	34231	28805.8	33759.5	31298.9
Q96T37_S656_M1	RBM15	RNA-binding protein 15	sp|Q96T37|RBM15_HUMAN RNA-binding protein 15 OS=Homo sapiens OX=9606 GN=RBM15 PE=1 SV=2	1	Phospho (STY)	S	656	GGRHLDRSPESDRPR	37886.5	41016	34231	28805.8	33759.5	31298.9
A0A087WWP4_S615_M1	RBM15	RNA binding motif protein 15	tr|A0A087WWP4|A0A087WWP4_HUMAN RNA binding motif protein 15 OS=Homo sapiens OX=9606 GN=RBM15 PE=1 SV=1	1	Phospho (STY)	S	615	HLDRSPESDRPRKRH	Filtered	Filtered	Filtered	Filtered	Filtered	607.374
A0A499FJY3_S615_M1	RBM15	RNA binding motif protein 15	tr|A0A499FJY3|A0A499FJY3_HUMAN RNA binding motif protein 15 OS=Homo sapiens OX=9606 GN=RBM15 PE=1 SV=1	1	Phospho (STY)	S	615	HLDRSPESDRPRKRH	Filtered	Filtered	Filtered	Filtered	Filtered	607.374
Q96T37_S659_M1	RBM15	RNA-binding protein 15	sp|Q96T37|RBM15_HUMAN RNA-binding protein 15 OS=Homo sapiens OX=9606 GN=RBM15 PE=1 SV=2	1	Phospho (STY)	S	659	HLDRSPESDRPRKRH	Filtered	Filtered	Filtered	Filtered	Filtered	607.374
A0A087WWP4_S615_M2	RBM15	RNA binding motif protein 15	tr|A0A087WWP4|A0A087WWP4_HUMAN RNA binding motif protein 15 OS=Homo sapiens OX=9606 GN=RBM15 PE=1 SV=1	2	Phospho (STY)	S	615	HLDRSPESDRPRKRH	425.846	363.636	228.993	284.025	103.642	525.256
A0A087WWP4_S612_M2	RBM15	RNA binding motif protein 15	tr|A0A087WWP4|A0A087WWP4_HUMAN RNA binding motif protein 15 OS=Homo sapiens OX=9606 GN=RBM15 PE=1 SV=1	2	Phospho (STY)	S	612	GGRHLDRSPESDRPR	425.846	363.636	228.993	284.025	103.642	525.256
A0A499FJY3_S615_M2	RBM15	RNA binding motif protein 15	tr|A0A499FJY3|A0A499FJY3_HUMAN RNA binding motif protein 15 OS=Homo sapiens OX=9606 GN=RBM15 PE=1 SV=1	2	Phospho (STY)	S	615	HLDRSPESDRPRKRH	425.846	363.636	228.993	284.025	103.642	525.256
A0A499FJY3_S612_M2	RBM15	RNA binding motif protein 15	tr|A0A499FJY3|A0A499FJY3_HUMAN RNA binding motif protein 15 OS=Homo sapiens OX=9606 GN=RBM15 PE=1 SV=1	2	Phospho (STY)	S	612	GGRHLDRSPESDRPR	425.846	363.636	228.993	284.025	103.642	525.256
Q96T37_S659_M2	RBM15	RNA-binding protein 15	sp|Q96T37|RBM15_HUMAN RNA-binding protein 15 OS=Homo sapiens OX=9606 GN=RBM15 PE=1 SV=2	2	Phospho (STY)	S	659	HLDRSPESDRPRKRH	425.846	363.636	228.993	284.025	103.642	525.256
Q96T37_S656_M2	RBM15	RNA-binding protein 15	sp|Q96T37|RBM15_HUMAN RNA-binding protein 15 OS=Homo sapiens OX=9606 GN=RBM15 PE=1 SV=2	2	Phospho (STY)	S	656	GGRHLDRSPESDRPR	425.846	363.636	228.993	284.025	103.642	525.256
A0A087WWP4_S630_M2	RBM15	RNA binding motif protein 15	tr|A0A087WWP4|A0A087WWP4_HUMAN RNA binding motif protein 15 OS=Homo sapiens OX=9606 GN=RBM15 PE=1 SV=1	2	Phospho (STY)	S	630	CAPSPDRSPELSSSR	19713.3	18788.6	15514.6	14074.4	19413.2	16790.7
A0A087WWP4_S626_M2	RBM15	RNA binding motif protein 15	tr|A0A087WWP4|A0A087WWP4_HUMAN RNA binding motif protein 15 OS=Homo sapiens OX=9606 GN=RBM15 PE=1 SV=1	2	Phospho (STY)	S	626	RKRHCAPSPDRSPEL	19713.3	18788.6	15514.6	14074.4	19413.2	16790.7
A0A499FJY3_S630_M2	RBM15	RNA binding motif protein 15	tr|A0A499FJY3|A0A499FJY3_HUMAN RNA binding motif protein 15 OS=Homo sapiens OX=9606 GN=RBM15 PE=1 SV=1	2	Phospho (STY)	S	630	CAPSPDRSPELSSSR	19713.3	18788.6	15514.6	14074.4	19413.2	16790.7
A0A499FJY3_S626_M2	RBM15	RNA binding motif protein 15	tr|A0A499FJY3|A0A499FJY3_HUMAN RNA binding motif protein 15 OS=Homo sapiens OX=9606 GN=RBM15 PE=1 SV=1	2	Phospho (STY)	S	626	RKRHCAPSPDRSPEL	19713.3	18788.6	15514.6	14074.4	19413.2	16790.7
Q96T37_S674_M2	RBM15	RNA-binding protein 15	sp|Q96T37|RBM15_HUMAN RNA-binding protein 15 OS=Homo sapiens OX=9606 GN=RBM15 PE=1 SV=2	2	Phospho (STY)	S	674	CAPSPDRSPELSSSR	19713.3	18788.6	15514.6	14074.4	19413.2	16790.7
Q96T37_S670_M2	RBM15	RNA-binding protein 15	sp|Q96T37|RBM15_HUMAN RNA-binding protein 15 OS=Homo sapiens OX=9606 GN=RBM15 PE=1 SV=2	2	Phospho (STY)	S	670	RKRHCAPSPDRSPEL	19713.3	18788.6	15514.6	14074.4	19413.2	16790.7
A0A087WWP4_S626_M1	RBM15	RNA binding motif protein 15	tr|A0A087WWP4|A0A087WWP4_HUMAN RNA binding motif protein 15 OS=Homo sapiens OX=9606 GN=RBM15 PE=1 SV=1	1	Phospho (STY)	S	626	RKRHCAPSPDRSPEL	5338.38	6710.06	4732.83	3607.61	4362.11	3716.02
A0A499FJY3_S626_M1	RBM15	RNA binding motif protein 15	tr|A0A499FJY3|A0A499FJY3_HUMAN RNA binding motif protein 15 OS=Homo sapiens OX=9606 GN=RBM15 PE=1 SV=1	1	Phospho (STY)	S	626	RKRHCAPSPDRSPEL	5338.38	6710.06	4732.83	3607.61	4362.11	3716.02
Q96T37_S670_M1	RBM15	RNA-binding protein 15	sp|Q96T37|RBM15_HUMAN RNA-binding protein 15 OS=Homo sapiens OX=9606 GN=RBM15 PE=1 SV=2	1	Phospho (STY)	S	670	RKRHCAPSPDRSPEL	5338.38	6710.06	4732.83	3607.61	4362.11	3716.02
A0A087WWP4_S630_M1	RBM15	RNA binding motif protein 15	tr|A0A087WWP4|A0A087WWP4_HUMAN RNA binding motif protein 15 OS=Homo sapiens OX=9606 GN=RBM15 PE=1 SV=1	1	Phospho (STY)	S	630	CAPSPDRSPELSSSR	2937.08	3329.6	2415.9	1772.99	2439.86	1771.01
A0A499FJY3_S630_M1	RBM15	RNA binding motif protein 15	tr|A0A499FJY3|A0A499FJY3_HUMAN RNA binding motif protein 15 OS=Homo sapiens OX=9606 GN=RBM15 PE=1 SV=1	1	Phospho (STY)	S	630	CAPSPDRSPELSSSR	2937.08	3329.6	2415.9	1772.99	2439.86	1771.01
Q96T37_S674_M1	RBM15	RNA-binding protein 15	sp|Q96T37|RBM15_HUMAN RNA-binding protein 15 OS=Homo sapiens OX=9606 GN=RBM15 PE=1 SV=2	1	Phospho (STY)	S	674	CAPSPDRSPELSSSR	2937.08	3329.6	2415.9	1772.99	2439.86	1771.01
A0A087WWP4_S697_M1	RBM15	RNA binding motif protein 15	tr|A0A087WWP4|A0A087WWP4_HUMAN RNA binding motif protein 15 OS=Homo sapiens OX=9606 GN=RBM15 PE=1 SV=1	1	Phospho (STY)	S	697	TAPTEGKSPLKKEDR	25266.8	26098.2	25132.5	21975.7	18924.9	20991.3
A0A499FJY3_S697_M1	RBM15	RNA binding motif protein 15	tr|A0A499FJY3|A0A499FJY3_HUMAN RNA binding motif protein 15 OS=Homo sapiens OX=9606 GN=RBM15 PE=1 SV=1	1	Phospho (STY)	S	697	TAPTEGKSPLKKEDR	25266.8	26098.2	25132.5	21975.7	18924.9	20991.3
Q96T37_S741_M1	RBM15	RNA-binding protein 15	sp|Q96T37|RBM15_HUMAN RNA-binding protein 15 OS=Homo sapiens OX=9606 GN=RBM15 PE=1 SV=2	1	Phospho (STY)	S	741	TAPTEGKSPLKKEDR	25266.8	26098.2	25132.5	21975.7	18924.9	20991.3
A0A087WWP4_S84_M1	RBM15	RNA binding motif protein 15	tr|A0A087WWP4|A0A087WWP4_HUMAN RNA binding motif protein 15 OS=Homo sapiens OX=9606 GN=RBM15 PE=1 SV=1	1	Phospho (STY)	S	84	SRLHSYSSPSTKNSS	Filtered	1509.18	2067.19	Filtered	Filtered	1672.44
A0A499FJY3_S84_M1	RBM15	RNA binding motif protein 15	tr|A0A499FJY3|A0A499FJY3_HUMAN RNA binding motif protein 15 OS=Homo sapiens OX=9606 GN=RBM15 PE=1 SV=1	1	Phospho (STY)	S	84	SRLHSYSSPSTKNSS	Filtered	1509.18	2067.19	Filtered	Filtered	1672.44
Q96T37_S128_M1	RBM15	RNA-binding protein 15	sp|Q96T37|RBM15_HUMAN RNA-binding protein 15 OS=Homo sapiens OX=9606 GN=RBM15 PE=1 SV=2	1	Phospho (STY)	S	128	SRLHSYSSPSTKNSS	Filtered	1509.18	2067.19	Filtered	Filtered	1672.44
A0A087WWP4_S83_M1	RBM15	RNA binding motif protein 15	tr|A0A087WWP4|A0A087WWP4_HUMAN RNA binding motif protein 15 OS=Homo sapiens OX=9606 GN=RBM15 PE=1 SV=1	1	Phospho (STY)	S	83	SSRLHSYSSPSTKNS	Filtered	Filtered	Filtered	1866.05	Filtered	Filtered
A0A499FJY3_S83_M1	RBM15	RNA binding motif protein 15	tr|A0A499FJY3|A0A499FJY3_HUMAN RNA binding motif protein 15 OS=Homo sapiens OX=9606 GN=RBM15 PE=1 SV=1	1	Phospho (STY)	S	83	SSRLHSYSSPSTKNS	Filtered	Filtered	Filtered	1866.05	Filtered	Filtered
Q96T37_S127_M1	RBM15	RNA-binding protein 15	sp|Q96T37|RBM15_HUMAN RNA-binding protein 15 OS=Homo sapiens OX=9606 GN=RBM15 PE=1 SV=2	1	Phospho (STY)	S	127	SSRLHSYSSPSTKNS	Filtered	Filtered	Filtered	1866.05	Filtered	Filtered
A0A087WWP4_S578_M1	RBM15	RNA binding motif protein 15	tr|A0A087WWP4|A0A087WWP4_HUMAN RNA binding motif protein 15 OS=Homo sapiens OX=9606 GN=RBM15 PE=1 SV=1	1	Phospho (STY)	S	578	DRRRDGWSLDRDRGD	735.239	437.455	1418.89	1023.01	589.876	645.811
A0A499FJY3_S578_M1	RBM15	RNA binding motif protein 15	tr|A0A499FJY3|A0A499FJY3_HUMAN RNA binding motif protein 15 OS=Homo sapiens OX=9606 GN=RBM15 PE=1 SV=1	1	Phospho (STY)	S	578	DRRRDGWSLDRDRGD	735.239	437.455	1418.89	1023.01	589.876	645.811
Q96T37_S622_M1	RBM15	RNA-binding protein 15	sp|Q96T37|RBM15_HUMAN RNA-binding protein 15 OS=Homo sapiens OX=9606 GN=RBM15 PE=1 SV=2	1	Phospho (STY)	S	622	DRRRDGWSLDRDRGD	735.239	437.455	1418.89	1023.01	589.876	645.811
A0A087WWP4_S168_M1	RBM15	RNA binding motif protein 15	tr|A0A087WWP4|A0A087WWP4_HUMAN RNA binding motif protein 15 OS=Homo sapiens OX=9606 GN=RBM15 PE=1 SV=1	1	Phospho (STY)	S	168	SHLSGSGSGDERVAF	Filtered	Filtered	33.8146	Filtered	121.992	154.418
A0A499FJY3_S168_M1	RBM15	RNA binding motif protein 15	tr|A0A499FJY3|A0A499FJY3_HUMAN RNA binding motif protein 15 OS=Homo sapiens OX=9606 GN=RBM15 PE=1 SV=1	1	Phospho (STY)	S	168	SHLSGSGSGDERVAF	Filtered	Filtered	33.8146	Filtered	121.992	154.418
Q96T37_S212_M1	RBM15	RNA-binding protein 15	sp|Q96T37|RBM15_HUMAN RNA-binding protein 15 OS=Homo sapiens OX=9606 GN=RBM15 PE=1 SV=2	1	Phospho (STY)	S	212	SHLSGSGSGDERVAF	Filtered	Filtered	33.8146	Filtered	121.992	154.418
A0A087WWP4_S166_M1	RBM15	RNA binding motif protein 15	tr|A0A087WWP4|A0A087WWP4_HUMAN RNA binding motif protein 15 OS=Homo sapiens OX=9606 GN=RBM15 PE=1 SV=1	1	Phospho (STY)	S	166	KISHLSGSGSGDERV	59.3415	Filtered	Filtered	Filtered	Filtered	Filtered
A0A499FJY3_S166_M1	RBM15	RNA binding motif protein 15	tr|A0A499FJY3|A0A499FJY3_HUMAN RNA binding motif protein 15 OS=Homo sapiens OX=9606 GN=RBM15 PE=1 SV=1	1	Phospho (STY)	S	166	KISHLSGSGSGDERV	59.3415	Filtered	Filtered	Filtered	Filtered	Filtered
Q96T37_S210_M1	RBM15	RNA-binding protein 15	sp|Q96T37|RBM15_HUMAN RNA-binding protein 15 OS=Homo sapiens OX=9606 GN=RBM15 PE=1 SV=2	1	Phospho (STY)	S	210	KISHLSGSGSGDERV	59.3415	Filtered	Filtered	Filtered	Filtered	Filtered
A0A087WWP4_S891_M1	RBM15	RNA binding motif protein 15	tr|A0A087WWP4|A0A087WWP4_HUMAN RNA binding motif protein 15 OS=Homo sapiens OX=9606 GN=RBM15 PE=1 SV=1	1	Phospho (STY)	S	891	FSQQFLDSPAKALAK	416.085	639.526	Filtered	Filtered	Filtered	Filtered
A0A499FJY3_S891_M1	RBM15	RNA binding motif protein 15	tr|A0A499FJY3|A0A499FJY3_HUMAN RNA binding motif protein 15 OS=Homo sapiens OX=9606 GN=RBM15 PE=1 SV=1	1	Phospho (STY)	S	891	FSQQFLDSPAKALAK	416.085	639.526	Filtered	Filtered	Filtered	Filtered
Q96T37_S935_M1	RBM15	RNA-binding protein 15	sp|Q96T37|RBM15_HUMAN RNA-binding protein 15 OS=Homo sapiens OX=9606 GN=RBM15 PE=1 SV=2	1	Phospho (STY)	S	935	FSQQFLDSPAKALAK	416.085	639.526	Filtered	Filtered	Filtered	Filtered
A0A087WWP4_S321_M1	RBM15	RNA binding motif protein 15	tr|A0A087WWP4|A0A087WWP4_HUMAN RNA binding motif protein 15 OS=Homo sapiens OX=9606 GN=RBM15 PE=1 SV=1	1	Phospho (STY)	S	321	FREVDEISPEDDQRA	175.33	152.611	97.7264	Filtered	Filtered	36.9962
A0A499FJY3_S321_M1	RBM15	RNA binding motif protein 15	tr|A0A499FJY3|A0A499FJY3_HUMAN RNA binding motif protein 15 OS=Homo sapiens OX=9606 GN=RBM15 PE=1 SV=1	1	Phospho (STY)	S	321	FREVDEISPEDDQRA	175.33	152.611	97.7264	Filtered	Filtered	36.9962
Q96T37_S365_M1	RBM15	RNA-binding protein 15	sp|Q96T37|RBM15_HUMAN RNA-binding protein 15 OS=Homo sapiens OX=9606 GN=RBM15 PE=1 SV=2	1	Phospho (STY)	S	365	FREVDEISPEDDQRA	175.33	152.611	97.7264	Filtered	Filtered	36.9962
A0A087WWU1_S20_M1	TMEM237	Transmembrane protein 237	tr|A0A087WWU1|A0A087WWU1_HUMAN Transmembrane protein 237 OS=Homo sapiens OX=9606 GN=TMEM237 PE=1 SV=2	1	Phospho (STY)	S	20	QTAGRRPSEGNEPST	34.1516	90.6916	Filtered	81.2902	Filtered	Filtered
F2Z329_S62_M1	TMEM237	Transmembrane protein 237	tr|F2Z329|F2Z329_HUMAN Transmembrane protein 237 OS=Homo sapiens OX=9606 GN=TMEM237 PE=1 SV=1	1	Phospho (STY)	S	62	QTAGRRPSEGNEPST	34.1516	90.6916	Filtered	81.2902	Filtered	Filtered
Q96Q45_S62_M1	TMEM237	Transmembrane protein 237	sp|Q96Q45|TM237_HUMAN Transmembrane protein 237 OS=Homo sapiens OX=9606 GN=TMEM237 PE=1 SV=2	1	Phospho (STY)	S	62	QTAGRRPSEGNEPST	34.1516	90.6916	Filtered	81.2902	Filtered	Filtered
A0A087WWW8_S2043_M1	CABIN1	Calcineurin binding protein 1	tr|A0A087WWW8|A0A087WWW8_HUMAN Calcineurin binding protein 1 OS=Homo sapiens OX=9606 GN=CABIN1 PE=1 SV=1	1	Phospho (STY)	S	2043	ASETQPLSSPPTAAS	Filtered	Filtered	573.45	Filtered	841.123	Filtered
Q9Y6J0_S2093_M1	CABIN1	Calcineurin-binding protein cabin-1	sp|Q9Y6J0|CABIN_HUMAN Calcineurin-binding protein cabin-1 OS=Homo sapiens OX=9606 GN=CABIN1 PE=1 SV=1	1	Phospho (STY)	S	2093	ASETQPLSSPPTAAS	Filtered	Filtered	573.45	Filtered	841.123	Filtered
A0A087WWW8_T1726_M1	CABIN1	Calcineurin binding protein 1	tr|A0A087WWW8|A0A087WWW8_HUMAN Calcineurin binding protein 1 OS=Homo sapiens OX=9606 GN=CABIN1 PE=1 SV=1	1	Phospho (STY)	T	1726	CHSDLERTPPLLPGR	Filtered	426.381	307.858	Filtered	Filtered	Filtered
Q9Y6J0_T1776_M1	CABIN1	Calcineurin-binding protein cabin-1	sp|Q9Y6J0|CABIN_HUMAN Calcineurin-binding protein cabin-1 OS=Homo sapiens OX=9606 GN=CABIN1 PE=1 SV=1	1	Phospho (STY)	T	1776	CHSDLERTPPLLPGR	Filtered	426.381	307.858	Filtered	Filtered	Filtered
A0A087WWW8_T1717_M1	CABIN1	Calcineurin binding protein 1	tr|A0A087WWW8|A0A087WWW8_HUMAN Calcineurin binding protein 1 OS=Homo sapiens OX=9606 GN=CABIN1 PE=1 SV=1	1	Phospho (STY)	T	1717	PMDTSEATVCHSDLE	Filtered	Filtered	Filtered	Filtered	Filtered	636.026
Q9Y6J0_T1767_M1	CABIN1	Calcineurin-binding protein cabin-1	sp|Q9Y6J0|CABIN_HUMAN Calcineurin-binding protein cabin-1 OS=Homo sapiens OX=9606 GN=CABIN1 PE=1 SV=1	1	Phospho (STY)	T	1767	PMDTSEATVCHSDLE	Filtered	Filtered	Filtered	Filtered	Filtered	636.026
A0A087WWW8_S383_M1	CABIN1	Calcineurin binding protein 1	tr|A0A087WWW8|A0A087WWW8_HUMAN Calcineurin binding protein 1 OS=Homo sapiens OX=9606 GN=CABIN1 PE=1 SV=1	1	Phospho (STY)	S	383	DPEEEDDSFNNYEVQ	Filtered	259.34	Filtered	Filtered	179.588	Filtered
Q9Y6J0_S433_M1	CABIN1	Calcineurin-binding protein cabin-1	sp|Q9Y6J0|CABIN_HUMAN Calcineurin-binding protein cabin-1 OS=Homo sapiens OX=9606 GN=CABIN1 PE=1 SV=1	1	Phospho (STY)	S	433	DPEEEDDSFNNYEVQ	Filtered	259.34	Filtered	Filtered	179.588	Filtered
A0A087WX19_T580_M1	IQCE	IQ motif containing E	tr|A0A087WX19|A0A087WX19_HUMAN IQ motif containing E OS=Homo sapiens OX=9606 GN=IQCE PE=1 SV=	1	Phospho (STY)	T	580	PSPIAQATGSPVQEE	Filtered	Filtered	182.937	Filtered	Filtered	68.6844
A0A087WX45_T596_M1	IQCE	IQ motif containing E	tr|A0A087WX45|A0A087WX45_HUMAN IQ motif containing E OS=Homo sapiens OX=9606 GN=IQCE PE=1 SV=1	1	Phospho (STY)	T	596	PSPIAQATGSPVQEE	Filtered	Filtered	182.937	Filtered	Filtered	68.6844
B4DDX4_T580_M1	-	cDNA FLJ53968, highly similar to Homo sapiens IQ motif containing E (IQCE), mRNA	tr|B4DDX4|B4DDX4_HUMAN cDNA FLJ53968, highly similar to Homo sapiens IQ motif containing E (IQCE), mRNA OS=Homo sapiens OX=9606 PE=2 SV=1	1	Phospho (STY)	T	580	PSPIAQATGSPVQEE	Filtered	Filtered	182.937	Filtered	Filtered	68.6844
B4DXN1_T531_M1	-	cDNA FLJ53236, highly similar to Homo sapiens IQ motif containing E (IQCE), mRNA	tr|B4DXN1|B4DXN1_HUMAN cDNA FLJ53236, highly similar to Homo sapiens IQ motif containing E (IQCE), mRNA OS=Homo sapiens OX=9606 PE=2 SV=	1	Phospho (STY)	T	531	PSPIAQATGSPVQEE	Filtered	Filtered	182.937	Filtered	Filtered	68.6844
C9J5R6_T176_M1	IQCE	IQ motif containing E (Fragment)	tr|C9J5R6|C9J5R6_HUMAN IQ motif containing E (Fragment) OS=Homo sapiens OX=9606 GN=IQCE PE=1 SV=1	1	Phospho (STY)	T	176	PSPIAQATGSPVQEE	Filtered	Filtered	182.937	Filtered	Filtered	68.6844
Q6IPM2_T596_M1	IQCE	IQ domain-containing protein E	sp|Q6IPM2|IQCE_HUMAN IQ domain-containing protein E OS=Homo sapiens OX=9606 GN=IQCE PE=1 SV=	1	Phospho (STY)	T	596	PSPIAQATGSPVQEE	Filtered	Filtered	182.937	Filtered	Filtered	68.6844
A0A087WXK8_S399_M1	FAM83D	Chromosome 20 open reading frame 129	tr|A0A087WXK8|A0A087WXK8_HUMAN Chromosome 20 open reading frame 129 OS=Homo sapiens OX=9606 GN=FAM83D PE=1 SV=1	1	Phospho (STY)	S	399	DCESSTVSEEDYFSS	1513.18	887.395	1022.29	2046.44	1763.13	2861.19
Q9H4H8_S369_M1	FAM83D	Protein FAM83D	sp|Q9H4H8|FA83D_HUMAN Protein FAM83D OS=Homo sapiens OX=9606 GN=FAM83D PE=1 SV=3	1	Phospho (STY)	S	369	DCESSTVSEEDYFSS	1513.18	887.395	1022.29	2046.44	1763.13	2861.19
A0A087WXK8_S460_M1	FAM83D	Chromosome 20 open reading frame 129	tr|A0A087WXK8|A0A087WXK8_HUMAN Chromosome 20 open reading frame 129 OS=Homo sapiens OX=9606 GN=FAM83D PE=1 SV=1	1	Phospho (STY)	S	460	AVITRIASSQTTIWS	261.041	132.658	146.568	313.363	Filtered	123.318
Q9H4H8_S430_M1	FAM83D	Protein FAM83D	sp|Q9H4H8|FA83D_HUMAN Protein FAM83D OS=Homo sapiens OX=9606 GN=FAM83D PE=1 SV=3	1	Phospho (STY)	S	430	AVITRIASSQTTIWS	261.041	132.658	146.568	313.363	Filtered	123.318
A0A087WXM6_S141_M1	RPL17	Large ribosomal subunit protein uL22 (Fragment)	tr|A0A087WXM6|A0A087WXM6_HUMAN Large ribosomal subunit protein uL22 (Fragment) OS=Homo sapiens OX=9606 GN=RPL17 PE=1 SV=1	1	Phospho (STY)	S	141	GRINPYMSSPCHIEM	Filtered	Filtered	Filtered	4105.49	Filtered	Filtered
A0A0A6YYL6_S141_M1	RPL17-C18orf32	Large ribosomal subunit protein uL22	tr|A0A0A6YYL6|A0A0A6YYL6_HUMAN Large ribosomal subunit protein uL22 OS=Homo sapiens OX=9606 GN=RPL17-C18orf32 PE=3 SV=1	1	Phospho (STY)	S	141	GRINPYMSSPCHIEM	Filtered	Filtered	Filtered	4105.49	Filtered	Filtered
J3KRX5_S141_M1	RPL17	Large ribosomal subunit protein uL22 (Fragment)	tr|J3KRX5|J3KRX5_HUMAN Large ribosomal subunit protein uL22 (Fragment) OS=Homo sapiens OX=9606 GN=RPL17 PE=1 SV=1	1	Phospho (STY)	S	141	GRINPYMSSPCHIEM	Filtered	Filtered	Filtered	4105.49	Filtered	Filtered
J3QQT2_S141_M1	RPL17	Large ribosomal subunit protein uL22 (Fragment)	tr|J3QQT2|J3QQT2_HUMAN Large ribosomal subunit protein uL22 (Fragment) OS=Homo sapiens OX=9606 GN=RPL17 PE=1 SV=1	1	Phospho (STY)	S	141	GRINPYMSSPCHIEM	Filtered	Filtered	Filtered	4105.49	Filtered	Filtered
P18621_S141_M1	RPL17	Large ribosomal subunit protein uL22	sp|P18621|RL17_HUMAN Large ribosomal subunit protein uL22 OS=Homo sapiens OX=9606 GN=RPL17 PE=1 SV=3	1	Phospho (STY)	S	141	GRINPYMSSPCHIEM	Filtered	Filtered	Filtered	4105.49	Filtered	Filtered
A0A087WXM6_Y139_M1	RPL17	Large ribosomal subunit protein uL22 (Fragment)	tr|A0A087WXM6|A0A087WXM6_HUMAN Large ribosomal subunit protein uL22 (Fragment) OS=Homo sapiens OX=9606 GN=RPL17 PE=1 SV=1	1	Phospho (STY)	Y	139	AHGRINPYMSSPCHI	Filtered	Filtered	Filtered	Filtered	1478.22	Filtered
A0A0A6YYL6_Y139_M1	RPL17-C18orf32	Large ribosomal subunit protein uL22	tr|A0A0A6YYL6|A0A0A6YYL6_HUMAN Large ribosomal subunit protein uL22 OS=Homo sapiens OX=9606 GN=RPL17-C18orf32 PE=3 SV=1	1	Phospho (STY)	Y	139	AHGRINPYMSSPCHI	Filtered	Filtered	Filtered	Filtered	1478.22	Filtered
J3KRX5_Y139_M1	RPL17	Large ribosomal subunit protein uL22 (Fragment)	tr|J3KRX5|J3KRX5_HUMAN Large ribosomal subunit protein uL22 (Fragment) OS=Homo sapiens OX=9606 GN=RPL17 PE=1 SV=1	1	Phospho (STY)	Y	139	AHGRINPYMSSPCHI	Filtered	Filtered	Filtered	Filtered	1478.22	Filtered
J3QQT2_Y139_M1	RPL17	Large ribosomal subunit protein uL22 (Fragment)	tr|J3QQT2|J3QQT2_HUMAN Large ribosomal subunit protein uL22 (Fragment) OS=Homo sapiens OX=9606 GN=RPL17 PE=1 SV=1	1	Phospho (STY)	Y	139	AHGRINPYMSSPCHI	Filtered	Filtered	Filtered	Filtered	1478.22	Filtered
P18621_Y139_M1	RPL17	Large ribosomal subunit protein uL22	sp|P18621|RL17_HUMAN Large ribosomal subunit protein uL22 OS=Homo sapiens OX=9606 GN=RPL17 PE=1 SV=3	1	Phospho (STY)	Y	139	AHGRINPYMSSPCHI	Filtered	Filtered	Filtered	Filtered	1478.22	Filtered
A0A087WXM6_S142_M1	RPL17	Large ribosomal subunit protein uL22 (Fragment)	tr|A0A087WXM6|A0A087WXM6_HUMAN Large ribosomal subunit protein uL22 (Fragment) OS=Homo sapiens OX=9606 GN=RPL17 PE=1 SV=1	1	Phospho (STY)	S	142	RINPYMSSPCHIEMI	4544.53	3913.95	3259.03	Filtered	Filtered	2724.72
A0A0A6YYL6_S142_M1	RPL17-C18orf32	Large ribosomal subunit protein uL22	tr|A0A0A6YYL6|A0A0A6YYL6_HUMAN Large ribosomal subunit protein uL22 OS=Homo sapiens OX=9606 GN=RPL17-C18orf32 PE=3 SV=1	1	Phospho (STY)	S	142	RINPYMSSPCHIEMI	4544.53	3913.95	3259.03	Filtered	Filtered	2724.72
J3KRX5_S142_M1	RPL17	Large ribosomal subunit protein uL22 (Fragment)	tr|J3KRX5|J3KRX5_HUMAN Large ribosomal subunit protein uL22 (Fragment) OS=Homo sapiens OX=9606 GN=RPL17 PE=1 SV=1	1	Phospho (STY)	S	142	RINPYMSSPCHIEMI	4544.53	3913.95	3259.03	Filtered	Filtered	2724.72
J3QQT2_S142_M1	RPL17	Large ribosomal subunit protein uL22 (Fragment)	tr|J3QQT2|J3QQT2_HUMAN Large ribosomal subunit protein uL22 (Fragment) OS=Homo sapiens OX=9606 GN=RPL17 PE=1 SV=1	1	Phospho (STY)	S	142	RINPYMSSPCHIEMI	4544.53	3913.95	3259.03	Filtered	Filtered	2724.72
P18621_S142_M1	RPL17	Large ribosomal subunit protein uL22	sp|P18621|RL17_HUMAN Large ribosomal subunit protein uL22 OS=Homo sapiens OX=9606 GN=RPL17 PE=1 SV=3	1	Phospho (STY)	S	142	RINPYMSSPCHIEMI	4544.53	3913.95	3259.03	Filtered	Filtered	2724.72
A0A087WXM6_S5_M1	RPL17	Large ribosomal subunit protein uL22 (Fragment)	tr|A0A087WXM6|A0A087WXM6_HUMAN Large ribosomal subunit protein uL22 (Fragment) OS=Homo sapiens OX=9606 GN=RPL17 PE=1 SV=1	1	Phospho (STY)	S	5	___MVRYSLDPENPT	Filtered	818.421	Filtered	Filtered	Filtered	664.953
A0A0A6YYL6_S5_M1	RPL17-C18orf32	Large ribosomal subunit protein uL22	tr|A0A0A6YYL6|A0A0A6YYL6_HUMAN Large ribosomal subunit protein uL22 OS=Homo sapiens OX=9606 GN=RPL17-C18orf32 PE=3 SV=1	1	Phospho (STY)	S	5	___MVRYSLDPENPT	Filtered	818.421	Filtered	Filtered	Filtered	664.953
J3KRX5_S5_M1	RPL17	Large ribosomal subunit protein uL22 (Fragment)	tr|J3KRX5|J3KRX5_HUMAN Large ribosomal subunit protein uL22 (Fragment) OS=Homo sapiens OX=9606 GN=RPL17 PE=1 SV=1	1	Phospho (STY)	S	5	___MVRYSLDPENPT	Filtered	818.421	Filtered	Filtered	Filtered	664.953
J3QQT2_S5_M1	RPL17	Large ribosomal subunit protein uL22 (Fragment)	tr|J3QQT2|J3QQT2_HUMAN Large ribosomal subunit protein uL22 (Fragment) OS=Homo sapiens OX=9606 GN=RPL17 PE=1 SV=1	1	Phospho (STY)	S	5	___MVRYSLDPENPT	Filtered	818.421	Filtered	Filtered	Filtered	664.953
P18621_S5_M1	RPL17	Large ribosomal subunit protein uL22	sp|P18621|RL17_HUMAN Large ribosomal subunit protein uL22 OS=Homo sapiens OX=9606 GN=RPL17 PE=1 SV=3	1	Phospho (STY)	S	5	___MVRYSLDPENPT	Filtered	818.421	Filtered	Filtered	Filtered	664.953
A0A087WXM6_Y4_M1	RPL17	Large ribosomal subunit protein uL22 (Fragment)	tr|A0A087WXM6|A0A087WXM6_HUMAN Large ribosomal subunit protein uL22 (Fragment) OS=Homo sapiens OX=9606 GN=RPL17 PE=1 SV=1	1	Phospho (STY)	Y	4	____MVRYSLDPENP	488.834	Filtered	254.035	703.668	Filtered	Filtered
A0A0A6YYL6_Y4_M1	RPL17-C18orf32	Large ribosomal subunit protein uL22	tr|A0A0A6YYL6|A0A0A6YYL6_HUMAN Large ribosomal subunit protein uL22 OS=Homo sapiens OX=9606 GN=RPL17-C18orf32 PE=3 SV=1	1	Phospho (STY)	Y	4	____MVRYSLDPENP	488.834	Filtered	254.035	703.668	Filtered	Filtered
J3KRX5_Y4_M1	RPL17	Large ribosomal subunit protein uL22 (Fragment)	tr|J3KRX5|J3KRX5_HUMAN Large ribosomal subunit protein uL22 (Fragment) OS=Homo sapiens OX=9606 GN=RPL17 PE=1 SV=1	1	Phospho (STY)	Y	4	____MVRYSLDPENP	488.834	Filtered	254.035	703.668	Filtered	Filtered
J3QQT2_Y4_M1	RPL17	Large ribosomal subunit protein uL22 (Fragment)	tr|J3QQT2|J3QQT2_HUMAN Large ribosomal subunit protein uL22 (Fragment) OS=Homo sapiens OX=9606 GN=RPL17 PE=1 SV=1	1	Phospho (STY)	Y	4	____MVRYSLDPENP	488.834	Filtered	254.035	703.668	Filtered	Filtered
P18621_Y4_M1	RPL17	Large ribosomal subunit protein uL22	sp|P18621|RL17_HUMAN Large ribosomal subunit protein uL22 OS=Homo sapiens OX=9606 GN=RPL17 PE=1 SV=3	1	Phospho (STY)	Y	4	____MVRYSLDPENP	488.834	Filtered	254.035	703.668	Filtered	Filtered
A0A087WY58_S346_M1	NEK3	NIMA related kinase 3	tr|A0A087WY58|A0A087WY58_HUMAN NIMA related kinase 3 OS=Homo sapiens OX=9606 GN=NEK3 PE=1 SV=1	1	Phospho (STY)	S	346	NREEKASSPNLHRRQ	Filtered	Filtered	322.769	Filtered	Filtered	286.132
P51956_S355_M1	NEK3	Serine/threonine-protein kinase Nek3	sp|P51956|NEK3_HUMAN Serine/threonine-protein kinase Nek3 OS=Homo sapiens OX=9606 GN=NEK3 PE=1 SV=2	1	Phospho (STY)	S	355	VHLRKASSPNLHRRQ	Filtered	Filtered	322.769	Filtered	Filtered	286.132
Q5JPB0_S350_M1	DKFZp434B079	Uncharacterized protein DKFZp434B079	tr|Q5JPB0|Q5JPB0_HUMAN Uncharacterized protein DKFZp434B079 OS=Homo sapiens OX=9606 GN=DKFZp434B079 PE=4 SV=1	1	Phospho (STY)	S	350	VHLRKASSPNLHRRQ	Filtered	Filtered	322.769	Filtered	Filtered	286.132
A0A087WY58_S319_M1	NEK3	NIMA related kinase 3	tr|A0A087WY58|A0A087WY58_HUMAN NIMA related kinase 3 OS=Homo sapiens OX=9606 GN=NEK3 PE=1 SV=1	1	Phospho (STY)	S	319	EEQDRKGSHTDLESI	Filtered	Filtered	224.783	Filtered	Filtered	Filtered
P51956_S319_M1	NEK3	Serine/threonine-protein kinase Nek3	sp|P51956|NEK3_HUMAN Serine/threonine-protein kinase Nek3 OS=Homo sapiens OX=9606 GN=NEK3 PE=1 SV=2	1	Phospho (STY)	S	319	EEQDRKGSHTDLESI	Filtered	Filtered	224.783	Filtered	Filtered	Filtered
Q5JPB0_S314_M1	DKFZp434B079	Uncharacterized protein DKFZp434B079	tr|Q5JPB0|Q5JPB0_HUMAN Uncharacterized protein DKFZp434B079 OS=Homo sapiens OX=9606 GN=DKFZp434B079 PE=4 SV=1	1	Phospho (STY)	S	314	EEQDRKGSHTDLESI	Filtered	Filtered	224.783	Filtered	Filtered	Filtered
A0A087WY58_T321_M1	NEK3	NIMA related kinase 3	tr|A0A087WY58|A0A087WY58_HUMAN NIMA related kinase 3 OS=Homo sapiens OX=9606 GN=NEK3 PE=1 SV=1	1	Phospho (STY)	T	321	QDRKGSHTDLESINE	Filtered	316.689	Filtered	Filtered	Filtered	Filtered
P51956_T321_M1	NEK3	Serine/threonine-protein kinase Nek3	sp|P51956|NEK3_HUMAN Serine/threonine-protein kinase Nek3 OS=Homo sapiens OX=9606 GN=NEK3 PE=1 SV=2	1	Phospho (STY)	T	321	QDRKGSHTDLESINE	Filtered	316.689	Filtered	Filtered	Filtered	Filtered
Q5JPB0_T316_M1	DKFZp434B079	Uncharacterized protein DKFZp434B079	tr|Q5JPB0|Q5JPB0_HUMAN Uncharacterized protein DKFZp434B079 OS=Homo sapiens OX=9606 GN=DKFZp434B079 PE=4 SV=1	1	Phospho (STY)	T	316	QDRKGSHTDLESINE	Filtered	316.689	Filtered	Filtered	Filtered	Filtered
A0A087WY58_S325_M1	NEK3	NIMA related kinase 3	tr|A0A087WY58|A0A087WY58_HUMAN NIMA related kinase 3 OS=Homo sapiens OX=9606 GN=NEK3 PE=1 SV=1	1	Phospho (STY)	S	325	GSHTDLESINENLVE	123.574	Filtered	Filtered	100.96	Filtered	Filtered
P51956_S325_M1	NEK3	Serine/threonine-protein kinase Nek3	sp|P51956|NEK3_HUMAN Serine/threonine-protein kinase Nek3 OS=Homo sapiens OX=9606 GN=NEK3 PE=1 SV=2	1	Phospho (STY)	S	325	GSHTDLESINENLVE	123.574	Filtered	Filtered	100.96	Filtered	Filtered
Q5JPB0_S320_M1	DKFZp434B079	Uncharacterized protein DKFZp434B079	tr|Q5JPB0|Q5JPB0_HUMAN Uncharacterized protein DKFZp434B079 OS=Homo sapiens OX=9606 GN=DKFZp434B079 PE=4 SV=1	1	Phospho (STY)	S	320	GSHTDLESINENLVE	123.574	Filtered	Filtered	100.96	Filtered	Filtered
A0A087WY58_S453_M1	NEK3	NIMA related kinase 3	tr|A0A087WY58|A0A087WY58_HUMAN NIMA related kinase 3 OS=Homo sapiens OX=9606 GN=NEK3 PE=1 SV=1	1	Phospho (STY)	S	453	SVDGGHDSVILDPER	603.406	Filtered	Filtered	Filtered	538.59	213.217
P51956_S462_M1	NEK3	Serine/threonine-protein kinase Nek3	sp|P51956|NEK3_HUMAN Serine/threonine-protein kinase Nek3 OS=Homo sapiens OX=9606 GN=NEK3 PE=1 SV=2	1	Phospho (STY)	S	462	SVDGGHDSVILDPER	603.406	Filtered	Filtered	Filtered	538.59	213.217
Q5JPB0_S457_M1	DKFZp434B079	Uncharacterized protein DKFZp434B079	tr|Q5JPB0|Q5JPB0_HUMAN Uncharacterized protein DKFZp434B079 OS=Homo sapiens OX=9606 GN=DKFZp434B079 PE=4 SV=1	1	Phospho (STY)	S	457	SVDGGHDSVILDPER	603.406	Filtered	Filtered	Filtered	538.59	213.217
A0A087WY71_S45_M1	AP2M1	AP-2 complex subunit mu	tr|A0A087WY71|A0A087WY71_HUMAN AP-2 complex subunit mu OS=Homo sapiens OX=9606 GN=AP2M1 PE=1 SV=	1	Phospho (STY)	S	45	HARQQVRSPVTNIAR	353.254	338.896	184.763	Filtered	262.344	Filtered
C9JGT8_S47_M1	AP2M1	AP-2 complex subunit mu	tr|C9JGT8|C9JGT8_HUMAN AP-2 complex subunit mu OS=Homo sapiens OX=9606 GN=AP2M1 PE=1 SV=2	1	Phospho (STY)	S	47	HARQQVRSPVTNIAR	353.254	338.896	184.763	Filtered	262.344	Filtered
C9JPV8_S68_M1	AP2M1	AP-2 complex subunit mu	tr|C9JPV8|C9JPV8_HUMAN AP-2 complex subunit mu OS=Homo sapiens OX=9606 GN=AP2M1 PE=1 SV=2	1	Phospho (STY)	S	68	HARQQVRSPVTNIAR	353.254	338.896	184.763	Filtered	262.344	Filtered
E9PFW3_S70_M1	AP2M1	AP-2 complex subunit mu	tr|E9PFW3|E9PFW3_HUMAN AP-2 complex subunit mu OS=Homo sapiens OX=9606 GN=AP2M1 PE=1 SV=1	1	Phospho (STY)	S	70	HARQQVRSPVTNIAR	353.254	338.896	184.763	Filtered	262.344	Filtered
Q96CW1_S45_M1	AP2M1	AP-2 complex subunit mu	sp|Q96CW1|AP2M1_HUMAN AP-2 complex subunit mu OS=Homo sapiens OX=9606 GN=AP2M1 PE=1 SV=2	1	Phospho (STY)	S	45	HARQQVRSPVTNIAR	353.254	338.896	184.763	Filtered	262.344	Filtered
A0A087WYC0_T591_M1	GOLGA2	Golgin A2 (Fragment)	tr|A0A087WYC0|A0A087WYC0_HUMAN Golgin A2 (Fragment) OS=Homo sapiens OX=9606 GN=GOLGA2 PE=1 SV=2	1	Phospho (STY)	T	591	GDSVCGETHRALQGA	Filtered	102.104	Filtered	Filtered	Filtered	Filtered
A0A1W2PQY5_T597_M1	GOLGA2	Golgin A2 (Fragment)	tr|A0A1W2PQY5|A0A1W2PQY5_HUMAN Golgin A2 (Fragment) OS=Homo sapiens OX=9606 GN=GOLGA2 PE=1 SV=	1	Phospho (STY)	T	597	GDSVCGETHRALQGA	Filtered	102.104	Filtered	Filtered	Filtered	Filtered
A0A6Q8KRG2_T785_M1	GOLGA2	Golgin subfamily A member 2	tr|A0A6Q8KRG2|A0A6Q8KRG2_HUMAN Golgin subfamily A member 2 OS=Homo sapiens OX=9606 GN=GOLGA2 PE=1 SV=1	1	Phospho (STY)	T	785	GDSVCGETHRALQGA	Filtered	102.104	Filtered	Filtered	Filtered	Filtered
A0A8I5KNZ1_T770_M1	GOLGA2	Golgin A2	tr|A0A8I5KNZ1|A0A8I5KNZ1_HUMAN Golgin A2 OS=Homo sapiens OX=9606 GN=GOLGA2 PE=1 SV=	1	Phospho (STY)	T	770	GDSVCGETHRALQGA	Filtered	102.104	Filtered	Filtered	Filtered	Filtered
A0A8I5KT73_T597_M1	GOLGA2	Golgin A2 (Fragment)	tr|A0A8I5KT73|A0A8I5KT73_HUMAN Golgin A2 (Fragment) OS=Homo sapiens OX=9606 GN=GOLGA2 PE=1 SV=1	1	Phospho (STY)	T	597	GDSVCGETHRALQGA	Filtered	102.104	Filtered	Filtered	Filtered	Filtered
A0A8I5KZ68_T797_M1	GOLGA2	Golgin A2	tr|A0A8I5KZ68|A0A8I5KZ68_HUMAN Golgin A2 OS=Homo sapiens OX=9606 GN=GOLGA2 PE=1 SV=1	1	Phospho (STY)	T	797	GDSVCGETHRALQGA	Filtered	102.104	Filtered	Filtered	Filtered	Filtered
A0A8I5QJQ7_T784_M1	GOLGA2	Golgin A2	tr|A0A8I5QJQ7|A0A8I5QJQ7_HUMAN Golgin A2 OS=Homo sapiens OX=9606 GN=GOLGA2 PE=1 SV=1	1	Phospho (STY)	T	784	GDSVCGETHRALQGA	Filtered	102.104	Filtered	Filtered	Filtered	Filtered
A0A8J9BZL8_T824_M1	GOLGA2	Golgin A2	tr|A0A8J9BZL8|A0A8J9BZL8_HUMAN Golgin A2 OS=Homo sapiens OX=9606 GN=GOLGA2 PE=1 SV=1	1	Phospho (STY)	T	824	GDSVCGETHRALQGA	Filtered	102.104	Filtered	Filtered	Filtered	Filtered
B7ZC06_T792_M1	GOLGA2	Golgin A2	tr|B7ZC06|B7ZC06_HUMAN Golgin A2 OS=Homo sapiens OX=9606 GN=GOLGA2 PE=1 SV=4	1	Phospho (STY)	T	792	GDSVCGETHRALQGA	Filtered	102.104	Filtered	Filtered	Filtered	Filtered
Q08379_T797_M1	GOLGA2	Golgin subfamily A member 2	sp|Q08379|GOGA2_HUMAN Golgin subfamily A member 2 OS=Homo sapiens OX=9606 GN=GOLGA2 PE=1 SV=	1	Phospho (STY)	T	797	GDSVCGETHRALQGA	Filtered	102.104	Filtered	Filtered	Filtered	Filtered
A0A087WYC0_S775_M1	GOLGA2	Golgin A2 (Fragment)	tr|A0A087WYC0|A0A087WYC0_HUMAN Golgin A2 (Fragment) OS=Homo sapiens OX=9606 GN=GOLGA2 PE=1 SV=2	1	Phospho (STY)	S	775	RERPGLGSNPCIPFF	864.941	895.945	630.277	437.796	Filtered	Filtered
A0A1W2PQY5_S789_M1	GOLGA2	Golgin A2 (Fragment)	tr|A0A1W2PQY5|A0A1W2PQY5_HUMAN Golgin A2 (Fragment) OS=Homo sapiens OX=9606 GN=GOLGA2 PE=1 SV=	1	Phospho (STY)	S	789	RERPGLGSNPCIPFF	864.941	895.945	630.277	437.796	Filtered	Filtered
A0A6Q8KRG2_S969_M1	GOLGA2	Golgin subfamily A member 2	tr|A0A6Q8KRG2|A0A6Q8KRG2_HUMAN Golgin subfamily A member 2 OS=Homo sapiens OX=9606 GN=GOLGA2 PE=1 SV=1	1	Phospho (STY)	S	969	RERPGLGSNPCIPFF	864.941	895.945	630.277	437.796	Filtered	Filtered
A0A8I5KNZ1_S954_M1	GOLGA2	Golgin A2	tr|A0A8I5KNZ1|A0A8I5KNZ1_HUMAN Golgin A2 OS=Homo sapiens OX=9606 GN=GOLGA2 PE=1 SV=	1	Phospho (STY)	S	954	RERPGLGSNPCIPFF	864.941	895.945	630.277	437.796	Filtered	Filtered
A0A8I5KT73_S786_M1	GOLGA2	Golgin A2 (Fragment)	tr|A0A8I5KT73|A0A8I5KT73_HUMAN Golgin A2 (Fragment) OS=Homo sapiens OX=9606 GN=GOLGA2 PE=1 SV=1	1	Phospho (STY)	S	786	RERPGLGSNPCIPFF	864.941	895.945	630.277	437.796	Filtered	Filtered
A0A8I5KZ68_S981_M1	GOLGA2	Golgin A2	tr|A0A8I5KZ68|A0A8I5KZ68_HUMAN Golgin A2 OS=Homo sapiens OX=9606 GN=GOLGA2 PE=1 SV=1	1	Phospho (STY)	S	981	RERPGLGSNPCIPFF	864.941	895.945	630.277	437.796	Filtered	Filtered
A0A8I5QJQ7_S968_M1	GOLGA2	Golgin A2	tr|A0A8I5QJQ7|A0A8I5QJQ7_HUMAN Golgin A2 OS=Homo sapiens OX=9606 GN=GOLGA2 PE=1 SV=1	1	Phospho (STY)	S	968	RERPGLGSNPCIPFF	864.941	895.945	630.277	437.796	Filtered	Filtered
A0A8J9BZL8_S1008_M1	GOLGA2	Golgin A2	tr|A0A8J9BZL8|A0A8J9BZL8_HUMAN Golgin A2 OS=Homo sapiens OX=9606 GN=GOLGA2 PE=1 SV=1	1	Phospho (STY)	S	1008	RERPGLGSNPCIPFF	864.941	895.945	630.277	437.796	Filtered	Filtered
B7ZC06_S976_M1	GOLGA2	Golgin A2	tr|B7ZC06|B7ZC06_HUMAN Golgin A2 OS=Homo sapiens OX=9606 GN=GOLGA2 PE=1 SV=4	1	Phospho (STY)	S	976	RERPGLGSNPCIPFF	864.941	895.945	630.277	437.796	Filtered	Filtered
Q08379_S981_M1	GOLGA2	Golgin subfamily A member 2	sp|Q08379|GOGA2_HUMAN Golgin subfamily A member 2 OS=Homo sapiens OX=9606 GN=GOLGA2 PE=1 SV=	1	Phospho (STY)	S	981	RERPGLGSNPCIPFF	864.941	895.945	630.277	437.796	Filtered	Filtered
A0A087WYC0_T582_M1	GOLGA2	Golgin A2 (Fragment)	tr|A0A087WYC0|A0A087WYC0_HUMAN Golgin A2 (Fragment) OS=Homo sapiens OX=9606 GN=GOLGA2 PE=1 SV=2	1	Phospho (STY)	T	582	AAAPAPGTGGDSVCG	249.458	Filtered	Filtered	38.8086	Filtered	Filtered
A0A1W2PQY5_T588_M1	GOLGA2	Golgin A2 (Fragment)	tr|A0A1W2PQY5|A0A1W2PQY5_HUMAN Golgin A2 (Fragment) OS=Homo sapiens OX=9606 GN=GOLGA2 PE=1 SV=	1	Phospho (STY)	T	588	AAAPAPGTGGDSVCG	249.458	Filtered	Filtered	38.8086	Filtered	Filtered
A0A6Q8KRG2_T776_M1	GOLGA2	Golgin subfamily A member 2	tr|A0A6Q8KRG2|A0A6Q8KRG2_HUMAN Golgin subfamily A member 2 OS=Homo sapiens OX=9606 GN=GOLGA2 PE=1 SV=1	1	Phospho (STY)	T	776	AAAPAPGTGGDSVCG	249.458	Filtered	Filtered	38.8086	Filtered	Filtered
A0A8I5KNZ1_T761_M1	GOLGA2	Golgin A2	tr|A0A8I5KNZ1|A0A8I5KNZ1_HUMAN Golgin A2 OS=Homo sapiens OX=9606 GN=GOLGA2 PE=1 SV=	1	Phospho (STY)	T	761	AAAPAPGTGGDSVCG	249.458	Filtered	Filtered	38.8086	Filtered	Filtered
A0A8I5KT73_T588_M1	GOLGA2	Golgin A2 (Fragment)	tr|A0A8I5KT73|A0A8I5KT73_HUMAN Golgin A2 (Fragment) OS=Homo sapiens OX=9606 GN=GOLGA2 PE=1 SV=1	1	Phospho (STY)	T	588	AAAPAPGTGGDSVCG	249.458	Filtered	Filtered	38.8086	Filtered	Filtered
A0A8I5KZ68_T788_M1	GOLGA2	Golgin A2	tr|A0A8I5KZ68|A0A8I5KZ68_HUMAN Golgin A2 OS=Homo sapiens OX=9606 GN=GOLGA2 PE=1 SV=1	1	Phospho (STY)	T	788	AAAPAPGTGGDSVCG	249.458	Filtered	Filtered	38.8086	Filtered	Filtered
A0A8I5QJQ7_T775_M1	GOLGA2	Golgin A2	tr|A0A8I5QJQ7|A0A8I5QJQ7_HUMAN Golgin A2 OS=Homo sapiens OX=9606 GN=GOLGA2 PE=1 SV=1	1	Phospho (STY)	T	775	AAAPAPGTGGDSVCG	249.458	Filtered	Filtered	38.8086	Filtered	Filtered
A0A8J9BZL8_T815_M1	GOLGA2	Golgin A2	tr|A0A8J9BZL8|A0A8J9BZL8_HUMAN Golgin A2 OS=Homo sapiens OX=9606 GN=GOLGA2 PE=1 SV=1	1	Phospho (STY)	T	815	AAAPAPGTGGDSVCG	249.458	Filtered	Filtered	38.8086	Filtered	Filtered
B7ZC06_T783_M1	GOLGA2	Golgin A2	tr|B7ZC06|B7ZC06_HUMAN Golgin A2 OS=Homo sapiens OX=9606 GN=GOLGA2 PE=1 SV=4	1	Phospho (STY)	T	783	AAAPAPGTGGDSVCG	249.458	Filtered	Filtered	38.8086	Filtered	Filtered
Q08379_T788_M1	GOLGA2	Golgin subfamily A member 2	sp|Q08379|GOGA2_HUMAN Golgin subfamily A member 2 OS=Homo sapiens OX=9606 GN=GOLGA2 PE=1 SV=	1	Phospho (STY)	T	788	AAAPAPGTGGDSVCG	249.458	Filtered	Filtered	38.8086	Filtered	Filtered
A0A087WYE0_S14_M1	PLLP	Plasmolipin	tr|A0A087WYE0|A0A087WYE0_HUMAN Plasmolipin OS=Homo sapiens OX=9606 GN=PLLP PE=1 SV=1	1	Phospho (STY)	S	14	KVSTRTSSPAQGAEA	28201.2	27588.8	21707.5	22123.4	24837.9	28087
A8K0N4_S14_M1	-	cDNA FLJ78169, highly similar to Homo sapiens transmembrane 4 superfamily member 11 (TM4SF11), mRNA	tr|A8K0N4|A8K0N4_HUMAN cDNA FLJ78169, highly similar to Homo sapiens transmembrane 4 superfamily member 11 (TM4SF11), mRNA OS=Homo sapiens OX=9606 PE=2 SV=1	1	Phospho (STY)	S	14	KVSTRTSSPAQGAEA	28201.2	27588.8	21707.5	22123.4	24837.9	28087
H3BN27_S14_M1	PLLP	Plasmolipin	tr|H3BN27|H3BN27_HUMAN Plasmolipin OS=Homo sapiens OX=9606 GN=PLLP PE=1 SV=1	1	Phospho (STY)	S	14	KVSTRTSSPAQGAEA	28201.2	27588.8	21707.5	22123.4	24837.9	28087
Q9Y342_S14_M1	PLLP	Plasmolipin	sp|Q9Y342|PLLP_HUMAN Plasmolipin OS=Homo sapiens OX=9606 GN=PLLP PE=1 SV=1	1	Phospho (STY)	S	14	KVSTRTSSPAQGAEA	28201.2	27588.8	21707.5	22123.4	24837.9	28087
A0A087WYG2_S586_M1	MAPK8IP3	Mitogen-activated protein kinase 8 interacting protein 3	tr|A0A087WYG2|A0A087WYG2_HUMAN Mitogen-activated protein kinase 8 interacting protein 3 OS=Homo sapiens OX=9606 GN=MAPK8IP3 PE=1 SV=1	1	Phospho (STY)	S	586	RLFSSSSSPPPAKRP	2483.8	2596	3976.7	3044.84	1579.66	Filtered
A0A669KB35_S593_M1	MAPK8IP3	Mitogen-activated protein kinase 8 interacting protein 3	tr|A0A669KB35|A0A669KB35_HUMAN Mitogen-activated protein kinase 8 interacting protein 3 OS=Homo sapiens OX=9606 GN=MAPK8IP3 PE=1 SV=1	1	Phospho (STY)	S	593	RLFSSSSSPPPAKRP	2483.8	2596	3976.7	3044.84	1579.66	Filtered
B7ZMF3_S586_M1	MAPK8IP3	MAPK8IP3 protein	tr|B7ZMF3|B7ZMF3_HUMAN MAPK8IP3 protein OS=Homo sapiens OX=9606 GN=MAPK8IP3 PE=2 SV=1	1	Phospho (STY)	S	586	RLFSSSSSPPPAKRP	2483.8	2596	3976.7	3044.84	1579.66	Filtered
E9PFH7_S579_M1	MAPK8IP3	Mitogen-activated protein kinase 8 interacting protein 3	tr|E9PFH7|E9PFH7_HUMAN Mitogen-activated protein kinase 8 interacting protein 3 OS=Homo sapiens OX=9606 GN=MAPK8IP3 PE=1 SV=1	1	Phospho (STY)	S	579	RLFSSSSSPPPAKRP	2483.8	2596	3976.7	3044.84	1579.66	Filtered
Q9UPT6_S585_M1	MAPK8IP3	C-Jun-amino-terminal kinase-interacting protein 3	sp|Q9UPT6|JIP3_HUMAN C-Jun-amino-terminal kinase-interacting protein 3 OS=Homo sapiens OX=9606 GN=MAPK8IP3 PE=1 SV=3	1	Phospho (STY)	S	585	RLFSSSSSPPPAKRP	2483.8	2596	3976.7	3044.84	1579.66	Filtered
A0A087WYG2_S585_M1	MAPK8IP3	Mitogen-activated protein kinase 8 interacting protein 3	tr|A0A087WYG2|A0A087WYG2_HUMAN Mitogen-activated protein kinase 8 interacting protein 3 OS=Homo sapiens OX=9606 GN=MAPK8IP3 PE=1 SV=1	1	Phospho (STY)	S	585	SRLFSSSSSPPPAKR	Filtered	1261.08	Filtered	Filtered	Filtered	Filtered
A0A669KB35_S592_M1	MAPK8IP3	Mitogen-activated protein kinase 8 interacting protein 3	tr|A0A669KB35|A0A669KB35_HUMAN Mitogen-activated protein kinase 8 interacting protein 3 OS=Homo sapiens OX=9606 GN=MAPK8IP3 PE=1 SV=1	1	Phospho (STY)	S	592	SRLFSSSSSPPPAKR	Filtered	1261.08	Filtered	Filtered	Filtered	Filtered
B7ZMF3_S585_M1	MAPK8IP3	MAPK8IP3 protein	tr|B7ZMF3|B7ZMF3_HUMAN MAPK8IP3 protein OS=Homo sapiens OX=9606 GN=MAPK8IP3 PE=2 SV=1	1	Phospho (STY)	S	585	SRLFSSSSSPPPAKR	Filtered	1261.08	Filtered	Filtered	Filtered	Filtered
E9PFH7_S578_M1	MAPK8IP3	Mitogen-activated protein kinase 8 interacting protein 3	tr|E9PFH7|E9PFH7_HUMAN Mitogen-activated protein kinase 8 interacting protein 3 OS=Homo sapiens OX=9606 GN=MAPK8IP3 PE=1 SV=1	1	Phospho (STY)	S	578	SRLFSSSSSPPPAKR	Filtered	1261.08	Filtered	Filtered	Filtered	Filtered
Q9UPT6_S584_M1	MAPK8IP3	C-Jun-amino-terminal kinase-interacting protein 3	sp|Q9UPT6|JIP3_HUMAN C-Jun-amino-terminal kinase-interacting protein 3 OS=Homo sapiens OX=9606 GN=MAPK8IP3 PE=1 SV=3	1	Phospho (STY)	S	584	SRLFSSSSSPPPAKR	Filtered	1261.08	Filtered	Filtered	Filtered	Filtered
A0A087WYG2_S366_M1	MAPK8IP3	Mitogen-activated protein kinase 8 interacting protein 3	tr|A0A087WYG2|A0A087WYG2_HUMAN Mitogen-activated protein kinase 8 interacting protein 3 OS=Homo sapiens OX=9606 GN=MAPK8IP3 PE=1 SV=1	1	Phospho (STY)	S	366	RLDRTGSSPTQGIVN	819.354	Filtered	722.761	640.351	574.742	628.602
A0A669KB35_S373_M1	MAPK8IP3	Mitogen-activated protein kinase 8 interacting protein 3	tr|A0A669KB35|A0A669KB35_HUMAN Mitogen-activated protein kinase 8 interacting protein 3 OS=Homo sapiens OX=9606 GN=MAPK8IP3 PE=1 SV=1	1	Phospho (STY)	S	373	RLDRTGSSPTQGIVN	819.354	Filtered	722.761	640.351	574.742	628.602
B7ZMF3_S366_M1	MAPK8IP3	MAPK8IP3 protein	tr|B7ZMF3|B7ZMF3_HUMAN MAPK8IP3 protein OS=Homo sapiens OX=9606 GN=MAPK8IP3 PE=2 SV=1	1	Phospho (STY)	S	366	RLDRTGSSPTQGIVN	819.354	Filtered	722.761	640.351	574.742	628.602
E9PFH7_S365_M1	MAPK8IP3	Mitogen-activated protein kinase 8 interacting protein 3	tr|E9PFH7|E9PFH7_HUMAN Mitogen-activated protein kinase 8 interacting protein 3 OS=Homo sapiens OX=9606 GN=MAPK8IP3 PE=1 SV=1	1	Phospho (STY)	S	365	RLDRTGSSPTQGIVN	819.354	Filtered	722.761	640.351	574.742	628.602
Q9UPT6_S365_M1	MAPK8IP3	C-Jun-amino-terminal kinase-interacting protein 3	sp|Q9UPT6|JIP3_HUMAN C-Jun-amino-terminal kinase-interacting protein 3 OS=Homo sapiens OX=9606 GN=MAPK8IP3 PE=1 SV=3	1	Phospho (STY)	S	365	RLDRTGSSPTQGIVN	819.354	Filtered	722.761	640.351	574.742	628.602
A0A087WYS1_S2_M1	UGP2	UTP--glucose-1-phosphate uridylyltransferase	tr|A0A087WYS1|A0A087WYS1_HUMAN UTP--glucose-1-phosphate uridylyltransferase OS=Homo sapiens OX=9606 GN=UGP2 PE=1 SV=2	1	Phospho (STY)	S	2	______MSQDGASQF	Filtered	527.309	Filtered	2362.16	Filtered	1121.67
A0A087WYT3_S117_M1	PTGES3	Prostaglandin E synthase 3	tr|A0A087WYT3|A0A087WYT3_HUMAN Prostaglandin E synthase 3 OS=Homo sapiens OX=9606 GN=PTGES3 PE=1 SV=1	1	Phospho (STY)	S	117	WKDWEDDSDEDMSNF	321755	331807	434893	491606	475639	412932
B3KUY2_S117_M1	PTGES3	Prostaglandin E synthase 3	tr|B3KUY2|B3KUY2_HUMAN Prostaglandin E synthase 3 OS=Homo sapiens OX=9606 GN=PTGES3 PE=2 SV=1	1	Phospho (STY)	S	117	WKDWEDDSDEDMSNF	321755	331807	434893	491606	475639	412932
Q15185_S113_M1	PTGES3	Prostaglandin E synthase 3	sp|Q15185|TEBP_HUMAN Prostaglandin E synthase 3 OS=Homo sapiens OX=9606 GN=PTGES3 PE=1 SV=	1	Phospho (STY)	S	113	WKDWEDDSDEDMSNF	321755	331807	434893	491606	475639	412932
A0A087WYT3_S122_M1	PTGES3	Prostaglandin E synthase 3	tr|A0A087WYT3|A0A087WYT3_HUMAN Prostaglandin E synthase 3 OS=Homo sapiens OX=9606 GN=PTGES3 PE=1 SV=1	1	Phospho (STY)	S	122	DDSDEDMSNFDRFSE	538.394	Filtered	Filtered	Filtered	Filtered	Filtered
B3KUY2_S122_M1	PTGES3	Prostaglandin E synthase 3	tr|B3KUY2|B3KUY2_HUMAN Prostaglandin E synthase 3 OS=Homo sapiens OX=9606 GN=PTGES3 PE=2 SV=1	1	Phospho (STY)	S	122	DDSDEDMSNFDRFSE	538.394	Filtered	Filtered	Filtered	Filtered	Filtered
Q15185_S118_M1	PTGES3	Prostaglandin E synthase 3	sp|Q15185|TEBP_HUMAN Prostaglandin E synthase 3 OS=Homo sapiens OX=9606 GN=PTGES3 PE=1 SV=	1	Phospho (STY)	S	118	DDSDEDMSNFDRFSE	538.394	Filtered	Filtered	Filtered	Filtered	Filtered
A0A087WZ13_S14_M1	RAVER1	Ribonucleoprotein, PTB binding 1	tr|A0A087WZ13|A0A087WZ13_HUMAN Ribonucleoprotein, PTB binding 1 OS=Homo sapiens OX=9606 GN=RAVER1 PE=1 SV=	1	Phospho (STY)	S	14	VTHRPPLSPKSGAEV	117942	119471	141761	126417	76274.9	88702.1
A0A087WZ13_S617_M1	RAVER1	Ribonucleoprotein, PTB binding 1	tr|A0A087WZ13|A0A087WZ13_HUMAN Ribonucleoprotein, PTB binding 1 OS=Homo sapiens OX=9606 GN=RAVER1 PE=1 SV=	1	Phospho (STY)	S	617	GPSRHKMSPPPSGFG	104292	97446.3	118640	122074	95147	101149
A0A087WZ13_T463_M1	RAVER1	Ribonucleoprotein, PTB binding 1	tr|A0A087WZ13|A0A087WZ13_HUMAN Ribonucleoprotein, PTB binding 1 OS=Homo sapiens OX=9606 GN=RAVER1 PE=1 SV=	1	Phospho (STY)	T	463	GPPAAQLTPPPAPVG	7976.5	6701.76	7637.99	6638.56	3561.05	4636.39
A0A087WZ13_S567_M1	RAVER1	Ribonucleoprotein, PTB binding 1	tr|A0A087WZ13|A0A087WZ13_HUMAN Ribonucleoprotein, PTB binding 1 OS=Homo sapiens OX=9606 GN=RAVER1 PE=1 SV=	1	Phospho (STY)	S	567	QLKSRLLSPLSSARL	180.93	Filtered	210.558	238.43	Filtered	Filtered
A0A087WZ13_S17_M1	RAVER1	Ribonucleoprotein, PTB binding 1	tr|A0A087WZ13|A0A087WZ13_HUMAN Ribonucleoprotein, PTB binding 1 OS=Homo sapiens OX=9606 GN=RAVER1 PE=1 SV=	1	Phospho (STY)	S	17	RPPLSPKSGAEVEAG	366.242	198.105	Filtered	Filtered	161.152	365.382
A0A087WZ13_S707_M1	RAVER1	Ribonucleoprotein, PTB binding 1	tr|A0A087WZ13|A0A087WZ13_HUMAN Ribonucleoprotein, PTB binding 1 OS=Homo sapiens OX=9606 GN=RAVER1 PE=1 SV=	1	Phospho (STY)	S	707	SFAHLLPSPEPSPEG	936.162	Filtered	623.25	Filtered	Filtered	Filtered
A0A087WZG4_S1101_M1	ARHGEF18	Rho guanine nucleotide exchange factor 18	tr|A0A087WZG4|A0A087WZG4_HUMAN Rho guanine nucleotide exchange factor 18 OS=Homo sapiens OX=9606 GN=ARHGEF18 PE=1 SV=3	1	Phospho (STY)	S	1101	STSRNRRSLSPILPG	Filtered	Filtered	2755.47	Filtered	2458	Filtered
A0A2X0SSI0_S943_M1	ARHGEF18	ARHGEF18 (Fragment)	tr|A0A2X0SSI0|A0A2X0SSI0_HUMAN ARHGEF18 (Fragment) OS=Homo sapiens OX=9606 GN=ARHGEF18 PE=4 SV=1	1	Phospho (STY)	S	943	STSRNRRSLSPILPG	Filtered	Filtered	2755.47	Filtered	2458	Filtered
A0A3B3IPE9_S1047_M1	ARHGEF18	Rho/Rac guanine nucleotide exchange factor 18	tr|A0A3B3IPE9|A0A3B3IPE9_HUMAN Rho/Rac guanine nucleotide exchange factor 18 OS=Homo sapiens OX=9606 GN=ARHGEF18 PE=1 SV=2	1	Phospho (STY)	S	1047	STSRNRRSLSPILPG	Filtered	Filtered	2755.47	Filtered	2458	Filtered
A0A804CAZ4_S942_M1	ARHGEF18	Rho/Rac guanine nucleotide exchange factor 18	tr|A0A804CAZ4|A0A804CAZ4_HUMAN Rho/Rac guanine nucleotide exchange factor 18 OS=Homo sapiens OX=9606 GN=ARHGEF18 PE=1 SV=1	1	Phospho (STY)	S	942	STSRNRRSLSPILPG	Filtered	Filtered	2755.47	Filtered	2458	Filtered
Q6ZSZ5_S1289_M1	ARHGEF18	Rho guanine nucleotide exchange factor 18	sp|Q6ZSZ5|ARHGI_HUMAN Rho guanine nucleotide exchange factor 18 OS=Homo sapiens OX=9606 GN=ARHGEF18 PE=1 SV=4	1	Phospho (STY)	S	1289	STSRNRRSLSPILPG	Filtered	Filtered	2755.47	Filtered	2458	Filtered
A0A087WZG4_S1103_M1	ARHGEF18	Rho guanine nucleotide exchange factor 18	tr|A0A087WZG4|A0A087WZG4_HUMAN Rho guanine nucleotide exchange factor 18 OS=Homo sapiens OX=9606 GN=ARHGEF18 PE=1 SV=3	1	Phospho (STY)	S	1103	SRNRRSLSPILPGRH	619.508	Filtered	Filtered	Filtered	Filtered	Filtered
A0A2X0SSI0_S945_M1	ARHGEF18	ARHGEF18 (Fragment)	tr|A0A2X0SSI0|A0A2X0SSI0_HUMAN ARHGEF18 (Fragment) OS=Homo sapiens OX=9606 GN=ARHGEF18 PE=4 SV=1	1	Phospho (STY)	S	945	SRNRRSLSPILPGRH	619.508	Filtered	Filtered	Filtered	Filtered	Filtered
A0A3B3IPE9_S1049_M1	ARHGEF18	Rho/Rac guanine nucleotide exchange factor 18	tr|A0A3B3IPE9|A0A3B3IPE9_HUMAN Rho/Rac guanine nucleotide exchange factor 18 OS=Homo sapiens OX=9606 GN=ARHGEF18 PE=1 SV=2	1	Phospho (STY)	S	1049	SRNRRSLSPILPGRH	619.508	Filtered	Filtered	Filtered	Filtered	Filtered
A0A804CAZ4_S944_M1	ARHGEF18	Rho/Rac guanine nucleotide exchange factor 18	tr|A0A804CAZ4|A0A804CAZ4_HUMAN Rho/Rac guanine nucleotide exchange factor 18 OS=Homo sapiens OX=9606 GN=ARHGEF18 PE=1 SV=1	1	Phospho (STY)	S	944	SRNRRSLSPILPGRH	619.508	Filtered	Filtered	Filtered	Filtered	Filtered
Q6ZSZ5_S1291_M1	ARHGEF18	Rho guanine nucleotide exchange factor 18	sp|Q6ZSZ5|ARHGI_HUMAN Rho guanine nucleotide exchange factor 18 OS=Homo sapiens OX=9606 GN=ARHGEF18 PE=1 SV=4	1	Phospho (STY)	S	1291	SRNRRSLSPILPGRH	619.508	Filtered	Filtered	Filtered	Filtered	Filtered
A0A087WZG4_S733_M1	ARHGEF18	Rho guanine nucleotide exchange factor 18	tr|A0A087WZG4|A0A087WZG4_HUMAN Rho guanine nucleotide exchange factor 18 OS=Homo sapiens OX=9606 GN=ARHGEF18 PE=1 SV=3	1	Phospho (STY)	S	733	AGYDCTNSPTKNGSF	506.297	Filtered	196.092	449.874	222.776	513.704
A0A2X0SSI0_S575_M1	ARHGEF18	ARHGEF18 (Fragment)	tr|A0A2X0SSI0|A0A2X0SSI0_HUMAN ARHGEF18 (Fragment) OS=Homo sapiens OX=9606 GN=ARHGEF18 PE=4 SV=1	1	Phospho (STY)	S	575	AGYDCTNSPTKNGSF	506.297	Filtered	196.092	449.874	222.776	513.704
A0A3B3IPE9_S679_M1	ARHGEF18	Rho/Rac guanine nucleotide exchange factor 18	tr|A0A3B3IPE9|A0A3B3IPE9_HUMAN Rho/Rac guanine nucleotide exchange factor 18 OS=Homo sapiens OX=9606 GN=ARHGEF18 PE=1 SV=2	1	Phospho (STY)	S	679	AGYDCTNSPTKNGSF	506.297	Filtered	196.092	449.874	222.776	513.704
A0A804CAZ4_S575_M1	ARHGEF18	Rho/Rac guanine nucleotide exchange factor 18	tr|A0A804CAZ4|A0A804CAZ4_HUMAN Rho/Rac guanine nucleotide exchange factor 18 OS=Homo sapiens OX=9606 GN=ARHGEF18 PE=1 SV=1	1	Phospho (STY)	S	575	AGYDCTNSPTKNGSF	506.297	Filtered	196.092	449.874	222.776	513.704
Q6ZSZ5_S921_M1	ARHGEF18	Rho guanine nucleotide exchange factor 18	sp|Q6ZSZ5|ARHGI_HUMAN Rho guanine nucleotide exchange factor 18 OS=Homo sapiens OX=9606 GN=ARHGEF18 PE=1 SV=4	1	Phospho (STY)	S	921	AGYDCTNSPTKNGSF	506.297	Filtered	196.092	449.874	222.776	513.704
A0A087WZG4_S760_M1	ARHGEF18	Rho guanine nucleotide exchange factor 18	tr|A0A087WZG4|A0A087WZG4_HUMAN Rho guanine nucleotide exchange factor 18 OS=Homo sapiens OX=9606 GN=ARHGEF18 PE=1 SV=3	1	Phospho (STY)	S	760	DWRGPPNSPDLKLSD	357.984	443.388	353.524	200.992	686.124	524.192
A0A2X0SSI0_S602_M1	ARHGEF18	ARHGEF18 (Fragment)	tr|A0A2X0SSI0|A0A2X0SSI0_HUMAN ARHGEF18 (Fragment) OS=Homo sapiens OX=9606 GN=ARHGEF18 PE=4 SV=1	1	Phospho (STY)	S	602	DWRGPPNSPDLKLSD	357.984	443.388	353.524	200.992	686.124	524.192
A0A3B3IPE9_S706_M1	ARHGEF18	Rho/Rac guanine nucleotide exchange factor 18	tr|A0A3B3IPE9|A0A3B3IPE9_HUMAN Rho/Rac guanine nucleotide exchange factor 18 OS=Homo sapiens OX=9606 GN=ARHGEF18 PE=1 SV=2	1	Phospho (STY)	S	706	DWRGPPNSPDLKLSD	357.984	443.388	353.524	200.992	686.124	524.192
A0A804CAZ4_S602_M1	ARHGEF18	Rho/Rac guanine nucleotide exchange factor 18	tr|A0A804CAZ4|A0A804CAZ4_HUMAN Rho/Rac guanine nucleotide exchange factor 18 OS=Homo sapiens OX=9606 GN=ARHGEF18 PE=1 SV=1	1	Phospho (STY)	S	602	DWRGPPNSPDLKLSD	357.984	443.388	353.524	200.992	686.124	524.192
Q6ZSZ5_S948_M1	ARHGEF18	Rho guanine nucleotide exchange factor 18	sp|Q6ZSZ5|ARHGI_HUMAN Rho guanine nucleotide exchange factor 18 OS=Homo sapiens OX=9606 GN=ARHGEF18 PE=1 SV=4	1	Phospho (STY)	S	948	DWRGPPNSPDLKLSD	357.984	443.388	353.524	200.992	686.124	524.192
A0A087WZN1_S178_M1	IDH3B	Isocitrate dehydrogenase [NAD] subunit, mitochondrial	tr|A0A087WZN1|A0A087WZN1_HUMAN Isocitrate dehydrogenase [NAD] subunit, mitochondrial OS=Homo sapiens OX=9606 GN=IDH3B PE=1 SV=	1	Phospho (STY)	S	178	YSSLEHESARGVIEC	Filtered	268.228	Filtered	Filtered	Filtered	Filtered
O43837_S178_M1	IDH3B	Isocitrate dehydrogenase [NAD] subunit beta, mitochondrial	sp|O43837|IDH3B_HUMAN Isocitrate dehydrogenase [NAD] subunit beta, mitochondrial OS=Homo sapiens OX=9606 GN=IDH3B PE=1 SV=2	1	Phospho (STY)	S	178	YSSLEHESARGVIEC	Filtered	268.228	Filtered	Filtered	Filtered	Filtered
A0A087WZN1_S173_M1	IDH3B	Isocitrate dehydrogenase [NAD] subunit, mitochondrial	tr|A0A087WZN1|A0A087WZN1_HUMAN Isocitrate dehydrogenase [NAD] subunit, mitochondrial OS=Homo sapiens OX=9606 GN=IDH3B PE=1 SV=	1	Phospho (STY)	S	173	QTEGEYSSLEHESAR	90.7252	Filtered	Filtered	Filtered	Filtered	Filtered
O43837_S173_M1	IDH3B	Isocitrate dehydrogenase [NAD] subunit beta, mitochondrial	sp|O43837|IDH3B_HUMAN Isocitrate dehydrogenase [NAD] subunit beta, mitochondrial OS=Homo sapiens OX=9606 GN=IDH3B PE=1 SV=2	1	Phospho (STY)	S	173	QTEGEYSSLEHESAR	90.7252	Filtered	Filtered	Filtered	Filtered	Filtered
A0A087WZN1_Y171_M1	IDH3B	Isocitrate dehydrogenase [NAD] subunit, mitochondrial	tr|A0A087WZN1|A0A087WZN1_HUMAN Isocitrate dehydrogenase [NAD] subunit, mitochondrial OS=Homo sapiens OX=9606 GN=IDH3B PE=1 SV=	1	Phospho (STY)	Y	171	REQTEGEYSSLEHES	Filtered	Filtered	Filtered	Filtered	193.063	142.509
O43837_Y171_M1	IDH3B	Isocitrate dehydrogenase [NAD] subunit beta, mitochondrial	sp|O43837|IDH3B_HUMAN Isocitrate dehydrogenase [NAD] subunit beta, mitochondrial OS=Homo sapiens OX=9606 GN=IDH3B PE=1 SV=2	1	Phospho (STY)	Y	171	REQTEGEYSSLEHES	Filtered	Filtered	Filtered	Filtered	193.063	142.509
A0A087WZV0_S38_M1	PPIP5K2	Inositol hexakisphosphate and diphosphoinositol-pentakisphosphate kinase	tr|A0A087WZV0|A0A087WZV0_HUMAN Inositol hexakisphosphate and diphosphoinositol-pentakisphosphate kinase OS=Homo sapiens OX=9606 GN=PPIP5K2 PE=1 SV=1	1	Phospho (STY)	S	38	DDEEEDDSPPERQIV	8757.68	9113.1	8268.56	5617.09	10109.1	9908.96
A0A8V8TMN4_S38_M1	PPIP5K2	Inositol hexakisphosphate and diphosphoinositol-pentakisphosphate kinase	tr|A0A8V8TMN4|A0A8V8TMN4_HUMAN Inositol hexakisphosphate and diphosphoinositol-pentakisphosphate kinase OS=Homo sapiens OX=9606 GN=PPIP5K2 PE=1 SV=1	1	Phospho (STY)	S	38	DDEEEDDSPPERQIV	8757.68	9113.1	8268.56	5617.09	10109.1	9908.96
B4DGV1_S38_M1	-	Inositol hexakisphosphate and diphosphoinositol-pentakisphosphate kinase (Fragment)	tr|B4DGV1|B4DGV1_HUMAN Inositol hexakisphosphate and diphosphoinositol-pentakisphosphate kinase (Fragment) OS=Homo sapiens OX=9606 PE=2 SV=	1	Phospho (STY)	S	38	DDEEEDDSPPERQIV	8757.68	9113.1	8268.56	5617.09	10109.1	9908.96
O43314_S38_M1	PPIP5K2	Inositol hexakisphosphate and diphosphoinositol-pentakisphosphate kinase 2	sp|O43314|VIP2_HUMAN Inositol hexakisphosphate and diphosphoinositol-pentakisphosphate kinase 2 OS=Homo sapiens OX=9606 GN=PPIP5K2 PE=1 SV=	1	Phospho (STY)	S	38	DDEEEDDSPPERQIV	8757.68	9113.1	8268.56	5617.09	10109.1	9908.96
A0A087X085_S117_M1	JADE2	Jade family PHD finger 2	tr|A0A087X085|A0A087X085_HUMAN Jade family PHD finger 2 OS=Homo sapiens OX=9606 GN=JADE2 PE=4 SV=2	1	Phospho (STY)	S	117	EGPPAQASPSSTMLG	269.378	Filtered	Filtered	Filtered	Filtered	Filtered
A0A0C4DFT8_S117_M1	JADE2	Jade family PHD finger 2	tr|A0A0C4DFT8|A0A0C4DFT8_HUMAN Jade family PHD finger 2 OS=Homo sapiens OX=9606 GN=JADE2 PE=1 SV=1	1	Phospho (STY)	S	117	EGPPAQASPSSTMLG	269.378	Filtered	Filtered	Filtered	Filtered	Filtered
A0A7P0TAP8_S117_M1	JADE2	Jade family PHD finger 2	tr|A0A7P0TAP8|A0A7P0TAP8_HUMAN Jade family PHD finger 2 OS=Homo sapiens OX=9606 GN=JADE2 PE=1 SV=1	1	Phospho (STY)	S	117	EGPPAQASPSSTMLG	269.378	Filtered	Filtered	Filtered	Filtered	Filtered
A8K356_S117_M1	-	cDNA FLJ77750, highly similar to Homo sapiens PHD finger protein 15 (PHF15), mRNA	tr|A8K356|A8K356_HUMAN cDNA FLJ77750, highly similar to Homo sapiens PHD finger protein 15 (PHF15), mRNA OS=Homo sapiens OX=9606 PE=2 SV=1	1	Phospho (STY)	S	117	EGPPAQASPSSTMLG	269.378	Filtered	Filtered	Filtered	Filtered	Filtered
B3KPL2_S133_M1	PHF15	PHD finger protein 15, isoform CRA_a	tr|B3KPL2|B3KPL2_HUMAN PHD finger protein 15, isoform CRA_a OS=Homo sapiens OX=9606 GN=PHF15 PE=2 SV=1	1	Phospho (STY)	S	133	EGPPAQASPSSTMLG	269.378	Filtered	Filtered	Filtered	Filtered	Filtered
B4DFY8_S117_M1	-	cDNA FLJ59498, highly similar to Homo sapiens PHD finger protein 15 (PHF15), mRNA	tr|B4DFY8|B4DFY8_HUMAN cDNA FLJ59498, highly similar to Homo sapiens PHD finger protein 15 (PHF15), mRNA OS=Homo sapiens OX=9606 PE=2 SV=1	1	Phospho (STY)	S	117	EGPPAQASPSSTMLG	269.378	Filtered	Filtered	Filtered	Filtered	Filtered
B5MBX1_S117_M1	JADE2	Jade family PHD finger 2	tr|B5MBX1|B5MBX1_HUMAN Jade family PHD finger 2 OS=Homo sapiens OX=9606 GN=JADE2 PE=1 SV=	1	Phospho (STY)	S	117	EGPPAQASPSSTMLG	269.378	Filtered	Filtered	Filtered	Filtered	Filtered
C9J929_S117_M1	JADE2	Jade family PHD finger 2 (Fragment)	tr|C9J929|C9J929_HUMAN Jade family PHD finger 2 (Fragment) OS=Homo sapiens OX=9606 GN=JADE2 PE=1 SV=	1	Phospho (STY)	S	117	EGPPAQASPSSTMLG	269.378	Filtered	Filtered	Filtered	Filtered	Filtered
G3XAA4_S117_M1	JADE2	Jade family PHD finger 2	tr|G3XAA4|G3XAA4_HUMAN Jade family PHD finger 2 OS=Homo sapiens OX=9606 GN=JADE2 PE=1 SV=1	1	Phospho (STY)	S	117	EGPPAQASPSSTMLG	269.378	Filtered	Filtered	Filtered	Filtered	Filtered
Q9NQC1_S117_M1	JADE2	E3 ubiquitin-protein ligase Jade-2	sp|Q9NQC1|JADE2_HUMAN E3 ubiquitin-protein ligase Jade-2 OS=Homo sapiens OX=9606 GN=JADE2 PE=1 SV=2	1	Phospho (STY)	S	117	EGPPAQASPSSTMLG	269.378	Filtered	Filtered	Filtered	Filtered	Filtered
A0A087X0H9_T620_M1	RBM26	RNA binding motif protein 26	tr|A0A087X0H9|A0A087X0H9_HUMAN RNA binding motif protein 26 OS=Homo sapiens OX=9606 GN=RBM26 PE=1 SV=1	1	Phospho (STY)	T	620	STQQLQTTSPKPLVQ	Filtered	Filtered	Filtered	Filtered	Filtered	630.458
A0A087X0H9_S621_M1	RBM26	RNA binding motif protein 26	tr|A0A087X0H9|A0A087X0H9_HUMAN RNA binding motif protein 26 OS=Homo sapiens OX=9606 GN=RBM26 PE=1 SV=1	1	Phospho (STY)	S	621	TQQLQTTSPKPLVQQ	722.128	407.888	Filtered	586.168	702.288	Filtered
A0A087X0K9_S131_M1	TJP1	Tight junction protein 1	tr|A0A087X0K9|A0A087X0K9_HUMAN Tight junction protein 1 OS=Homo sapiens OX=9606 GN=TJP1 PE=1 SV=2	1	Phospho (STY)	S	131	VSDNEEDSYDEEIHD	17213.5	16684.5	15134	18809.4	12271.6	15329.4
Q07157_S131_M1	TJP1	Tight junction protein ZO-1	sp|Q07157|ZO1_HUMAN Tight junction protein ZO-1 OS=Homo sapiens OX=9606 GN=TJP1 PE=1 SV=3	1	Phospho (STY)	S	131	VSDNEEDSYDEEIHD	17213.5	16684.5	15134	18809.4	12271.6	15329.4
A0A087X0K9_S125_M1	TJP1	Tight junction protein 1	tr|A0A087X0K9|A0A087X0K9_HUMAN Tight junction protein 1 OS=Homo sapiens OX=9606 GN=TJP1 PE=1 SV=2	1	Phospho (STY)	S	125	RPDPEPVSDNEEDSY	11773.4	Filtered	7903.82	168.404	15704.6	11541.9
Q07157_S125_M1	TJP1	Tight junction protein ZO-1	sp|Q07157|ZO1_HUMAN Tight junction protein ZO-1 OS=Homo sapiens OX=9606 GN=TJP1 PE=1 SV=3	1	Phospho (STY)	S	125	RPDPEPVSDNEEDSY	11773.4	Filtered	7903.82	168.404	15704.6	11541.9
A0A087X0K9_S131_M2	TJP1	Tight junction protein 1	tr|A0A087X0K9|A0A087X0K9_HUMAN Tight junction protein 1 OS=Homo sapiens OX=9606 GN=TJP1 PE=1 SV=2	2	Phospho (STY)	S	131	VSDNEEDSYDEEIHD	13388.4	6648.27	11067.2	7807.77	11418.4	11627.7
A0A087X0K9_S125_M2	TJP1	Tight junction protein 1	tr|A0A087X0K9|A0A087X0K9_HUMAN Tight junction protein 1 OS=Homo sapiens OX=9606 GN=TJP1 PE=1 SV=2	2	Phospho (STY)	S	125	RPDPEPVSDNEEDSY	13388.4	6648.27	11067.2	7807.77	11418.4	11627.7
Q07157_S131_M2	TJP1	Tight junction protein ZO-1	sp|Q07157|ZO1_HUMAN Tight junction protein ZO-1 OS=Homo sapiens OX=9606 GN=TJP1 PE=1 SV=3	2	Phospho (STY)	S	131	VSDNEEDSYDEEIHD	13388.4	6648.27	11067.2	7807.77	11418.4	11627.7
Q07157_S125_M2	TJP1	Tight junction protein ZO-1	sp|Q07157|ZO1_HUMAN Tight junction protein ZO-1 OS=Homo sapiens OX=9606 GN=TJP1 PE=1 SV=3	2	Phospho (STY)	S	125	RPDPEPVSDNEEDSY	13388.4	6648.27	11067.2	7807.77	11418.4	11627.7
A0A087X0K9_S300_M1	TJP1	Tight junction protein 1	tr|A0A087X0K9|A0A087X0K9_HUMAN Tight junction protein 1 OS=Homo sapiens OX=9606 GN=TJP1 PE=1 SV=2	1	Phospho (STY)	S	300	QSLASDHSGRSHDRP	18409.8	25394.5	16474.8	14838.3	20718.4	16709.9
Q07157_S300_M1	TJP1	Tight junction protein ZO-1	sp|Q07157|ZO1_HUMAN Tight junction protein ZO-1 OS=Homo sapiens OX=9606 GN=TJP1 PE=1 SV=3	1	Phospho (STY)	S	300	QSLASDHSGRSHDRP	18409.8	25394.5	16474.8	14838.3	20718.4	16709.9
A0A087X0K9_S297_M1	TJP1	Tight junction protein 1	tr|A0A087X0K9|A0A087X0K9_HUMAN Tight junction protein 1 OS=Homo sapiens OX=9606 GN=TJP1 PE=1 SV=2	1	Phospho (STY)	S	297	SEIQSLASDHSGRSH	4564.08	2415.08	4505.27	3909.3	2180.57	1952.26
Q07157_S297_M1	TJP1	Tight junction protein ZO-1	sp|Q07157|ZO1_HUMAN Tight junction protein ZO-1 OS=Homo sapiens OX=9606 GN=TJP1 PE=1 SV=3	1	Phospho (STY)	S	297	SEIQSLASDHSGRSH	4564.08	2415.08	4505.27	3909.3	2180.57	1952.26
A0A087X0K9_S300_M2	TJP1	Tight junction protein 1	tr|A0A087X0K9|A0A087X0K9_HUMAN Tight junction protein 1 OS=Homo sapiens OX=9606 GN=TJP1 PE=1 SV=2	2	Phospho (STY)	S	300	QSLASDHSGRSHDRP	10522.4	8812.45	7967.89	6110.33	9573.34	8738.86
A0A087X0K9_S297_M2	TJP1	Tight junction protein 1	tr|A0A087X0K9|A0A087X0K9_HUMAN Tight junction protein 1 OS=Homo sapiens OX=9606 GN=TJP1 PE=1 SV=2	2	Phospho (STY)	S	297	SEIQSLASDHSGRSH	10522.4	8812.45	7967.89	6110.33	9573.34	8738.86
Q07157_S300_M2	TJP1	Tight junction protein ZO-1	sp|Q07157|ZO1_HUMAN Tight junction protein ZO-1 OS=Homo sapiens OX=9606 GN=TJP1 PE=1 SV=3	2	Phospho (STY)	S	300	QSLASDHSGRSHDRP	10522.4	8812.45	7967.89	6110.33	9573.34	8738.86
Q07157_S297_M2	TJP1	Tight junction protein ZO-1	sp|Q07157|ZO1_HUMAN Tight junction protein ZO-1 OS=Homo sapiens OX=9606 GN=TJP1 PE=1 SV=3	2	Phospho (STY)	S	297	SEIQSLASDHSGRSH	10522.4	8812.45	7967.89	6110.33	9573.34	8738.86
A0A087X0K9_Y132_M1	TJP1	Tight junction protein 1	tr|A0A087X0K9|A0A087X0K9_HUMAN Tight junction protein 1 OS=Homo sapiens OX=9606 GN=TJP1 PE=1 SV=2	1	Phospho (STY)	Y	132	SDNEEDSYDEEIHDP	Filtered	Filtered	Filtered	1118.03	Filtered	Filtered
Q07157_Y132_M1	TJP1	Tight junction protein ZO-1	sp|Q07157|ZO1_HUMAN Tight junction protein ZO-1 OS=Homo sapiens OX=9606 GN=TJP1 PE=1 SV=3	1	Phospho (STY)	Y	132	SDNEEDSYDEEIHDP	Filtered	Filtered	Filtered	1118.03	Filtered	Filtered
A0A087X0K9_S277_M1	TJP1	Tight junction protein 1	tr|A0A087X0K9|A0A087X0K9_HUMAN Tight junction protein 1 OS=Homo sapiens OX=9606 GN=TJP1 PE=1 SV=2	1	Phospho (STY)	S	277	NVPDLSDSIHSANAS	8795.54	9463.28	6845.33	7625.71	Filtered	5144.06
Q07157_S277_M1	TJP1	Tight junction protein ZO-1	sp|Q07157|ZO1_HUMAN Tight junction protein ZO-1 OS=Homo sapiens OX=9606 GN=TJP1 PE=1 SV=3	1	Phospho (STY)	S	277	NVPDLSDSIHSANAS	8795.54	9463.28	6845.33	7625.71	Filtered	5144.06
A0A087X0K9_S275_M1	TJP1	Tight junction protein 1	tr|A0A087X0K9|A0A087X0K9_HUMAN Tight junction protein 1 OS=Homo sapiens OX=9606 GN=TJP1 PE=1 SV=2	1	Phospho (STY)	S	275	LLNVPDLSDSIHSAN	Filtered	Filtered	Filtered	Filtered	4095.57	Filtered
Q07157_S275_M1	TJP1	Tight junction protein ZO-1	sp|Q07157|ZO1_HUMAN Tight junction protein ZO-1 OS=Homo sapiens OX=9606 GN=TJP1 PE=1 SV=3	1	Phospho (STY)	S	275	LLNVPDLSDSIHSAN	Filtered	Filtered	Filtered	Filtered	4095.57	Filtered
A0A087X0K9_S280_M1	TJP1	Tight junction protein 1	tr|A0A087X0K9|A0A087X0K9_HUMAN Tight junction protein 1 OS=Homo sapiens OX=9606 GN=TJP1 PE=1 SV=2	1	Phospho (STY)	S	280	DLSDSIHSANASERD	Filtered	5622.93	4686.12	Filtered	Filtered	Filtered
Q07157_S280_M1	TJP1	Tight junction protein ZO-1	sp|Q07157|ZO1_HUMAN Tight junction protein ZO-1 OS=Homo sapiens OX=9606 GN=TJP1 PE=1 SV=3	1	Phospho (STY)	S	280	DLSDSIHSANASERD	Filtered	5622.93	4686.12	Filtered	Filtered	Filtered
A0A087X0K9_S280_M2	TJP1	Tight junction protein 1	tr|A0A087X0K9|A0A087X0K9_HUMAN Tight junction protein 1 OS=Homo sapiens OX=9606 GN=TJP1 PE=1 SV=2	2	Phospho (STY)	S	280	DLSDSIHSANASERD	5882.78	4897.12	5036.4	4337.67	5207.4	5121.42
A0A087X0K9_S277_M2	TJP1	Tight junction protein 1	tr|A0A087X0K9|A0A087X0K9_HUMAN Tight junction protein 1 OS=Homo sapiens OX=9606 GN=TJP1 PE=1 SV=2	2	Phospho (STY)	S	277	NVPDLSDSIHSANAS	5882.78	4897.12	5036.4	4337.67	5207.4	5121.42
Q07157_S280_M2	TJP1	Tight junction protein ZO-1	sp|Q07157|ZO1_HUMAN Tight junction protein ZO-1 OS=Homo sapiens OX=9606 GN=TJP1 PE=1 SV=3	2	Phospho (STY)	S	280	DLSDSIHSANASERD	5882.78	4897.12	5036.4	4337.67	5207.4	5121.42
Q07157_S277_M2	TJP1	Tight junction protein ZO-1	sp|Q07157|ZO1_HUMAN Tight junction protein ZO-1 OS=Homo sapiens OX=9606 GN=TJP1 PE=1 SV=3	2	Phospho (STY)	S	277	NVPDLSDSIHSANAS	5882.78	4897.12	5036.4	4337.67	5207.4	5121.42
A0A087X0K9_S899_M1	TJP1	Tight junction protein 1	tr|A0A087X0K9|A0A087X0K9_HUMAN Tight junction protein 1 OS=Homo sapiens OX=9606 GN=TJP1 PE=1 SV=2	1	Phospho (STY)	S	899	NQTYPPYSPQAQPQP	3744.55	2498.33	3204.04	4634.95	5240.69	5613.84
Q07157_S899_M1	TJP1	Tight junction protein ZO-1	sp|Q07157|ZO1_HUMAN Tight junction protein ZO-1 OS=Homo sapiens OX=9606 GN=TJP1 PE=1 SV=3	1	Phospho (STY)	S	899	NQTYPPYSPQAQPQP	3744.55	2498.33	3204.04	4634.95	5240.69	5613.84
A0A087X0K9_S912_M1	TJP1	Tight junction protein 1	tr|A0A087X0K9|A0A087X0K9_HUMAN Tight junction protein 1 OS=Homo sapiens OX=9606 GN=TJP1 PE=1 SV=2	1	Phospho (STY)	S	912	QPIHRIDSPGFKPAS	13381.4	13206.2	11874.9	17435.9	12906.4	14049
Q07157_S912_M1	TJP1	Tight junction protein ZO-1	sp|Q07157|ZO1_HUMAN Tight junction protein ZO-1 OS=Homo sapiens OX=9606 GN=TJP1 PE=1 SV=3	1	Phospho (STY)	S	912	QPIHRIDSPGFKPAS	13381.4	13206.2	11874.9	17435.9	12906.4	14049
A0A087X0K9_S968_M1	TJP1	Tight junction protein 1	tr|A0A087X0K9|A0A087X0K9_HUMAN Tight junction protein 1 OS=Homo sapiens OX=9606 GN=TJP1 PE=1 SV=2	1	Phospho (STY)	S	968	PAPSTSYSPQADSLR	480.581	426.935	511.137	Filtered	900.529	764.075
Q07157_S968_M1	TJP1	Tight junction protein ZO-1	sp|Q07157|ZO1_HUMAN Tight junction protein ZO-1 OS=Homo sapiens OX=9606 GN=TJP1 PE=1 SV=3	1	Phospho (STY)	S	968	PAPSTSYSPQADSLR	480.581	426.935	511.137	Filtered	900.529	764.075
A0A087X0K9_T354_M1	TJP1	Tight junction protein 1	tr|A0A087X0K9|A0A087X0K9_HUMAN Tight junction protein 1 OS=Homo sapiens OX=9606 GN=TJP1 PE=1 SV=2	1	Phospho (STY)	T	354	SKPGAVSTPVKHADD	628.713	Filtered	673.814	Filtered	347.768	636.578
Q07157_T354_M1	TJP1	Tight junction protein ZO-1	sp|Q07157|ZO1_HUMAN Tight junction protein ZO-1 OS=Homo sapiens OX=9606 GN=TJP1 PE=1 SV=3	1	Phospho (STY)	T	354	SKPGAVSTPVKHADD	628.713	Filtered	673.814	Filtered	347.768	636.578
A0A087X0K9_Y895_M1	TJP1	Tight junction protein 1	tr|A0A087X0K9|A0A087X0K9_HUMAN Tight junction protein 1 OS=Homo sapiens OX=9606 GN=TJP1 PE=1 SV=2	1	Phospho (STY)	Y	895	MHHENQTYPPYSPQA	Filtered	Filtered	178.58	Filtered	Filtered	Filtered
Q07157_Y895_M1	TJP1	Tight junction protein ZO-1	sp|Q07157|ZO1_HUMAN Tight junction protein ZO-1 OS=Homo sapiens OX=9606 GN=TJP1 PE=1 SV=3	1	Phospho (STY)	Y	895	MHHENQTYPPYSPQA	Filtered	Filtered	178.58	Filtered	Filtered	Filtered
A0A087X0K9_Y898_M1	TJP1	Tight junction protein 1	tr|A0A087X0K9|A0A087X0K9_HUMAN Tight junction protein 1 OS=Homo sapiens OX=9606 GN=TJP1 PE=1 SV=2	1	Phospho (STY)	Y	898	ENQTYPPYSPQAQPQ	Filtered	90.6469	Filtered	Filtered	78.617	Filtered
Q07157_Y898_M1	TJP1	Tight junction protein ZO-1	sp|Q07157|ZO1_HUMAN Tight junction protein ZO-1 OS=Homo sapiens OX=9606 GN=TJP1 PE=1 SV=3	1	Phospho (STY)	Y	898	ENQTYPPYSPQAQPQ	Filtered	90.6469	Filtered	Filtered	78.617	Filtered
A0A087X0K9_S1366_M1	TJP1	Tight junction protein 1	tr|A0A087X0K9|A0A087X0K9_HUMAN Tight junction protein 1 OS=Homo sapiens OX=9606 GN=TJP1 PE=1 SV=2	1	Phospho (STY)	S	1366	LSYFDRRSFENKPPA	828.464	571.325	520.591	636.011	850.507	762.038
Q07157_S1366_M1	TJP1	Tight junction protein ZO-1	sp|Q07157|ZO1_HUMAN Tight junction protein ZO-1 OS=Homo sapiens OX=9606 GN=TJP1 PE=1 SV=3	1	Phospho (STY)	S	1366	LSYFDRRSFENKPPA	828.464	571.325	520.591	636.011	850.507	762.038
A0A087X0K9_S1617_M1	TJP1	Tight junction protein 1	tr|A0A087X0K9|A0A087X0K9_HUMAN Tight junction protein 1 OS=Homo sapiens OX=9606 GN=TJP1 PE=1 SV=2	1	Phospho (STY)	S	1617	VPKAIPVSPSAVEED	54920.6	52912.4	53122.4	50386.8	50261.1	51183.6
Q07157_S1617_M1	TJP1	Tight junction protein ZO-1	sp|Q07157|ZO1_HUMAN Tight junction protein ZO-1 OS=Homo sapiens OX=9606 GN=TJP1 PE=1 SV=3	1	Phospho (STY)	S	1617	VPKAIPVSPSAVEED	54920.6	52912.4	53122.4	50386.8	50261.1	51183.6
A0A087X0K9_S1619_M1	TJP1	Tight junction protein 1	tr|A0A087X0K9|A0A087X0K9_HUMAN Tight junction protein 1 OS=Homo sapiens OX=9606 GN=TJP1 PE=1 SV=2	1	Phospho (STY)	S	1619	KAIPVSPSAVEEDED	128.062	Filtered	Filtered	Filtered	Filtered	Filtered
Q07157_S1619_M1	TJP1	Tight junction protein ZO-1	sp|Q07157|ZO1_HUMAN Tight junction protein ZO-1 OS=Homo sapiens OX=9606 GN=TJP1 PE=1 SV=3	1	Phospho (STY)	S	1619	KAIPVSPSAVEEDED	128.062	Filtered	Filtered	Filtered	Filtered	Filtered
A0A087X0K9_S617_M1	TJP1	Tight junction protein 1	tr|A0A087X0K9|A0A087X0K9_HUMAN Tight junction protein 1 OS=Homo sapiens OX=9606 GN=TJP1 PE=1 SV=2	1	Phospho (STY)	S	617	SKRNLRKSREDLSAQ	2252.48	1060.86	2532.97	2396	2396.24	2447.68
Q07157_S617_M1	TJP1	Tight junction protein ZO-1	sp|Q07157|ZO1_HUMAN Tight junction protein ZO-1 OS=Homo sapiens OX=9606 GN=TJP1 PE=1 SV=3	1	Phospho (STY)	S	617	SKRNLRKSREDLSAQ	2252.48	1060.86	2532.97	2396	2396.24	2447.68
A0A087X0K9_S978_M1	TJP1	Tight junction protein 1	tr|A0A087X0K9|A0A087X0K9_HUMAN Tight junction protein 1 OS=Homo sapiens OX=9606 GN=TJP1 PE=1 SV=2	1	Phospho (STY)	S	978	ADSLRTPSTEAAHIM	600.515	Filtered	Filtered	675.036	Filtered	Filtered
Q07157_S978_M1	TJP1	Tight junction protein ZO-1	sp|Q07157|ZO1_HUMAN Tight junction protein ZO-1 OS=Homo sapiens OX=9606 GN=TJP1 PE=1 SV=3	1	Phospho (STY)	S	978	ADSLRTPSTEAAHIM	600.515	Filtered	Filtered	675.036	Filtered	Filtered
A0A087X0K9_S329_M1	TJP1	Tight junction protein 1	tr|A0A087X0K9|A0A087X0K9_HUMAN Tight junction protein 1 OS=Homo sapiens OX=9606 GN=TJP1 PE=1 SV=2	1	Phospho (STY)	S	329	PSDHSRHSPQQPSNG	2432.34	2863.47	2895.01	3010.65	2865.17	2133.07
Q07157_S329_M1	TJP1	Tight junction protein ZO-1	sp|Q07157|ZO1_HUMAN Tight junction protein ZO-1 OS=Homo sapiens OX=9606 GN=TJP1 PE=1 SV=3	1	Phospho (STY)	S	329	PSDHSRHSPQQPSNG	2432.34	2863.47	2895.01	3010.65	2865.17	2133.07
A0A087X0K9_S810_M1	TJP1	Tight junction protein 1	tr|A0A087X0K9|A0A087X0K9_HUMAN Tight junction protein 1 OS=Homo sapiens OX=9606 GN=TJP1 PE=1 SV=2	1	Phospho (STY)	S	810	GKADGATSDDLDLHD	576.777	528.952	Filtered	Filtered	Filtered	631.905
Q07157_S810_M1	TJP1	Tight junction protein ZO-1	sp|Q07157|ZO1_HUMAN Tight junction protein ZO-1 OS=Homo sapiens OX=9606 GN=TJP1 PE=1 SV=3	1	Phospho (STY)	S	810	GKADGATSDDLDLHD	576.777	528.952	Filtered	Filtered	Filtered	631.905
A0A087X0K9_S1111_M1	TJP1	Tight junction protein 1	tr|A0A087X0K9|A0A087X0K9_HUMAN Tight junction protein 1 OS=Homo sapiens OX=9606 GN=TJP1 PE=1 SV=2	1	Phospho (STY)	S	1111	PPFDNQHSQDLDSRQ	1801.85	Filtered	1685.69	1980.25	Filtered	Filtered
Q07157_S1111_M1	TJP1	Tight junction protein ZO-1	sp|Q07157|ZO1_HUMAN Tight junction protein ZO-1 OS=Homo sapiens OX=9606 GN=TJP1 PE=1 SV=3	1	Phospho (STY)	S	1111	PPFDNQHSQDLDSRQ	1801.85	Filtered	1685.69	1980.25	Filtered	Filtered
A0A087X0K9_S1102_M1	TJP1	Tight junction protein 1	tr|A0A087X0K9|A0A087X0K9_HUMAN Tight junction protein 1 OS=Homo sapiens OX=9606 GN=TJP1 PE=1 SV=2	1	Phospho (STY)	S	1102	DDKQPYPSRPPFDNQ	Filtered	Filtered	Filtered	Filtered	770.822	Filtered
Q07157_S1102_M1	TJP1	Tight junction protein ZO-1	sp|Q07157|ZO1_HUMAN Tight junction protein ZO-1 OS=Homo sapiens OX=9606 GN=TJP1 PE=1 SV=3	1	Phospho (STY)	S	1102	DDKQPYPSRPPFDNQ	Filtered	Filtered	Filtered	Filtered	770.822	Filtered
A0A087X0K9_Y1100_M1	TJP1	Tight junction protein 1	tr|A0A087X0K9|A0A087X0K9_HUMAN Tight junction protein 1 OS=Homo sapiens OX=9606 GN=TJP1 PE=1 SV=2	1	Phospho (STY)	Y	1100	YYDDKQPYPSRPPFD	Filtered	Filtered	Filtered	Filtered	68.5101	14.6796
Q07157_Y1100_M1	TJP1	Tight junction protein ZO-1	sp|Q07157|ZO1_HUMAN Tight junction protein ZO-1 OS=Homo sapiens OX=9606 GN=TJP1 PE=1 SV=3	1	Phospho (STY)	Y	1100	YYDDKQPYPSRPPFD	Filtered	Filtered	Filtered	Filtered	68.5101	14.6796
A0A087X0K9_S1579_M1	TJP1	Tight junction protein 1	tr|A0A087X0K9|A0A087X0K9_HUMAN Tight junction protein 1 OS=Homo sapiens OX=9606 GN=TJP1 PE=1 SV=2	1	Phospho (STY)	S	1579	KTLVKSHSLAQPPEF	660.288	Filtered	224.029	468.95	Filtered	Filtered
Q07157_S1579_M1	TJP1	Tight junction protein ZO-1	sp|Q07157|ZO1_HUMAN Tight junction protein ZO-1 OS=Homo sapiens OX=9606 GN=TJP1 PE=1 SV=3	1	Phospho (STY)	S	1579	KTLVKSHSLAQPPEF	660.288	Filtered	224.029	468.95	Filtered	Filtered
A0A087X0K9_S178_M1	TJP1	Tight junction protein 1	tr|A0A087X0K9|A0A087X0K9_HUMAN Tight junction protein 1 OS=Homo sapiens OX=9606 GN=TJP1 PE=1 SV=2	1	Phospho (STY)	S	178	SDRRSVASSQPAKPT	Filtered	Filtered	Filtered	Filtered	88.2287	Filtered
Q07157_S178_M1	TJP1	Tight junction protein ZO-1	sp|Q07157|ZO1_HUMAN Tight junction protein ZO-1 OS=Homo sapiens OX=9606 GN=TJP1 PE=1 SV=3	1	Phospho (STY)	S	178	SDRRSVASSQPAKPT	Filtered	Filtered	Filtered	Filtered	88.2287	Filtered
A0A087X0K9_S175_M1	TJP1	Tight junction protein 1	tr|A0A087X0K9|A0A087X0K9_HUMAN Tight junction protein 1 OS=Homo sapiens OX=9606 GN=TJP1 PE=1 SV=2	1	Phospho (STY)	S	175	SPRSDRRSVASSQPA	220.198	Filtered	74.0027	Filtered	Filtered	138.651
Q07157_S175_M1	TJP1	Tight junction protein ZO-1	sp|Q07157|ZO1_HUMAN Tight junction protein ZO-1 OS=Homo sapiens OX=9606 GN=TJP1 PE=1 SV=3	1	Phospho (STY)	S	175	SPRSDRRSVASSQPA	220.198	Filtered	74.0027	Filtered	Filtered	138.651
A0A087X0K9_Y931_M1	TJP1	Tight junction protein 1	tr|A0A087X0K9|A0A087X0K9_HUMAN Tight junction protein 1 OS=Homo sapiens OX=9606 GN=TJP1 PE=1 SV=2	1	Phospho (STY)	Y	931	EASSPVPYLSPETNP	1017.01	688.139	Filtered	Filtered	Filtered	359.954
Q07157_Y931_M1	TJP1	Tight junction protein ZO-1	sp|Q07157|ZO1_HUMAN Tight junction protein ZO-1 OS=Homo sapiens OX=9606 GN=TJP1 PE=1 SV=3	1	Phospho (STY)	Y	931	EASSPVPYLSPETNP	1017.01	688.139	Filtered	Filtered	Filtered	359.954
A0A087X0K9_S166_M1	TJP1	Tight junction protein 1	tr|A0A087X0K9|A0A087X0K9_HUMAN Tight junction protein 1 OS=Homo sapiens OX=9606 GN=TJP1 PE=1 SV=2	1	Phospho (STY)	S	166	RSASRERSLSPRSDR	Filtered	Filtered	Filtered	Filtered	Filtered	956.475
Q07157_S166_M1	TJP1	Tight junction protein ZO-1	sp|Q07157|ZO1_HUMAN Tight junction protein ZO-1 OS=Homo sapiens OX=9606 GN=TJP1 PE=1 SV=3	1	Phospho (STY)	S	166	RSASRERSLSPRSDR	Filtered	Filtered	Filtered	Filtered	Filtered	956.475
A0A087X0N3_S374_M1	NOL4L	Nucleolar protein 4 like	tr|A0A087X0N3|A0A087X0N3_HUMAN Nucleolar protein 4 like OS=Homo sapiens OX=9606 GN=NOL4L PE=1 SV=1	1	Phospho (STY)	S	374	GVKTTPESPPYSSGS	13968.5	16381.1	13413.6	11505	11499.2	11983.8
Q96MY1_S130_M1	NOL4L	Nucleolar protein 4-like	sp|Q96MY1|NOL4L_HUMAN Nucleolar protein 4-like OS=Homo sapiens OX=9606 GN=NOL4L PE=1 SV=2	1	Phospho (STY)	S	130	GVKTTPESPPYSSGS	13968.5	16381.1	13413.6	11505	11499.2	11983.8
A0A087X0N3_T646_M1	NOL4L	Nucleolar protein 4 like	tr|A0A087X0N3|A0A087X0N3_HUMAN Nucleolar protein 4 like OS=Homo sapiens OX=9606 GN=NOL4L PE=1 SV=1	1	Phospho (STY)	T	646	PTAQLSPTEISAVRQ	11204	Filtered	Filtered	Filtered	Filtered	10045.6
Q96MY1_T402_M1	NOL4L	Nucleolar protein 4-like	sp|Q96MY1|NOL4L_HUMAN Nucleolar protein 4-like OS=Homo sapiens OX=9606 GN=NOL4L PE=1 SV=2	1	Phospho (STY)	T	402	PTAQLSPTEISAVRQ	11204	Filtered	Filtered	Filtered	Filtered	10045.6
A0A087X0N3_S644_M1	NOL4L	Nucleolar protein 4 like	tr|A0A087X0N3|A0A087X0N3_HUMAN Nucleolar protein 4 like OS=Homo sapiens OX=9606 GN=NOL4L PE=1 SV=1	1	Phospho (STY)	S	644	PVPTAQLSPTEISAV	213.505	10269.2	169.536	6629.27	Filtered	Filtered
Q96MY1_S400_M1	NOL4L	Nucleolar protein 4-like	sp|Q96MY1|NOL4L_HUMAN Nucleolar protein 4-like OS=Homo sapiens OX=9606 GN=NOL4L PE=1 SV=2	1	Phospho (STY)	S	400	PVPTAQLSPTEISAV	213.505	10269.2	169.536	6629.27	Filtered	Filtered
A0A087X0N3_S538_M1	NOL4L	Nucleolar protein 4 like	tr|A0A087X0N3|A0A087X0N3_HUMAN Nucleolar protein 4 like OS=Homo sapiens OX=9606 GN=NOL4L PE=1 SV=1	1	Phospho (STY)	S	538	MRLEIYQSSQDEPIA	Filtered	Filtered	Filtered	Filtered	659.288	Filtered
Q96MY1_S294_M1	NOL4L	Nucleolar protein 4-like	sp|Q96MY1|NOL4L_HUMAN Nucleolar protein 4-like OS=Homo sapiens OX=9606 GN=NOL4L PE=1 SV=2	1	Phospho (STY)	S	294	MRLEIYQSSQDEPIA	Filtered	Filtered	Filtered	Filtered	659.288	Filtered
A0A087X0R6_S73_M1	SNX12	Sorting nexin 12	tr|A0A087X0R6|A0A087X0R6_HUMAN Sorting nexin 12 OS=Homo sapiens OX=9606 GN=SNX12 PE=1 SV=1	1	Phospho (STY)	S	73	SCVRRRYSDFEWLKN	584.581	771.425	961.213	793.694	542.632	595.739
Q9UMY4_S73_M1	SNX12	Sorting nexin-12	sp|Q9UMY4|SNX12_HUMAN Sorting nexin-12 OS=Homo sapiens OX=9606 GN=SNX12 PE=1 SV=	1	Phospho (STY)	S	73	SCVRRRYSDFEWLKN	584.581	771.425	961.213	793.694	542.632	595.739
A0A087X199_S237_M1	TRIM15	Tripartite motif containing 15	tr|A0A087X199|A0A087X199_HUMAN Tripartite motif containing 15 OS=Homo sapiens OX=9606 GN=TRIM15 PE=1 SV=	1	Phospho (STY)	S	237	DPQTASRSLVLSEDR	Filtered	384.581	Filtered	Filtered	Filtered	Filtered
A0A0G2JJP1_S306_M1	TRIM15	TRIM15	tr|A0A0G2JJP1|A0A0G2JJP1_HUMAN TRIM15 OS=Homo sapiens OX=9606 GN=TRIM15 PE=1 SV=	1	Phospho (STY)	S	306	DPQTASRSLVLSEDR	Filtered	384.581	Filtered	Filtered	Filtered	Filtered
A0A0G2JL27_S237_M1	TRIM15	Tripartite motif containing 15	tr|A0A0G2JL27|A0A0G2JL27_HUMAN Tripartite motif containing 15 OS=Homo sapiens OX=9606 GN=TRIM15 PE=1 SV=1	1	Phospho (STY)	S	237	DPQTASRSLVLSEDR	Filtered	384.581	Filtered	Filtered	Filtered	Filtered
A0A1U9X8N4_S306_M1	-	TRIM15	tr|A0A1U9X8N4|A0A1U9X8N4_HUMAN TRIM15 OS=Homo sapiens OX=9606 PE=3 SV=	1	Phospho (STY)	S	306	DPQTASRSLVLSEDR	Filtered	384.581	Filtered	Filtered	Filtered	Filtered
A0A1U9X8P2_S306_M1	-	TRIM15	tr|A0A1U9X8P2|A0A1U9X8P2_HUMAN TRIM15 OS=Homo sapiens OX=9606 PE=3 SV=	1	Phospho (STY)	S	306	DPQTASRSLVLSEDR	Filtered	384.581	Filtered	Filtered	Filtered	Filtered
A8K2L5_S306_M1	-	cDNA FLJ77711, highly similar to Homo sapiens tripartite motif-containing 15 (TRIM15), transcript variant 1, mRNA	tr|A8K2L5|A8K2L5_HUMAN cDNA FLJ77711, highly similar to Homo sapiens tripartite motif-containing 15 (TRIM15), transcript variant 1, mRNA OS=Homo sapiens OX=9606 PE=2 SV=1	1	Phospho (STY)	S	306	DPQTASRSLVLSEDR	Filtered	384.581	Filtered	Filtered	Filtered	Filtered
Q0EFD1_S306_M1	ZNFB7	TRIM15	tr|Q0EFD1|Q0EFD1_HUMAN TRIM15 OS=Homo sapiens OX=9606 GN=ZNFB7 PE=3 SV=	1	Phospho (STY)	S	306	DPQTASRSLVLSEDR	Filtered	384.581	Filtered	Filtered	Filtered	Filtered
Q9C019_S306_M1	TRIM15	E3 ubiquitin-protein ligase TRIM15	sp|Q9C019|TRI15_HUMAN E3 ubiquitin-protein ligase TRIM15 OS=Homo sapiens OX=9606 GN=TRIM15 PE=1 SV=	1	Phospho (STY)	S	306	DPQTASRSLVLSEDR	Filtered	384.581	Filtered	Filtered	Filtered	Filtered
A0A087X1E4_T108_M1	ARFIP2	ADP ribosylation factor interacting protein 2	tr|A0A087X1E4|A0A087X1E4_HUMAN ADP ribosylation factor interacting protein 2 OS=Homo sapiens OX=9606 GN=ARFIP2 PE=1 SV=	1	Phospho (STY)	T	108	GRHPSHSTTPSGPGD	Filtered	Filtered	Filtered	Filtered	530.345	Filtered
P53365_T75_M1	ARFIP2	Arfaptin-2	sp|P53365|ARFP2_HUMAN Arfaptin-2 OS=Homo sapiens OX=9606 GN=ARFIP2 PE=1 SV=1	1	Phospho (STY)	T	75	GRHPSHSTTPSGPGD	Filtered	Filtered	Filtered	Filtered	530.345	Filtered
A0A087X1E4_S105_M1	ARFIP2	ADP ribosylation factor interacting protein 2	tr|A0A087X1E4|A0A087X1E4_HUMAN ADP ribosylation factor interacting protein 2 OS=Homo sapiens OX=9606 GN=ARFIP2 PE=1 SV=	1	Phospho (STY)	S	105	LGSGRHPSHSTTPSG	Filtered	Filtered	Filtered	245.869	Filtered	Filtered
P53365_S72_M1	ARFIP2	Arfaptin-2	sp|P53365|ARFP2_HUMAN Arfaptin-2 OS=Homo sapiens OX=9606 GN=ARFIP2 PE=1 SV=1	1	Phospho (STY)	S	72	TGSGRHPSHSTTPSG	Filtered	Filtered	Filtered	245.869	Filtered	Filtered
A0A087X1N4_S327_M1	SYTL1	Synaptotagmin like 1	tr|A0A087X1N4|A0A087X1N4_HUMAN Synaptotagmin like 1 OS=Homo sapiens OX=9606 GN=SYTL1 PE=1 SV=	1	Phospho (STY)	S	327	ETLRVPPSPDDLPSR	2196.08	1974.53	2988.68	3448.57	1557.34	2453.92
A8KAH3_S392_M1	-	cDNA FLJ75170, highly similar to Homo sapiens synaptotagmin-like 1, mRNA	tr|A8KAH3|A8KAH3_HUMAN cDNA FLJ75170, highly similar to Homo sapiens synaptotagmin-like 1, mRNA OS=Homo sapiens OX=9606 PE=2 SV=1	1	Phospho (STY)	S	392	LQPRVPPSPDDLPSR	2196.08	1974.53	2988.68	3448.57	1557.34	2453.92
Q8IYJ3_S392_M1	SYTL1	Synaptotagmin-like protein 1	sp|Q8IYJ3|SYTL1_HUMAN Synaptotagmin-like protein 1 OS=Homo sapiens OX=9606 GN=SYTL1 PE=1 SV=1	1	Phospho (STY)	S	392	LQPRVPPSPDDLPSR	2196.08	1974.53	2988.68	3448.57	1557.34	2453.92
A0A087X1Z3_S10_M1	PSME2	Proteasome activator complex subunit 2	tr|A0A087X1Z3|A0A087X1Z3_HUMAN Proteasome activator complex subunit 2 OS=Homo sapiens OX=9606 GN=PSME2 PE=1 SV=	1	Phospho (STY)	S	10	KPCGVRLSGEARKQV	1907.03	2053.4	1921.31	1552.7	837.117	584.633
Q2TNB3_S10_M1	-	Proteasome activator complex subunit 2	tr|Q2TNB3|Q2TNB3_HUMAN Proteasome activator complex subunit 2 OS=Homo sapiens OX=9606 PE=2 SV=1	1	Phospho (STY)	S	10	KPCGVRLSGEARKQV	1907.03	2053.4	1921.31	1552.7	837.117	584.633
Q9UL46_S10_M1	PSME2	Proteasome activator complex subunit 2	sp|Q9UL46|PSME2_HUMAN Proteasome activator complex subunit 2 OS=Homo sapiens OX=9606 GN=PSME2 PE=1 SV=	1	Phospho (STY)	S	10	KPCGVRLSGEARKQV	1907.03	2053.4	1921.31	1552.7	837.117	584.633
A0A087X2C4_S1011_M1	PCDH7	Protocadherin 7	tr|A0A087X2C4|A0A087X2C4_HUMAN Protocadherin 7 OS=Homo sapiens OX=9606 GN=PCDH7 PE=1 SV=	1	Phospho (STY)	S	1011	TVQLHPQSPTAGKKH	Filtered	Filtered	Filtered	1180.53	Filtered	Filtered
A0A8Q3SI47_S1011_M1	PCDH7	Protocadherin 7	tr|A0A8Q3SI47|A0A8Q3SI47_HUMAN Protocadherin 7 OS=Homo sapiens OX=9606 GN=PCDH7 PE=1 SV=2	1	Phospho (STY)	S	1011	TVQLHPQSPTAGKKH	Filtered	Filtered	Filtered	1180.53	Filtered	Filtered
A0A8Q3SI70_S1011_M1	PCDH7	Protocadherin 7	tr|A0A8Q3SI70|A0A8Q3SI70_HUMAN Protocadherin 7 OS=Homo sapiens OX=9606 GN=PCDH7 PE=1 SV=1	1	Phospho (STY)	S	1011	TVQLHPQSPTAGKKH	Filtered	Filtered	Filtered	1180.53	Filtered	Filtered
A0A8Q3SI92_S1011_M1	PCDH7	Protocadherin 7	tr|A0A8Q3SI92|A0A8Q3SI92_HUMAN Protocadherin 7 OS=Homo sapiens OX=9606 GN=PCDH7 PE=1 SV=1	1	Phospho (STY)	S	1011	TVQLHPQSPTAGKKH	Filtered	Filtered	Filtered	1180.53	Filtered	Filtered
A0A8Q3SIA5_S1011_M1	PCDH7	Protocadherin 7	tr|A0A8Q3SIA5|A0A8Q3SIA5_HUMAN Protocadherin 7 OS=Homo sapiens OX=9606 GN=PCDH7 PE=1 SV=1	1	Phospho (STY)	S	1011	TVQLHPQSPTAGKKH	Filtered	Filtered	Filtered	1180.53	Filtered	Filtered
A0A8V8TM73_S1011_M1	PCDH7	Protocadherin 7	tr|A0A8V8TM73|A0A8V8TM73_HUMAN Protocadherin 7 OS=Homo sapiens OX=9606 GN=PCDH7 PE=1 SV=1	1	Phospho (STY)	S	1011	TVQLHPQSPTAGKKH	Filtered	Filtered	Filtered	1180.53	Filtered	Filtered
O60245_S1011_M1	PCDH7	Protocadherin-7	sp|O60245|PCDH7_HUMAN Protocadherin-7 OS=Homo sapiens OX=9606 GN=PCDH7 PE=1 SV=	1	Phospho (STY)	S	1011	TVQLHPQSPTAGKKH	Filtered	Filtered	Filtered	1180.53	Filtered	Filtered
A0A087X2C4_T1013_M1	PCDH7	Protocadherin 7	tr|A0A087X2C4|A0A087X2C4_HUMAN Protocadherin 7 OS=Homo sapiens OX=9606 GN=PCDH7 PE=1 SV=	1	Phospho (STY)	T	1013	QLHPQSPTAGKKHQA	Filtered	Filtered	Filtered	Filtered	947.25	Filtered
A0A8Q3SI47_T1013_M1	PCDH7	Protocadherin 7	tr|A0A8Q3SI47|A0A8Q3SI47_HUMAN Protocadherin 7 OS=Homo sapiens OX=9606 GN=PCDH7 PE=1 SV=2	1	Phospho (STY)	T	1013	QLHPQSPTAGKKHQA	Filtered	Filtered	Filtered	Filtered	947.25	Filtered
A0A8Q3SI70_T1013_M1	PCDH7	Protocadherin 7	tr|A0A8Q3SI70|A0A8Q3SI70_HUMAN Protocadherin 7 OS=Homo sapiens OX=9606 GN=PCDH7 PE=1 SV=1	1	Phospho (STY)	T	1013	QLHPQSPTAGKKHQA	Filtered	Filtered	Filtered	Filtered	947.25	Filtered
A0A8Q3SI92_T1013_M1	PCDH7	Protocadherin 7	tr|A0A8Q3SI92|A0A8Q3SI92_HUMAN Protocadherin 7 OS=Homo sapiens OX=9606 GN=PCDH7 PE=1 SV=1	1	Phospho (STY)	T	1013	QLHPQSPTAGKKHQA	Filtered	Filtered	Filtered	Filtered	947.25	Filtered
A0A8Q3SIA5_T1013_M1	PCDH7	Protocadherin 7	tr|A0A8Q3SIA5|A0A8Q3SIA5_HUMAN Protocadherin 7 OS=Homo sapiens OX=9606 GN=PCDH7 PE=1 SV=1	1	Phospho (STY)	T	1013	QLHPQSPTAGKKHQA	Filtered	Filtered	Filtered	Filtered	947.25	Filtered
A0A8V8TM73_T1013_M1	PCDH7	Protocadherin 7	tr|A0A8V8TM73|A0A8V8TM73_HUMAN Protocadherin 7 OS=Homo sapiens OX=9606 GN=PCDH7 PE=1 SV=1	1	Phospho (STY)	T	1013	QLHPQSPTAGKKHQA	Filtered	Filtered	Filtered	Filtered	947.25	Filtered
O60245_T1013_M1	PCDH7	Protocadherin-7	sp|O60245|PCDH7_HUMAN Protocadherin-7 OS=Homo sapiens OX=9606 GN=PCDH7 PE=1 SV=	1	Phospho (STY)	T	1013	QLHPQSPTAGKKHQA	Filtered	Filtered	Filtered	Filtered	947.25	Filtered
A0A087X2G3_S23_M1	FOXP1	Forkhead box P1 (Fragment)	tr|A0A087X2G3|A0A087X2G3_HUMAN Forkhead box P1 (Fragment) OS=Homo sapiens OX=9606 GN=FOXP1 PE=1 SV=	1	Phospho (STY)	S	23	QQVSGLKSPKRNDKQ	Filtered	Filtered	171.414	Filtered	Filtered	Filtered
A0A3B3IRS5_S83_M1	FOXP1	Forkhead box P1	tr|A0A3B3IRS5|A0A3B3IRS5_HUMAN Forkhead box P1 OS=Homo sapiens OX=9606 GN=FOXP1 PE=1 SV=1	1	Phospho (STY)	S	83	QQVSGLKSPKRNDKQ	Filtered	Filtered	171.414	Filtered	Filtered	Filtered
A0A3B3IRY1_S83_M1	FOXP1	Forkhead box P1 (Fragment)	tr|A0A3B3IRY1|A0A3B3IRY1_HUMAN Forkhead box P1 (Fragment) OS=Homo sapiens OX=9606 GN=FOXP1 PE=1 SV=	1	Phospho (STY)	S	83	QQVSGLKSPKRNDK_	Filtered	Filtered	171.414	Filtered	Filtered	Filtered
A0A3B3IST0_S83_M1	FOXP1	Forkhead box P1	tr|A0A3B3IST0|A0A3B3IST0_HUMAN Forkhead box P1 OS=Homo sapiens OX=9606 GN=FOXP1 PE=1 SV=1	1	Phospho (STY)	S	83	QQVSGLKSPKRNDKQ	Filtered	Filtered	171.414	Filtered	Filtered	Filtered
A0A3B3IST6_S83_M1	FOXP1	Forkhead box protein P1 (Fragment)	tr|A0A3B3IST6|A0A3B3IST6_HUMAN Forkhead box protein P1 (Fragment) OS=Homo sapiens OX=9606 GN=FOXP1 PE=1 SV=1	1	Phospho (STY)	S	83	QQVSGLKSPKRNDKQ	Filtered	Filtered	171.414	Filtered	Filtered	Filtered
A0A3B3IU08_S83_M1	FOXP1	Forkhead box P1	tr|A0A3B3IU08|A0A3B3IU08_HUMAN Forkhead box P1 OS=Homo sapiens OX=9606 GN=FOXP1 PE=1 SV=1	1	Phospho (STY)	S	83	QQVSGLKSPKRNDKQ	Filtered	Filtered	171.414	Filtered	Filtered	Filtered
A0A3B3IU15_S83_M1	FOXP1	Forkhead box P1	tr|A0A3B3IU15|A0A3B3IU15_HUMAN Forkhead box P1 OS=Homo sapiens OX=9606 GN=FOXP1 PE=1 SV=	1	Phospho (STY)	S	83	QQVSGLKSPKRNDKQ	Filtered	Filtered	171.414	Filtered	Filtered	Filtered
A0A3B3IUB6_S83_M1	FOXP1	Forkhead box P1 (Fragment)	tr|A0A3B3IUB6|A0A3B3IUB6_HUMAN Forkhead box P1 (Fragment) OS=Homo sapiens OX=9606 GN=FOXP1 PE=1 SV=2	1	Phospho (STY)	S	83	QQVSGLKSPKRNDKQ	Filtered	Filtered	171.414	Filtered	Filtered	Filtered
A3KMG1_S83_M1	FOXP1	FOXP1 protein (Fragment)	tr|A3KMG1|A3KMG1_HUMAN FOXP1 protein (Fragment) OS=Homo sapiens OX=9606 GN=FOXP1 PE=2 SV=	1	Phospho (STY)	S	83	QQVSGLKSPKRNDKQ	Filtered	Filtered	171.414	Filtered	Filtered	Filtered
C9J0F0_S83_M1	FOXP1	Forkhead box P1	tr|C9J0F0|C9J0F0_HUMAN Forkhead box P1 OS=Homo sapiens OX=9606 GN=FOXP1 PE=1 SV=2	1	Phospho (STY)	S	83	QQVSGLKSPKRNDKQ	Filtered	Filtered	171.414	Filtered	Filtered	Filtered
G5E965_S83_M1	FOXP1	Forkhead box P1	tr|G5E965|G5E965_HUMAN Forkhead box P1 OS=Homo sapiens OX=9606 GN=FOXP1 PE=1 SV=1	1	Phospho (STY)	S	83	QQVSGLKSPKRNDKQ	Filtered	Filtered	171.414	Filtered	Filtered	Filtered
Q8TEA2_S83_M1	-	cDNA FLJ23741 fis, clone HEP15377	tr|Q8TEA2|Q8TEA2_HUMAN cDNA FLJ23741 fis, clone HEP15377 OS=Homo sapiens OX=9606 PE=2 SV=1	1	Phospho (STY)	S	83	QQVSGLKSPKGNDKQ	Filtered	Filtered	171.414	Filtered	Filtered	Filtered
Q9H334_S83_M1	FOXP1	Forkhead box protein P1	sp|Q9H334|FOXP1_HUMAN Forkhead box protein P1 OS=Homo sapiens OX=9606 GN=FOXP1 PE=1 SV=1	1	Phospho (STY)	S	83	QQVSGLKSPKRNDKQ	Filtered	Filtered	171.414	Filtered	Filtered	Filtered
A0A087X2H1_S632_M1	HECTD1	E3 ubiquitin-protein ligase	tr|A0A087X2H1|A0A087X2H1_HUMAN E3 ubiquitin-protein ligase OS=Homo sapiens OX=9606 GN=HECTD1 PE=1 SV=	1	Phospho (STY)	S	632	STLAGPSSDDENEEE	Filtered	Filtered	2348.19	2258.2	Filtered	Filtered
A0A8I5QJU2_S632_M1	HECTD1	E3 ubiquitin-protein ligase	tr|A0A8I5QJU2|A0A8I5QJU2_HUMAN E3 ubiquitin-protein ligase OS=Homo sapiens OX=9606 GN=HECTD1 PE=1 SV=1	1	Phospho (STY)	S	632	STLAGPSSDDENEEE	Filtered	Filtered	2348.19	2258.2	Filtered	Filtered
Q9ULT8_S632_M1	HECTD1	E3 ubiquitin-protein ligase HECTD1	sp|Q9ULT8|HECD1_HUMAN E3 ubiquitin-protein ligase HECTD1 OS=Homo sapiens OX=9606 GN=HECTD1 PE=1 SV=4	1	Phospho (STY)	S	632	STLAGPSSDDENEEE	Filtered	Filtered	2348.19	2258.2	Filtered	Filtered
A0A087X2H1_S631_M1	HECTD1	E3 ubiquitin-protein ligase	tr|A0A087X2H1|A0A087X2H1_HUMAN E3 ubiquitin-protein ligase OS=Homo sapiens OX=9606 GN=HECTD1 PE=1 SV=	1	Phospho (STY)	S	631	VSTLAGPSSDDENEE	2415.58	Filtered	Filtered	Filtered	Filtered	Filtered
A0A8I5QJU2_S631_M1	HECTD1	E3 ubiquitin-protein ligase	tr|A0A8I5QJU2|A0A8I5QJU2_HUMAN E3 ubiquitin-protein ligase OS=Homo sapiens OX=9606 GN=HECTD1 PE=1 SV=1	1	Phospho (STY)	S	631	VSTLAGPSSDDENEE	2415.58	Filtered	Filtered	Filtered	Filtered	Filtered
Q9ULT8_S631_M1	HECTD1	E3 ubiquitin-protein ligase HECTD1	sp|Q9ULT8|HECD1_HUMAN E3 ubiquitin-protein ligase HECTD1 OS=Homo sapiens OX=9606 GN=HECTD1 PE=1 SV=4	1	Phospho (STY)	S	631	VSTLAGPSSDDENEE	2415.58	Filtered	Filtered	Filtered	Filtered	Filtered
A0A087X2H1_T1758_M1	HECTD1	E3 ubiquitin-protein ligase	tr|A0A087X2H1|A0A087X2H1_HUMAN E3 ubiquitin-protein ligase OS=Homo sapiens OX=9606 GN=HECTD1 PE=1 SV=	1	Phospho (STY)	T	1758	TKGGRRRTWDDDYVL	1064.47	1501.36	1284.31	1888.27	1360.53	875.955
A0A8I5QJU2_T1713_M1	HECTD1	E3 ubiquitin-protein ligase	tr|A0A8I5QJU2|A0A8I5QJU2_HUMAN E3 ubiquitin-protein ligase OS=Homo sapiens OX=9606 GN=HECTD1 PE=1 SV=1	1	Phospho (STY)	T	1713	TKGGRRRTWDDDYVL	1064.47	1501.36	1284.31	1888.27	1360.53	875.955
Q9ULT8_T1760_M1	HECTD1	E3 ubiquitin-protein ligase HECTD1	sp|Q9ULT8|HECD1_HUMAN E3 ubiquitin-protein ligase HECTD1 OS=Homo sapiens OX=9606 GN=HECTD1 PE=1 SV=4	1	Phospho (STY)	T	1760	TKGGRRRTWDDDYVL	1064.47	1501.36	1284.31	1888.27	1360.53	875.955
A0A087X2H1_S251_M1	HECTD1	E3 ubiquitin-protein ligase	tr|A0A087X2H1|A0A087X2H1_HUMAN E3 ubiquitin-protein ligase OS=Homo sapiens OX=9606 GN=HECTD1 PE=1 SV=	1	Phospho (STY)	S	251	GGTVSGPSSACKPGR	187.618	Filtered	Filtered	Filtered	Filtered	Filtered
A0A8I5QJU2_S251_M1	HECTD1	E3 ubiquitin-protein ligase	tr|A0A8I5QJU2|A0A8I5QJU2_HUMAN E3 ubiquitin-protein ligase OS=Homo sapiens OX=9606 GN=HECTD1 PE=1 SV=1	1	Phospho (STY)	S	251	GGTVSGPSSACKPGR	187.618	Filtered	Filtered	Filtered	Filtered	Filtered
Q9ULT8_S251_M1	HECTD1	E3 ubiquitin-protein ligase HECTD1	sp|Q9ULT8|HECD1_HUMAN E3 ubiquitin-protein ligase HECTD1 OS=Homo sapiens OX=9606 GN=HECTD1 PE=1 SV=4	1	Phospho (STY)	S	251	GGTVSGPSSACKPGR	187.618	Filtered	Filtered	Filtered	Filtered	Filtered
A0A087X2H1_S252_M1	HECTD1	E3 ubiquitin-protein ligase	tr|A0A087X2H1|A0A087X2H1_HUMAN E3 ubiquitin-protein ligase OS=Homo sapiens OX=9606 GN=HECTD1 PE=1 SV=	1	Phospho (STY)	S	252	GTVSGPSSACKPGRS	Filtered	Filtered	Filtered	115.356	450.208	Filtered
A0A8I5QJU2_S252_M1	HECTD1	E3 ubiquitin-protein ligase	tr|A0A8I5QJU2|A0A8I5QJU2_HUMAN E3 ubiquitin-protein ligase OS=Homo sapiens OX=9606 GN=HECTD1 PE=1 SV=1	1	Phospho (STY)	S	252	GTVSGPSSACKPGRS	Filtered	Filtered	Filtered	115.356	450.208	Filtered
Q9ULT8_S252_M1	HECTD1	E3 ubiquitin-protein ligase HECTD1	sp|Q9ULT8|HECD1_HUMAN E3 ubiquitin-protein ligase HECTD1 OS=Homo sapiens OX=9606 GN=HECTD1 PE=1 SV=4	1	Phospho (STY)	S	252	GTVSGPSSACKPGRS	Filtered	Filtered	Filtered	115.356	450.208	Filtered
A0A087X2H1_S1770_M1	HECTD1	E3 ubiquitin-protein ligase	tr|A0A087X2H1|A0A087X2H1_HUMAN E3 ubiquitin-protein ligase OS=Homo sapiens OX=9606 GN=HECTD1 PE=1 SV=	1	Phospho (STY)	S	1770	YVLKRQFSALVPAFD	5681.97	6269.01	5494.35	3696.85	5361.88	4816.26
A0A8I5QJU2_S1725_M1	HECTD1	E3 ubiquitin-protein ligase	tr|A0A8I5QJU2|A0A8I5QJU2_HUMAN E3 ubiquitin-protein ligase OS=Homo sapiens OX=9606 GN=HECTD1 PE=1 SV=1	1	Phospho (STY)	S	1725	YVLKRQFSALVPAFD	5681.97	6269.01	5494.35	3696.85	5361.88	4816.26
Q9ULT8_S1772_M1	HECTD1	E3 ubiquitin-protein ligase HECTD1	sp|Q9ULT8|HECD1_HUMAN E3 ubiquitin-protein ligase HECTD1 OS=Homo sapiens OX=9606 GN=HECTD1 PE=1 SV=4	1	Phospho (STY)	S	1772	YVLKRQFSALVPAFD	5681.97	6269.01	5494.35	3696.85	5361.88	4816.26
A0A087X2H1_S357_M1	HECTD1	E3 ubiquitin-protein ligase	tr|A0A087X2H1|A0A087X2H1_HUMAN E3 ubiquitin-protein ligase OS=Homo sapiens OX=9606 GN=HECTD1 PE=1 SV=	1	Phospho (STY)	S	357	PGLRRLDSSGERSHR	Filtered	Filtered	Filtered	Filtered	Filtered	76.7304
A0A8I5QJU2_S357_M1	HECTD1	E3 ubiquitin-protein ligase	tr|A0A8I5QJU2|A0A8I5QJU2_HUMAN E3 ubiquitin-protein ligase OS=Homo sapiens OX=9606 GN=HECTD1 PE=1 SV=1	1	Phospho (STY)	S	357	PGLRRLDSSGERSHR	Filtered	Filtered	Filtered	Filtered	Filtered	76.7304
Q9ULT8_S357_M1	HECTD1	E3 ubiquitin-protein ligase HECTD1	sp|Q9ULT8|HECD1_HUMAN E3 ubiquitin-protein ligase HECTD1 OS=Homo sapiens OX=9606 GN=HECTD1 PE=1 SV=4	1	Phospho (STY)	S	357	PGLRRLDSSGERSHR	Filtered	Filtered	Filtered	Filtered	Filtered	76.7304
A0A088AWN2_S465_M1	WDR20	WD repeat domain 20	tr|A0A088AWN2|A0A088AWN2_HUMAN WD repeat domain 20 OS=Homo sapiens OX=9606 GN=WDR20 PE=1 SV=1	1	Phospho (STY)	S	465	PPLPRSNSLPHSAVS	1885.45	1711.75	1606.59	1787.88	1839.52	1955.51
B3KPG5_S261_M1	-	cDNA FLJ31768 fis, clone NT2RI2007891, highly similar to WD repeat protein 20	tr|B3KPG5|B3KPG5_HUMAN cDNA FLJ31768 fis, clone NT2RI2007891, highly similar to WD repeat protein 20 OS=Homo sapiens OX=9606 PE=2 SV=1	1	Phospho (STY)	S	261	PPLPRSNSLPHSAVS	1885.45	1711.75	1606.59	1787.88	1839.52	1955.51
B3KR43_S310_M1	-	cDNA FLJ33659 fis, clone BRAMY2026300, highly similar to WD repeat protein 20	tr|B3KR43|B3KR43_HUMAN cDNA FLJ33659 fis, clone BRAMY2026300, highly similar to WD repeat protein 20 OS=Homo sapiens OX=9606 PE=2 SV=1	1	Phospho (STY)	S	310	PPLPRSNSLPHSAVS	1885.45	1711.75	1606.59	1787.88	1839.52	1955.51
Q59GG1_S304_M1	-	WD repeat domain 20 isoform 4 variant (Fragment)	tr|Q59GG1|Q59GG1_HUMAN WD repeat domain 20 isoform 4 variant (Fragment) OS=Homo sapiens OX=9606 PE=2 SV=	1	Phospho (STY)	S	304	PPLPRSNSLPHSAVS	1885.45	1711.75	1606.59	1787.88	1839.52	1955.51
Q5JPH5_S446_M1	DKFZp686P0251	WD repeat domain 20, isoform CRA_a	tr|Q5JPH5|Q5JPH5_HUMAN WD repeat domain 20, isoform CRA_a OS=Homo sapiens OX=9606 GN=DKFZp686P0251 PE=2 SV=1	1	Phospho (STY)	S	446	PPLPRSNSLPHSAVS	1885.45	1711.75	1606.59	1787.88	1839.52	1955.51
Q8TBZ3_S434_M1	WDR20	WD repeat-containing protein 20	sp|Q8TBZ3|WDR20_HUMAN WD repeat-containing protein 20 OS=Homo sapiens OX=9606 GN=WDR20 PE=1 SV=2	1	Phospho (STY)	S	434	PPLPRSNSLPHSAVS	1885.45	1711.75	1606.59	1787.88	1839.52	1955.51
A0A088AWN2_S388_M1	WDR20	WD repeat domain 20	tr|A0A088AWN2|A0A088AWN2_HUMAN WD repeat domain 20 OS=Homo sapiens OX=9606 GN=WDR20 PE=1 SV=1	1	Phospho (STY)	S	388	SRLSKRNSTDSRPVS	4203.09	4011.05	3449.68	4800.86	4712.97	3492.21
B3KPG5_S184_M1	-	cDNA FLJ31768 fis, clone NT2RI2007891, highly similar to WD repeat protein 20	tr|B3KPG5|B3KPG5_HUMAN cDNA FLJ31768 fis, clone NT2RI2007891, highly similar to WD repeat protein 20 OS=Homo sapiens OX=9606 PE=2 SV=1	1	Phospho (STY)	S	184	SRLSKRNSTDSRPVS	4203.09	4011.05	3449.68	4800.86	4712.97	3492.21
B3KR43_S233_M1	-	cDNA FLJ33659 fis, clone BRAMY2026300, highly similar to WD repeat protein 20	tr|B3KR43|B3KR43_HUMAN cDNA FLJ33659 fis, clone BRAMY2026300, highly similar to WD repeat protein 20 OS=Homo sapiens OX=9606 PE=2 SV=1	1	Phospho (STY)	S	233	SRLSKRNSTDSRPVS	4203.09	4011.05	3449.68	4800.86	4712.97	3492.21
Q59GG1_S227_M1	-	WD repeat domain 20 isoform 4 variant (Fragment)	tr|Q59GG1|Q59GG1_HUMAN WD repeat domain 20 isoform 4 variant (Fragment) OS=Homo sapiens OX=9606 PE=2 SV=	1	Phospho (STY)	S	227	SRLSKRNSTDSRPVS	4203.09	4011.05	3449.68	4800.86	4712.97	3492.21
Q5JPH5_S369_M1	DKFZp686P0251	WD repeat domain 20, isoform CRA_a	tr|Q5JPH5|Q5JPH5_HUMAN WD repeat domain 20, isoform CRA_a OS=Homo sapiens OX=9606 GN=DKFZp686P0251 PE=2 SV=1	1	Phospho (STY)	S	369	SRLSKRNSTDSRPVS	4203.09	4011.05	3449.68	4800.86	4712.97	3492.21
Q8TBZ3_S357_M1	WDR20	WD repeat-containing protein 20	sp|Q8TBZ3|WDR20_HUMAN WD repeat-containing protein 20 OS=Homo sapiens OX=9606 GN=WDR20 PE=1 SV=2	1	Phospho (STY)	S	357	SRLSKRNSTDSRPVS	4203.09	4011.05	3449.68	4800.86	4712.97	3492.21
A0A088AWN2_S522_M1	WDR20	WD repeat domain 20	tr|A0A088AWN2|A0A088AWN2_HUMAN WD repeat domain 20 OS=Homo sapiens OX=9606 GN=WDR20 PE=1 SV=1	1	Phospho (STY)	S	522	MGHISSKSSDKLNLV	Filtered	Filtered	Filtered	Filtered	Filtered	40.2198
B3KPG5_S318_M1	-	cDNA FLJ31768 fis, clone NT2RI2007891, highly similar to WD repeat protein 20	tr|B3KPG5|B3KPG5_HUMAN cDNA FLJ31768 fis, clone NT2RI2007891, highly similar to WD repeat protein 20 OS=Homo sapiens OX=9606 PE=2 SV=1	1	Phospho (STY)	S	318	MGHISSKSSDKLNLV	Filtered	Filtered	Filtered	Filtered	Filtered	40.2198
B3KR43_S367_M1	-	cDNA FLJ33659 fis, clone BRAMY2026300, highly similar to WD repeat protein 20	tr|B3KR43|B3KR43_HUMAN cDNA FLJ33659 fis, clone BRAMY2026300, highly similar to WD repeat protein 20 OS=Homo sapiens OX=9606 PE=2 SV=1	1	Phospho (STY)	S	367	MGHISSKSSDKLNLV	Filtered	Filtered	Filtered	Filtered	Filtered	40.2198
Q59GG1_S361_M1	-	WD repeat domain 20 isoform 4 variant (Fragment)	tr|Q59GG1|Q59GG1_HUMAN WD repeat domain 20 isoform 4 variant (Fragment) OS=Homo sapiens OX=9606 PE=2 SV=	1	Phospho (STY)	S	361	MGHISSKSSDKLNLV	Filtered	Filtered	Filtered	Filtered	Filtered	40.2198
Q5JPH5_S503_M1	DKFZp686P0251	WD repeat domain 20, isoform CRA_a	tr|Q5JPH5|Q5JPH5_HUMAN WD repeat domain 20, isoform CRA_a OS=Homo sapiens OX=9606 GN=DKFZp686P0251 PE=2 SV=1	1	Phospho (STY)	S	503	MGHISSKSSDKLNLV	Filtered	Filtered	Filtered	Filtered	Filtered	40.2198
Q8TBZ3_S491_M1	WDR20	WD repeat-containing protein 20	sp|Q8TBZ3|WDR20_HUMAN WD repeat-containing protein 20 OS=Homo sapiens OX=9606 GN=WDR20 PE=1 SV=2	1	Phospho (STY)	S	491	MGHISSKSSDKLNLV	Filtered	Filtered	Filtered	Filtered	Filtered	40.2198
A0A088AWN2_S496_M1	WDR20	WD repeat domain 20	tr|A0A088AWN2|A0A088AWN2_HUMAN WD repeat domain 20 OS=Homo sapiens OX=9606 GN=WDR20 PE=1 SV=1	1	Phospho (STY)	S	496	VSKFATLSLHDRKER	114.727	143.268	421.234	Filtered	Filtered	138.226
B3KPG5_S292_M1	-	cDNA FLJ31768 fis, clone NT2RI2007891, highly similar to WD repeat protein 20	tr|B3KPG5|B3KPG5_HUMAN cDNA FLJ31768 fis, clone NT2RI2007891, highly similar to WD repeat protein 20 OS=Homo sapiens OX=9606 PE=2 SV=1	1	Phospho (STY)	S	292	VSKFATLSLHDRKER	114.727	143.268	421.234	Filtered	Filtered	138.226
B3KR43_S341_M1	-	cDNA FLJ33659 fis, clone BRAMY2026300, highly similar to WD repeat protein 20	tr|B3KR43|B3KR43_HUMAN cDNA FLJ33659 fis, clone BRAMY2026300, highly similar to WD repeat protein 20 OS=Homo sapiens OX=9606 PE=2 SV=1	1	Phospho (STY)	S	341	VSKFATLSLHDRKER	114.727	143.268	421.234	Filtered	Filtered	138.226
Q59GG1_S335_M1	-	WD repeat domain 20 isoform 4 variant (Fragment)	tr|Q59GG1|Q59GG1_HUMAN WD repeat domain 20 isoform 4 variant (Fragment) OS=Homo sapiens OX=9606 PE=2 SV=	1	Phospho (STY)	S	335	VSKFATLSLHDRKER	114.727	143.268	421.234	Filtered	Filtered	138.226
Q5JPH5_S477_M1	DKFZp686P0251	WD repeat domain 20, isoform CRA_a	tr|Q5JPH5|Q5JPH5_HUMAN WD repeat domain 20, isoform CRA_a OS=Homo sapiens OX=9606 GN=DKFZp686P0251 PE=2 SV=1	1	Phospho (STY)	S	477	VSKFATLSLHDRKER	114.727	143.268	421.234	Filtered	Filtered	138.226
Q8TBZ3_S465_M1	WDR20	WD repeat-containing protein 20	sp|Q8TBZ3|WDR20_HUMAN WD repeat-containing protein 20 OS=Homo sapiens OX=9606 GN=WDR20 PE=1 SV=2	1	Phospho (STY)	S	465	VSKFATLSLHDRKER	114.727	143.268	421.234	Filtered	Filtered	138.226
A0A090N7U5_S94_M1	KIAA1285	KIAA1285 protein	tr|A0A090N7U5|A0A090N7U5_HUMAN KIAA1285 protein OS=Homo sapiens OX=9606 GN=KIAA1285 PE=4 SV=1	1	Phospho (STY)	S	94	TMQEQEDSEEGETPT	Filtered	420.335	Filtered	Filtered	64.3867	Filtered
Q3KR11_S183_M1	ZNF777	ZNF777 protein (Fragment)	tr|Q3KR11|Q3KR11_HUMAN ZNF777 protein (Fragment) OS=Homo sapiens OX=9606 GN=ZNF777 PE=2 SV=	1	Phospho (STY)	S	183	TMQEQEDSEEGETPT	Filtered	420.335	Filtered	Filtered	64.3867	Filtered
Q8N2J5_S94_M1	-	cDNA FLJ90551 fis, clone OVARC1000779, weakly similar to ZINC FINGER PROTEIN 157	tr|Q8N2J5|Q8N2J5_HUMAN cDNA FLJ90551 fis, clone OVARC1000779, weakly similar to ZINC FINGER PROTEIN 157 OS=Homo sapiens OX=9606 PE=2 SV=1	1	Phospho (STY)	S	94	TMQEQEDSEEGETPT	Filtered	420.335	Filtered	Filtered	64.3867	Filtered
Q9ULD5_S351_M1	ZNF777	Zinc finger protein 777	sp|Q9ULD5|ZN777_HUMAN Zinc finger protein 777 OS=Homo sapiens OX=9606 GN=ZNF777 PE=1 SV=3	1	Phospho (STY)	S	351	TMQEQEDSEEGETPT	Filtered	420.335	Filtered	Filtered	64.3867	Filtered
A0A090N7U5_S347_M1	KIAA1285	KIAA1285 protein	tr|A0A090N7U5|A0A090N7U5_HUMAN KIAA1285 protein OS=Homo sapiens OX=9606 GN=KIAA1285 PE=4 SV=1	1	Phospho (STY)	S	347	RVRGGCVSPERGPTF	520.657	Filtered	612.506	Filtered	Filtered	158.891
Q3KR11_S436_M1	ZNF777	ZNF777 protein (Fragment)	tr|Q3KR11|Q3KR11_HUMAN ZNF777 protein (Fragment) OS=Homo sapiens OX=9606 GN=ZNF777 PE=2 SV=	1	Phospho (STY)	S	436	RVRGGCVSPERGPTF	520.657	Filtered	612.506	Filtered	Filtered	158.891
Q8N2J5_S347_M1	-	cDNA FLJ90551 fis, clone OVARC1000779, weakly similar to ZINC FINGER PROTEIN 157	tr|Q8N2J5|Q8N2J5_HUMAN cDNA FLJ90551 fis, clone OVARC1000779, weakly similar to ZINC FINGER PROTEIN 157 OS=Homo sapiens OX=9606 PE=2 SV=1	1	Phospho (STY)	S	347	RVRGGCVSPERGPTF	520.657	Filtered	612.506	Filtered	Filtered	158.891
Q9ULD5_S604_M1	ZNF777	Zinc finger protein 777	sp|Q9ULD5|ZN777_HUMAN Zinc finger protein 777 OS=Homo sapiens OX=9606 GN=ZNF777 PE=1 SV=3	1	Phospho (STY)	S	604	RVRGGCVSPERGPTF	520.657	Filtered	612.506	Filtered	Filtered	158.891
A0A090N7U5_T353_M1	KIAA1285	KIAA1285 protein	tr|A0A090N7U5|A0A090N7U5_HUMAN KIAA1285 protein OS=Homo sapiens OX=9606 GN=KIAA1285 PE=4 SV=1	1	Phospho (STY)	T	353	VSPERGPTFNPKHAL	Filtered	172.423	417.548	Filtered	Filtered	Filtered
Q3KR11_T442_M1	ZNF777	ZNF777 protein (Fragment)	tr|Q3KR11|Q3KR11_HUMAN ZNF777 protein (Fragment) OS=Homo sapiens OX=9606 GN=ZNF777 PE=2 SV=	1	Phospho (STY)	T	442	VSPERGPTFNPKHAL	Filtered	172.423	417.548	Filtered	Filtered	Filtered
Q8N2J5_T353_M1	-	cDNA FLJ90551 fis, clone OVARC1000779, weakly similar to ZINC FINGER PROTEIN 157	tr|Q8N2J5|Q8N2J5_HUMAN cDNA FLJ90551 fis, clone OVARC1000779, weakly similar to ZINC FINGER PROTEIN 157 OS=Homo sapiens OX=9606 PE=2 SV=1	1	Phospho (STY)	T	353	VSPERGPTFNPKHAL	Filtered	172.423	417.548	Filtered	Filtered	Filtered
Q9ULD5_T610_M1	ZNF777	Zinc finger protein 777	sp|Q9ULD5|ZN777_HUMAN Zinc finger protein 777 OS=Homo sapiens OX=9606 GN=ZNF777 PE=1 SV=3	1	Phospho (STY)	T	610	VSPERGPTFNPKHAL	Filtered	172.423	417.548	Filtered	Filtered	Filtered
A0A090N8E9_T372_M1	EZH2	Histone-lysine N-methyltransferase EZH2	tr|A0A090N8E9|A0A090N8E9_HUMAN Histone-lysine N-methyltransferase EZH2 OS=Homo sapiens OX=9606 GN=EZH2 PE=4 SV=1	1	Phospho (STY)	T	372	NNSSRPSTPTINVLE	12563.7	12965.8	15133.5	13940.2	10453.5	9123.3
F2YMM1_T328_M1	EZH2	Histone-lysine N-methyltransferase EZH2	tr|F2YMM1|F2YMM1_HUMAN Histone-lysine N-methyltransferase EZH2 OS=Homo sapiens OX=9606 GN=EZH2 PE=2 SV=	1	Phospho (STY)	T	328	NNSSRPSTPTINVLE	12563.7	12965.8	15133.5	13940.2	10453.5	9123.3
Q15910_T367_M1	EZH2	Histone-lysine N-methyltransferase EZH2	sp|Q15910|EZH2_HUMAN Histone-lysine N-methyltransferase EZH2 OS=Homo sapiens OX=9606 GN=EZH2 PE=1 SV=2	1	Phospho (STY)	T	367	NNSSRPSTPTINVLE	12563.7	12965.8	15133.5	13940.2	10453.5	9123.3
S4S3R8_T328_M1	EZH2	Histone-lysine N-methyltransferase EZH2	tr|S4S3R8|S4S3R8_HUMAN Histone-lysine N-methyltransferase EZH2 OS=Homo sapiens OX=9606 GN=EZH2 PE=4 SV=1	1	Phospho (STY)	T	328	NNSSRPSTPTINVLE	12563.7	12965.8	15133.5	13940.2	10453.5	9123.3
A0A090N8E9_S368_M1	EZH2	Histone-lysine N-methyltransferase EZH2	tr|A0A090N8E9|A0A090N8E9_HUMAN Histone-lysine N-methyltransferase EZH2 OS=Homo sapiens OX=9606 GN=EZH2 PE=4 SV=1	1	Phospho (STY)	S	368	GRLPNNSSRPSTPTI	Filtered	Filtered	Filtered	1908.7	Filtered	Filtered
F2YMM1_S324_M1	EZH2	Histone-lysine N-methyltransferase EZH2	tr|F2YMM1|F2YMM1_HUMAN Histone-lysine N-methyltransferase EZH2 OS=Homo sapiens OX=9606 GN=EZH2 PE=2 SV=	1	Phospho (STY)	S	324	GRLPNNSSRPSTPTI	Filtered	Filtered	Filtered	1908.7	Filtered	Filtered
Q15910_S363_M1	EZH2	Histone-lysine N-methyltransferase EZH2	sp|Q15910|EZH2_HUMAN Histone-lysine N-methyltransferase EZH2 OS=Homo sapiens OX=9606 GN=EZH2 PE=1 SV=2	1	Phospho (STY)	S	363	GRLPNNSSRPSTPTI	Filtered	Filtered	Filtered	1908.7	Filtered	Filtered
S4S3R8_S324_M1	EZH2	Histone-lysine N-methyltransferase EZH2	tr|S4S3R8|S4S3R8_HUMAN Histone-lysine N-methyltransferase EZH2 OS=Homo sapiens OX=9606 GN=EZH2 PE=4 SV=1	1	Phospho (STY)	S	324	GRLPNNSSRPSTPTI	Filtered	Filtered	Filtered	1908.7	Filtered	Filtered
A0A090N8E9_T374_M1	EZH2	Histone-lysine N-methyltransferase EZH2	tr|A0A090N8E9|A0A090N8E9_HUMAN Histone-lysine N-methyltransferase EZH2 OS=Homo sapiens OX=9606 GN=EZH2 PE=4 SV=1	1	Phospho (STY)	T	374	SSRPSTPTINVLESK	Filtered	Filtered	Filtered	Filtered	190.8	Filtered
F2YMM1_T330_M1	EZH2	Histone-lysine N-methyltransferase EZH2	tr|F2YMM1|F2YMM1_HUMAN Histone-lysine N-methyltransferase EZH2 OS=Homo sapiens OX=9606 GN=EZH2 PE=2 SV=	1	Phospho (STY)	T	330	SSRPSTPTINVLESK	Filtered	Filtered	Filtered	Filtered	190.8	Filtered
Q15910_T369_M1	EZH2	Histone-lysine N-methyltransferase EZH2	sp|Q15910|EZH2_HUMAN Histone-lysine N-methyltransferase EZH2 OS=Homo sapiens OX=9606 GN=EZH2 PE=1 SV=2	1	Phospho (STY)	T	369	SSRPSTPTINVLESK	Filtered	Filtered	Filtered	Filtered	190.8	Filtered
S4S3R8_T330_M1	EZH2	Histone-lysine N-methyltransferase EZH2	tr|S4S3R8|S4S3R8_HUMAN Histone-lysine N-methyltransferase EZH2 OS=Homo sapiens OX=9606 GN=EZH2 PE=4 SV=1	1	Phospho (STY)	T	330	SSRPSTPTINVLESK	Filtered	Filtered	Filtered	Filtered	190.8	Filtered
A0A090N8E9_S371_M1	EZH2	Histone-lysine N-methyltransferase EZH2	tr|A0A090N8E9|A0A090N8E9_HUMAN Histone-lysine N-methyltransferase EZH2 OS=Homo sapiens OX=9606 GN=EZH2 PE=4 SV=1	1	Phospho (STY)	S	371	PNNSSRPSTPTINVL	979.697	852.039	719.21	Filtered	Filtered	290.257
F2YMM1_S327_M1	EZH2	Histone-lysine N-methyltransferase EZH2	tr|F2YMM1|F2YMM1_HUMAN Histone-lysine N-methyltransferase EZH2 OS=Homo sapiens OX=9606 GN=EZH2 PE=2 SV=	1	Phospho (STY)	S	327	PNNSSRPSTPTINVL	979.697	852.039	719.21	Filtered	Filtered	290.257
Q15910_S366_M1	EZH2	Histone-lysine N-methyltransferase EZH2	sp|Q15910|EZH2_HUMAN Histone-lysine N-methyltransferase EZH2 OS=Homo sapiens OX=9606 GN=EZH2 PE=1 SV=2	1	Phospho (STY)	S	366	PNNSSRPSTPTINVL	979.697	852.039	719.21	Filtered	Filtered	290.257
S4S3R8_S327_M1	EZH2	Histone-lysine N-methyltransferase EZH2	tr|S4S3R8|S4S3R8_HUMAN Histone-lysine N-methyltransferase EZH2 OS=Homo sapiens OX=9606 GN=EZH2 PE=4 SV=1	1	Phospho (STY)	S	327	PNNSSRPSTPTINVL	979.697	852.039	719.21	Filtered	Filtered	290.257
A0A090N8E9_T492_M1	EZH2	Histone-lysine N-methyltransferase EZH2	tr|A0A090N8E9|A0A090N8E9_HUMAN Histone-lysine N-methyltransferase EZH2 OS=Homo sapiens OX=9606 GN=EZH2 PE=4 SV=1	1	Phospho (STY)	T	492	APAEDVDTPPRKKKR	37878	45938	40299.7	37615.2	33326.1	33889.8
F2YMM1_T448_M1	EZH2	Histone-lysine N-methyltransferase EZH2	tr|F2YMM1|F2YMM1_HUMAN Histone-lysine N-methyltransferase EZH2 OS=Homo sapiens OX=9606 GN=EZH2 PE=2 SV=	1	Phospho (STY)	T	448	APAEDVDTPPRKKKR	37878	45938	40299.7	37615.2	33326.1	33889.8
Q15910_T487_M1	EZH2	Histone-lysine N-methyltransferase EZH2	sp|Q15910|EZH2_HUMAN Histone-lysine N-methyltransferase EZH2 OS=Homo sapiens OX=9606 GN=EZH2 PE=1 SV=2	1	Phospho (STY)	T	487	APAEDVDTPPRKKKR	37878	45938	40299.7	37615.2	33326.1	33889.8
S4S3R8_T448_M1	EZH2	Histone-lysine N-methyltransferase EZH2	tr|S4S3R8|S4S3R8_HUMAN Histone-lysine N-methyltransferase EZH2 OS=Homo sapiens OX=9606 GN=EZH2 PE=4 SV=1	1	Phospho (STY)	T	448	APAEDVDTPPRKKKR	37878	45938	40299.7	37615.2	33326.1	33889.8
A0A096LNY6_S9_M1	ADSL	Adenylosuccinate lyase	tr|A0A096LNY6|A0A096LNY6_HUMAN Adenylosuccinate lyase OS=Homo sapiens OX=9606 GN=ADSL PE=1 SV=2	1	Phospho (STY)	S	9	AAGGDHGSPDSYRSP	790.085	Filtered	974.698	995.932	Filtered	Filtered
A0A1B0GTJ7_S9_M1	ADSL	Adenylosuccinate lyase	tr|A0A1B0GTJ7|A0A1B0GTJ7_HUMAN Adenylosuccinate lyase OS=Homo sapiens OX=9606 GN=ADSL PE=1 SV=	1	Phospho (STY)	S	9	AAGGDHGSPDSYRSP	790.085	Filtered	974.698	995.932	Filtered	Filtered
A0A1B0GWJ0_S9_M1	ADSL	Adenylosuccinate lyase	tr|A0A1B0GWJ0|A0A1B0GWJ0_HUMAN Adenylosuccinate lyase OS=Homo sapiens OX=9606 GN=ADSL PE=1 SV=	1	Phospho (STY)	S	9	AAGGDHGSPDSYRSP	790.085	Filtered	974.698	995.932	Filtered	Filtered
A0A7P0T9A7_S9_M1	ADSL	Adenylosuccinate lyase	tr|A0A7P0T9A7|A0A7P0T9A7_HUMAN Adenylosuccinate lyase OS=Homo sapiens OX=9606 GN=ADSL PE=1 SV=1	1	Phospho (STY)	S	9	AAGGDHGSPDSYRSP	790.085	Filtered	974.698	995.932	Filtered	Filtered
A0A7P0Z472_S9_M1	ADSL	Adenylosuccinate lyase	tr|A0A7P0Z472|A0A7P0Z472_HUMAN Adenylosuccinate lyase OS=Homo sapiens OX=9606 GN=ADSL PE=1 SV=1	1	Phospho (STY)	S	9	AAGGDHGSPDSYRSP	790.085	Filtered	974.698	995.932	Filtered	Filtered
P30566_S9_M1	ADSL	Adenylosuccinate lyase	sp|P30566|PUR8_HUMAN Adenylosuccinate lyase OS=Homo sapiens OX=9606 GN=ADSL PE=1 SV=2	1	Phospho (STY)	S	9	AAGGDHGSPDSYRSP	790.085	Filtered	974.698	995.932	Filtered	Filtered
A0A096LP25_S624_M2	AAK1	AP2 associated kinase 1	tr|A0A096LP25|A0A096LP25_HUMAN AP2 associated kinase 1 OS=Homo sapiens OX=9606 GN=AAK1 PE=1 SV=	2	Phospho (STY)	S	624	GSLTPPSSPKTQRAG	Filtered	Filtered	25025.8	34877.2	34685.6	30961
A0A096LP25_T620_M2	AAK1	AP2 associated kinase 1	tr|A0A096LP25|A0A096LP25_HUMAN AP2 associated kinase 1 OS=Homo sapiens OX=9606 GN=AAK1 PE=1 SV=	2	Phospho (STY)	T	620	GQKVGSLTPPSSPKT	24139.8	17877.7	25025.8	34877.2	34685.6	30961
A0A096LP25_S623_M2	AAK1	AP2 associated kinase 1	tr|A0A096LP25|A0A096LP25_HUMAN AP2 associated kinase 1 OS=Homo sapiens OX=9606 GN=AAK1 PE=1 SV=	2	Phospho (STY)	S	623	VGSLTPPSSPKTQRA	24139.8	17877.7	Filtered	Filtered	Filtered	Filtered
A0A096LP25_T620_M1	AAK1	AP2 associated kinase 1	tr|A0A096LP25|A0A096LP25_HUMAN AP2 associated kinase 1 OS=Homo sapiens OX=9606 GN=AAK1 PE=1 SV=	1	Phospho (STY)	T	620	GQKVGSLTPPSSPKT	11365.3	13081.3	13477.1	9280.95	6454.1	5661.55
A0A096LP25_S624_M1	AAK1	AP2 associated kinase 1	tr|A0A096LP25|A0A096LP25_HUMAN AP2 associated kinase 1 OS=Homo sapiens OX=9606 GN=AAK1 PE=1 SV=	1	Phospho (STY)	S	624	GSLTPPSSPKTQRAG	7715.27	9152.64	8790.75	7986.62	6501.42	6400.31
A0A096LP25_T606_M1	AAK1	AP2 associated kinase 1	tr|A0A096LP25|A0A096LP25_HUMAN AP2 associated kinase 1 OS=Homo sapiens OX=9606 GN=AAK1 PE=1 SV=	1	Phospho (STY)	T	606	QQPKVQTTPPPAVQG	14342.2	14647.8	14072.3	17648.5	14161.8	14732
A0A096LP25_T605_M1	AAK1	AP2 associated kinase 1	tr|A0A096LP25|A0A096LP25_HUMAN AP2 associated kinase 1 OS=Homo sapiens OX=9606 GN=AAK1 PE=1 SV=	1	Phospho (STY)	T	605	RQQPKVQTTPPPAVQ	Filtered	Filtered	Filtered	Filtered	303.286	Filtered
A0A096LP25_S901_M1	AAK1	AP2 associated kinase 1	tr|A0A096LP25|A0A096LP25_HUMAN AP2 associated kinase 1 OS=Homo sapiens OX=9606 GN=AAK1 PE=1 SV=	1	Phospho (STY)	S	901	PFAPPEVSPEQAKTV	22921.7	26356.2	21167.8	30986.8	31758.1	31598.7
A0A096LP25_Y1101_M1	AAK1	AP2 associated kinase 1	tr|A0A096LP25|A0A096LP25_HUMAN AP2 associated kinase 1 OS=Homo sapiens OX=9606 GN=AAK1 PE=1 SV=	1	Phospho (STY)	Y	1101	LSKYSRHYSPEDEPS	5508.05	5117.42	6076.53	6639.21	5782.43	5117.86
A0A096LP25_S875_M1	AAK1	AP2 associated kinase 1	tr|A0A096LP25|A0A096LP25_HUMAN AP2 associated kinase 1 OS=Homo sapiens OX=9606 GN=AAK1 PE=1 SV=	1	Phospho (STY)	S	875	SRPLLMESEEEDESC	6052.46	6557.58	7922.82	7306.14	7548.14	8894.44
A0A096LP25_S642_M1	AAK1	AP2 associated kinase 1	tr|A0A096LP25|A0A096LP25_HUMAN AP2 associated kinase 1 OS=Homo sapiens OX=9606 GN=AAK1 PE=1 SV=	1	Phospho (STY)	S	642	ILSDVTHSAVFGVPA	265.549	Filtered	Filtered	Filtered	Filtered	Filtered
A0A096LP25_S637_M1	AAK1	AP2 associated kinase 1	tr|A0A096LP25|A0A096LP25_HUMAN AP2 associated kinase 1 OS=Homo sapiens OX=9606 GN=AAK1 PE=1 SV=	1	Phospho (STY)	S	637	AGHRRILSDVTHSAV	1265.97	776.709	1871.31	2338.43	2244.41	1799.62
A0A096LP25_S678_M1	AAK1	AP2 associated kinase 1	tr|A0A096LP25|A0A096LP25_HUMAN AP2 associated kinase 1 OS=Homo sapiens OX=9606 GN=AAK1 PE=1 SV=	1	Phospho (STY)	S	678	ATTTPSGSPRTSQQN	Filtered	Filtered	20.3514	Filtered	45.8031	Filtered
A0A096LP25_T1007_M1	AAK1	AP2 associated kinase 1	tr|A0A096LP25|A0A096LP25_HUMAN AP2 associated kinase 1 OS=Homo sapiens OX=9606 GN=AAK1 PE=1 SV=	1	Phospho (STY)	T	1007	QTGLLSQTGDVPLPA	Filtered	Filtered	Filtered	Filtered	112.174	56.8667
A0A096LP25_S1005_M1	AAK1	AP2 associated kinase 1	tr|A0A096LP25|A0A096LP25_HUMAN AP2 associated kinase 1 OS=Homo sapiens OX=9606 GN=AAK1 PE=1 SV=	1	Phospho (STY)	S	1005	PAQTGLLSQTGDVPL	186.696	Filtered	Filtered	Filtered	Filtered	Filtered
A0A097PID1_S527_M1	ENAH	Mammalian enabled variant pan	tr|A0A097PID1|A0A097PID1_HUMAN Mammalian enabled variant pan OS=Homo sapiens OX=9606 GN=ENAH PE=2 SV=	1	Phospho (STY)	S	527	NTMNGSKSPVISRPK	1081.51	470.369	715.814	2467.79	1132.15	1315.7
A0A0U1RRM6_S740_M1	ENAH	ENAH actin regulator	tr|A0A0U1RRM6|A0A0U1RRM6_HUMAN ENAH actin regulator OS=Homo sapiens OX=9606 GN=ENAH PE=1 SV=	1	Phospho (STY)	S	740	NTMNGSKSPVISRPK	1081.51	470.369	715.814	2467.79	1132.15	1315.7
A0A4D6J698_S508_M1	-	Mena delta 11a	tr|A0A4D6J698|A0A4D6J698_HUMAN Mena delta 11a OS=Homo sapiens OX=9606 PE=2 SV=1	1	Phospho (STY)	S	508	NTMNGSKSPVISRPK	1081.51	470.369	715.814	2467.79	1132.15	1315.7
A8K2B4_S508_M1	-	cDNA FLJ77490, highly similar to Homo sapiens enabled homolog (Drosophila) (ENAH), transcript variant 2, mRNA	tr|A8K2B4|A8K2B4_HUMAN cDNA FLJ77490, highly similar to Homo sapiens enabled homolog (Drosophila) (ENAH), transcript variant 2, mRNA OS=Homo sapiens OX=9606 PE=2 SV=1	1	Phospho (STY)	S	508	NTMNGSKSPVISRPK	1081.51	470.369	715.814	2467.79	1132.15	1315.7
A0A0A0MQS0_S369_M1	PHF20L1	PHD finger protein 20-like protein 1	tr|A0A0A0MQS0|A0A0A0MQS0_HUMAN PHD finger protein 20-like protein 1 OS=Homo sapiens OX=9606 GN=PHF20L1 PE=1 SV=1	1	Phospho (STY)	S	369	SSVINKTSPPQPVNP	968.533	739.392	Filtered	450.275	753.556	Filtered
F8W9L8_S370_M1	PHF20L1	PHD finger protein 20-like protein 1	tr|F8W9L8|F8W9L8_HUMAN PHD finger protein 20-like protein 1 OS=Homo sapiens OX=9606 GN=PHF20L1 PE=1 SV=1	1	Phospho (STY)	S	370	SSVINKTSPPQPVNP	968.533	739.392	Filtered	450.275	753.556	Filtered
A0A0A0MQU7_S247_M1	HNF1A	HNF1 homeobox A	tr|A0A0A0MQU7|A0A0A0MQU7_HUMAN HNF1 homeobox A OS=Homo sapiens OX=9606 GN=HNF1A PE=1 SV=1	1	Phospho (STY)	S	247	ECIQRGVSPSQAQGL	532.718	Filtered	Filtered	Filtered	Filtered	Filtered
A0A0A0MTK8_S247_M1	HNF1A	HNF1 homeobox A	tr|A0A0A0MTK8|A0A0A0MTK8_HUMAN HNF1 homeobox A OS=Homo sapiens OX=9606 GN=HNF1A PE=1 SV=1	1	Phospho (STY)	S	247	ECIQRGVSPSQAQGL	532.718	Filtered	Filtered	Filtered	Filtered	Filtered
A0A2R3XWA5_S247_M1	HNF4A	Truncated hepatocyte nuclear factor 1 alpha	tr|A0A2R3XWA5|A0A2R3XWA5_HUMAN Truncated hepatocyte nuclear factor 1 alpha OS=Homo sapiens OX=9606 GN=HNF4A PE=3 SV=1	1	Phospho (STY)	S	247	ECIQRGVSPSQAQGL	532.718	Filtered	Filtered	Filtered	Filtered	Filtered
A0A2R3XWA6_S247_M1	HNF4A	Truncated hepatocyte nuclear factor 1 alpha	tr|A0A2R3XWA6|A0A2R3XWA6_HUMAN Truncated hepatocyte nuclear factor 1 alpha OS=Homo sapiens OX=9606 GN=HNF4A PE=3 SV=1	1	Phospho (STY)	S	247	ECIQRGVSPSQAQGL	532.718	Filtered	Filtered	Filtered	Filtered	Filtered
A0A2R3XWC8_S247_M1	HNF4A	Truncated hepatocyte nuclear factor 1 alpha	tr|A0A2R3XWC8|A0A2R3XWC8_HUMAN Truncated hepatocyte nuclear factor 1 alpha OS=Homo sapiens OX=9606 GN=HNF4A PE=3 SV=1	1	Phospho (STY)	S	247	ECIQRGVSPSQAQGL	532.718	Filtered	Filtered	Filtered	Filtered	Filtered
A0A2R3XWF7_S247_M1	HNF4A	Truncated hepatocyte nuclear factor 1 alpha	tr|A0A2R3XWF7|A0A2R3XWF7_HUMAN Truncated hepatocyte nuclear factor 1 alpha OS=Homo sapiens OX=9606 GN=HNF4A PE=3 SV=1	1	Phospho (STY)	S	247	ECIQRGVSPSQAQGL	532.718	Filtered	Filtered	Filtered	Filtered	Filtered
B4DPN4_S247_M1	-	cDNA FLJ56500, highly similar to Hepatocyte nuclear factor 1-alpha	tr|B4DPN4|B4DPN4_HUMAN cDNA FLJ56500, highly similar to Hepatocyte nuclear factor 1-alpha OS=Homo sapiens OX=9606 PE=2 SV=1	1	Phospho (STY)	S	247	ECIQRGVSPSQAQGL	532.718	Filtered	Filtered	Filtered	Filtered	Filtered
B8YNW1_S9_M1	HNF1alpha	Hepatocyte nuclear factor 1 alpha (Fragment)	tr|B8YNW1|B8YNW1_HUMAN Hepatocyte nuclear factor 1 alpha (Fragment) OS=Homo sapiens OX=9606 GN=HNF1alpha PE=4 SV=	1	Phospho (STY)	S	9	ECIQRGVSPSQAQGL	532.718	Filtered	Filtered	Filtered	Filtered	Filtered
E0YMI7_S247_M1	HNF1A	HNF1 alpha A splice variant 1	tr|E0YMI7|E0YMI7_HUMAN HNF1 alpha A splice variant 1 OS=Homo sapiens OX=9606 GN=HNF1A PE=2 SV=1	1	Phospho (STY)	S	247	ECIQRGVSPSQAQGL	532.718	Filtered	Filtered	Filtered	Filtered	Filtered
E0YMJ3_S247_M1	HNF1A	HNF1 alpha A splice variant 7	tr|E0YMJ3|E0YMJ3_HUMAN HNF1 alpha A splice variant 7 OS=Homo sapiens OX=9606 GN=HNF1A PE=2 SV=1	1	Phospho (STY)	S	247	ECIQRGVSPSQAQGL	532.718	Filtered	Filtered	Filtered	Filtered	Filtered
E0YMJ4_S247_M1	HNF1A	HNF1 alpha A splice variant 8	tr|E0YMJ4|E0YMJ4_HUMAN HNF1 alpha A splice variant 8 OS=Homo sapiens OX=9606 GN=HNF1A PE=2 SV=1	1	Phospho (STY)	S	247	ECIQRGVSPSQAQGL	532.718	Filtered	Filtered	Filtered	Filtered	Filtered
F5H0K0_S247_M1	HNF1A	HNF1 homeobox A	tr|F5H0K0|F5H0K0_HUMAN HNF1 homeobox A OS=Homo sapiens OX=9606 GN=HNF1A PE=1 SV=1	1	Phospho (STY)	S	247	ECIQRGVSPSQAQGL	532.718	Filtered	Filtered	Filtered	Filtered	Filtered
P20823_S247_M1	HNF1A	Hepatocyte nuclear factor 1-alpha	sp|P20823|HNF1A_HUMAN Hepatocyte nuclear factor 1-alpha OS=Homo sapiens OX=9606 GN=HNF1A PE=1 SV=	1	Phospho (STY)	S	247	ECIQRGVSPSQAQGL	532.718	Filtered	Filtered	Filtered	Filtered	Filtered
U3KQS6_S247_M1	HNF1A	HNF1 homeobox A	tr|U3KQS6|U3KQS6_HUMAN HNF1 homeobox A OS=Homo sapiens OX=9606 GN=HNF1A PE=1 SV=1	1	Phospho (STY)	S	247	ECIQRGVSPSQAQGL	532.718	Filtered	Filtered	Filtered	Filtered	Filtered
A0A0A0MR08_T495_M1	USP19	ubiquitinyl hydrolase 1	tr|A0A0A0MR08|A0A0A0MR08_HUMAN ubiquitinyl hydrolase 1 OS=Homo sapiens OX=9606 GN=USP19 PE=1 SV=7	1	Phospho (STY)	T	495	GPTPLDSTPPGGAPH	Filtered	Filtered	Filtered	1610.86	Filtered	770.387
A0A8I5KT08_T458_M1	USP19	ubiquitinyl hydrolase 1	tr|A0A8I5KT08|A0A8I5KT08_HUMAN ubiquitinyl hydrolase 1 OS=Homo sapiens OX=9606 GN=USP19 PE=1 SV=1	1	Phospho (STY)	T	458	GPTPLDSTPPGGAPH	Filtered	Filtered	Filtered	1610.86	Filtered	770.387
A0A8I5KXK1_T510_M1	USP19	ubiquitinyl hydrolase 1	tr|A0A8I5KXK1|A0A8I5KXK1_HUMAN ubiquitinyl hydrolase 1 OS=Homo sapiens OX=9606 GN=USP19 PE=1 SV=	1	Phospho (STY)	T	510	GPTPLDSTPPGGAPH	Filtered	Filtered	Filtered	1610.86	Filtered	770.387
A5PL36_T575_M1	USP19	ubiquitinyl hydrolase 1 (Fragment)	tr|A5PL36|A5PL36_HUMAN ubiquitinyl hydrolase 1 (Fragment) OS=Homo sapiens OX=9606 GN=USP19 PE=2 SV=1	1	Phospho (STY)	T	575	GPTPLDSTPPGGAPH	Filtered	Filtered	Filtered	1610.86	Filtered	770.387
A0A0A0MR08_S494_M1	USP19	ubiquitinyl hydrolase 1	tr|A0A0A0MR08|A0A0A0MR08_HUMAN ubiquitinyl hydrolase 1 OS=Homo sapiens OX=9606 GN=USP19 PE=1 SV=7	1	Phospho (STY)	S	494	TGPTPLDSTPPGGAP	1072.14	Filtered	Filtered	Filtered	540.258	Filtered
A0A8I5KT08_S457_M1	USP19	ubiquitinyl hydrolase 1	tr|A0A8I5KT08|A0A8I5KT08_HUMAN ubiquitinyl hydrolase 1 OS=Homo sapiens OX=9606 GN=USP19 PE=1 SV=1	1	Phospho (STY)	S	457	TGPTPLDSTPPGGAP	1072.14	Filtered	Filtered	Filtered	540.258	Filtered
A0A8I5KXK1_S509_M1	USP19	ubiquitinyl hydrolase 1	tr|A0A8I5KXK1|A0A8I5KXK1_HUMAN ubiquitinyl hydrolase 1 OS=Homo sapiens OX=9606 GN=USP19 PE=1 SV=	1	Phospho (STY)	S	509	TGPTPLDSTPPGGAP	1072.14	Filtered	Filtered	Filtered	540.258	Filtered
A5PL36_S574_M1	USP19	ubiquitinyl hydrolase 1 (Fragment)	tr|A5PL36|A5PL36_HUMAN ubiquitinyl hydrolase 1 (Fragment) OS=Homo sapiens OX=9606 GN=USP19 PE=2 SV=1	1	Phospho (STY)	S	574	TGPTPLDSTPPGGAP	1072.14	Filtered	Filtered	Filtered	540.258	Filtered
A0A0A0MR08_S562_M1	USP19	ubiquitinyl hydrolase 1	tr|A0A0A0MR08|A0A0A0MR08_HUMAN ubiquitinyl hydrolase 1 OS=Homo sapiens OX=9606 GN=USP19 PE=1 SV=7	1	Phospho (STY)	S	562	MVPPMPHSPVSGDSV	567.396	228.801	488.856	326.915	Filtered	605.529
A0A8I5KT08_S525_M1	USP19	ubiquitinyl hydrolase 1	tr|A0A8I5KT08|A0A8I5KT08_HUMAN ubiquitinyl hydrolase 1 OS=Homo sapiens OX=9606 GN=USP19 PE=1 SV=1	1	Phospho (STY)	S	525	MVPPMPHSPVSGDSV	567.396	228.801	488.856	326.915	Filtered	605.529
A0A8I5KXK1_S577_M1	USP19	ubiquitinyl hydrolase 1	tr|A0A8I5KXK1|A0A8I5KXK1_HUMAN ubiquitinyl hydrolase 1 OS=Homo sapiens OX=9606 GN=USP19 PE=1 SV=	1	Phospho (STY)	S	577	MVPPMPHSPVSGDSV	567.396	228.801	488.856	326.915	Filtered	605.529
A5PL36_S642_M1	USP19	ubiquitinyl hydrolase 1 (Fragment)	tr|A5PL36|A5PL36_HUMAN ubiquitinyl hydrolase 1 (Fragment) OS=Homo sapiens OX=9606 GN=USP19 PE=2 SV=1	1	Phospho (STY)	S	642	MVPPMPHSPVSGDSV	567.396	228.801	488.856	326.915	Filtered	605.529
A0A0A0MR08_S168_M1	USP19	ubiquitinyl hydrolase 1	tr|A0A0A0MR08|A0A0A0MR08_HUMAN ubiquitinyl hydrolase 1 OS=Homo sapiens OX=9606 GN=USP19 PE=1 SV=7	1	Phospho (STY)	S	168	KVQTRKGSLLHLTLP	71.3121	30.6914	99.476	Filtered	Filtered	Filtered
A0A8I5KT08_S183_M1	USP19	ubiquitinyl hydrolase 1	tr|A0A8I5KT08|A0A8I5KT08_HUMAN ubiquitinyl hydrolase 1 OS=Homo sapiens OX=9606 GN=USP19 PE=1 SV=1	1	Phospho (STY)	S	183	KVQTRKGSLLHLTLP	71.3121	30.6914	99.476	Filtered	Filtered	Filtered
A0A8I5KXK1_S183_M1	USP19	ubiquitinyl hydrolase 1	tr|A0A8I5KXK1|A0A8I5KXK1_HUMAN ubiquitinyl hydrolase 1 OS=Homo sapiens OX=9606 GN=USP19 PE=1 SV=	1	Phospho (STY)	S	183	KVQTRKGSLLHLTLP	71.3121	30.6914	99.476	Filtered	Filtered	Filtered
A5PL36_S248_M1	USP19	ubiquitinyl hydrolase 1 (Fragment)	tr|A5PL36|A5PL36_HUMAN ubiquitinyl hydrolase 1 (Fragment) OS=Homo sapiens OX=9606 GN=USP19 PE=2 SV=1	1	Phospho (STY)	S	248	KVQTRKGSLLHLTLP	71.3121	30.6914	99.476	Filtered	Filtered	Filtered
A0A0A0MR11_S288_M1	ZNF33A	Zinc finger protein 33A	tr|A0A0A0MR11|A0A0A0MR11_HUMAN Zinc finger protein 33A OS=Homo sapiens OX=9606 GN=ZNF33A PE=1 SV=	1	Phospho (STY)	S	288	LFHQISPSRDNHYEF	273.717	Filtered	Filtered	Filtered	Filtered	Filtered
A0A0A0MRS1_S158_M1	ZNF33A	Zinc finger protein 33A	tr|A0A0A0MRS1|A0A0A0MRS1_HUMAN Zinc finger protein 33A OS=Homo sapiens OX=9606 GN=ZNF33A PE=1 SV=	1	Phospho (STY)	S	158	LFHQISPSRDNHYEF	273.717	Filtered	Filtered	Filtered	Filtered	Filtered
A0AUX1_S270_M1	ZNF33A	ZNF33A protein	tr|A0AUX1|A0AUX1_HUMAN ZNF33A protein OS=Homo sapiens OX=9606 GN=ZNF33A PE=2 SV=	1	Phospho (STY)	S	270	LFHQISPSRDNHYEF	273.717	Filtered	Filtered	Filtered	Filtered	Filtered
Q06730_S269_M1	ZNF33A	Zinc finger protein 33A	sp|Q06730|ZN33A_HUMAN Zinc finger protein 33A OS=Homo sapiens OX=9606 GN=ZNF33A PE=1 SV=	1	Phospho (STY)	S	269	LFHQISPSRDNHYEF	273.717	Filtered	Filtered	Filtered	Filtered	Filtered
A0A0A0MR11_S286_M1	ZNF33A	Zinc finger protein 33A	tr|A0A0A0MR11|A0A0A0MR11_HUMAN Zinc finger protein 33A OS=Homo sapiens OX=9606 GN=ZNF33A PE=1 SV=	1	Phospho (STY)	S	286	SLLFHQISPSRDNHY	Filtered	Filtered	340.582	Filtered	Filtered	Filtered
A0A0A0MRS1_S156_M1	ZNF33A	Zinc finger protein 33A	tr|A0A0A0MRS1|A0A0A0MRS1_HUMAN Zinc finger protein 33A OS=Homo sapiens OX=9606 GN=ZNF33A PE=1 SV=	1	Phospho (STY)	S	156	SLLFHQISPSRDNHY	Filtered	Filtered	340.582	Filtered	Filtered	Filtered
A0AUX1_S268_M1	ZNF33A	ZNF33A protein	tr|A0AUX1|A0AUX1_HUMAN ZNF33A protein OS=Homo sapiens OX=9606 GN=ZNF33A PE=2 SV=	1	Phospho (STY)	S	268	SLLFHQISPSRDNHY	Filtered	Filtered	340.582	Filtered	Filtered	Filtered
Q06730_S267_M1	ZNF33A	Zinc finger protein 33A	sp|Q06730|ZN33A_HUMAN Zinc finger protein 33A OS=Homo sapiens OX=9606 GN=ZNF33A PE=1 SV=	1	Phospho (STY)	S	267	SLLFHQISPSRDNHY	Filtered	Filtered	340.582	Filtered	Filtered	Filtered
A0A0A0MR27_S709_M1	CCDC14	Coiled-coil domain containing 14	tr|A0A0A0MR27|A0A0A0MR27_HUMAN Coiled-coil domain containing 14 OS=Homo sapiens OX=9606 GN=CCDC14 PE=1 SV=1	1	Phospho (STY)	S	709	SPLSKRLSPQPQIRA	1538.12	1408.38	1688.37	1566.57	931.224	1595.66
J3QT39_S750_M1	CCDC14	Coiled-coil domain containing 14	tr|J3QT39|J3QT39_HUMAN Coiled-coil domain containing 14 OS=Homo sapiens OX=9606 GN=CCDC14 PE=1 SV=2	1	Phospho (STY)	S	750	SPLSKRLSPQPQIRA	1538.12	1408.38	1688.37	1566.57	931.224	1595.66
Q49A88_S798_M1	CCDC14	Coiled-coil domain-containing protein 14	sp|Q49A88|CCD14_HUMAN Coiled-coil domain-containing protein 14 OS=Homo sapiens OX=9606 GN=CCDC14 PE=1 SV=3	1	Phospho (STY)	S	798	SPLSKRLSPQPQIRA	1538.12	1408.38	1688.37	1566.57	931.224	1595.66
A0A0A0MR27_S289_M1	CCDC14	Coiled-coil domain containing 14	tr|A0A0A0MR27|A0A0A0MR27_HUMAN Coiled-coil domain containing 14 OS=Homo sapiens OX=9606 GN=CCDC14 PE=1 SV=1	1	Phospho (STY)	S	289	THRSPTQSQPAFLAT	Filtered	Filtered	Filtered	789.463	Filtered	Filtered
J3QT39_S330_M1	CCDC14	Coiled-coil domain containing 14	tr|J3QT39|J3QT39_HUMAN Coiled-coil domain containing 14 OS=Homo sapiens OX=9606 GN=CCDC14 PE=1 SV=2	1	Phospho (STY)	S	330	THRSPTQSQPAFLAT	Filtered	Filtered	Filtered	789.463	Filtered	Filtered
Q49A88_S378_M1	CCDC14	Coiled-coil domain-containing protein 14	sp|Q49A88|CCD14_HUMAN Coiled-coil domain-containing protein 14 OS=Homo sapiens OX=9606 GN=CCDC14 PE=1 SV=3	1	Phospho (STY)	S	378	THRSPTQSQPAFLAT	Filtered	Filtered	Filtered	789.463	Filtered	Filtered
A0A0A0MR27_S285_M1	CCDC14	Coiled-coil domain containing 14	tr|A0A0A0MR27|A0A0A0MR27_HUMAN Coiled-coil domain containing 14 OS=Homo sapiens OX=9606 GN=CCDC14 PE=1 SV=1	1	Phospho (STY)	S	285	LDSQTHRSPTQSQPA	Filtered	Filtered	Filtered	Filtered	Filtered	366.696
J3QT39_S326_M1	CCDC14	Coiled-coil domain containing 14	tr|J3QT39|J3QT39_HUMAN Coiled-coil domain containing 14 OS=Homo sapiens OX=9606 GN=CCDC14 PE=1 SV=2	1	Phospho (STY)	S	326	LDSQTHRSPTQSQPA	Filtered	Filtered	Filtered	Filtered	Filtered	366.696
Q49A88_S374_M1	CCDC14	Coiled-coil domain-containing protein 14	sp|Q49A88|CCD14_HUMAN Coiled-coil domain-containing protein 14 OS=Homo sapiens OX=9606 GN=CCDC14 PE=1 SV=3	1	Phospho (STY)	S	374	LDSQTHRSPTQSQPA	Filtered	Filtered	Filtered	Filtered	Filtered	366.696
A0A0A0MR27_T287_M1	CCDC14	Coiled-coil domain containing 14	tr|A0A0A0MR27|A0A0A0MR27_HUMAN Coiled-coil domain containing 14 OS=Homo sapiens OX=9606 GN=CCDC14 PE=1 SV=1	1	Phospho (STY)	T	287	SQTHRSPTQSQPAFL	Filtered	214.227	Filtered	Filtered	114.971	Filtered
J3QT39_T328_M1	CCDC14	Coiled-coil domain containing 14	tr|J3QT39|J3QT39_HUMAN Coiled-coil domain containing 14 OS=Homo sapiens OX=9606 GN=CCDC14 PE=1 SV=2	1	Phospho (STY)	T	328	SQTHRSPTQSQPAFL	Filtered	214.227	Filtered	Filtered	114.971	Filtered
Q49A88_T376_M1	CCDC14	Coiled-coil domain-containing protein 14	sp|Q49A88|CCD14_HUMAN Coiled-coil domain-containing protein 14 OS=Homo sapiens OX=9606 GN=CCDC14 PE=1 SV=3	1	Phospho (STY)	T	376	SQTHRSPTQSQPAFL	Filtered	214.227	Filtered	Filtered	114.971	Filtered
A0A0A0MRC4_S524_M1	GPSM1	G protein signaling modulator 1	tr|A0A0A0MRC4|A0A0A0MRC4_HUMAN G protein signaling modulator 1 OS=Homo sapiens OX=9606 GN=GPSM1 PE=1 SV=2	1	Phospho (STY)	S	524	TSIPRAPSSDEECFF	1014.88	73.607	Filtered	Filtered	Filtered	Filtered
A0A0A0MSK4_S492_M1	GPSM1	G protein signaling modulator 1	tr|A0A0A0MSK4|A0A0A0MSK4_HUMAN G protein signaling modulator 1 OS=Homo sapiens OX=9606 GN=GPSM1 PE=1 SV=1	1	Phospho (STY)	S	492	TSIPRAPSSDEECFF	1014.88	73.607	Filtered	Filtered	Filtered	Filtered
Q86YR5_S492_M1	GPSM1	G-protein-signaling modulator 1	sp|Q86YR5|GPSM1_HUMAN G-protein-signaling modulator 1 OS=Homo sapiens OX=9606 GN=GPSM1 PE=1 SV=2	1	Phospho (STY)	S	492	TSIPRAPSSDEECFF	1014.88	73.607	Filtered	Filtered	Filtered	Filtered
A0A0A0MRC4_S525_M1	GPSM1	G protein signaling modulator 1	tr|A0A0A0MRC4|A0A0A0MRC4_HUMAN G protein signaling modulator 1 OS=Homo sapiens OX=9606 GN=GPSM1 PE=1 SV=2	1	Phospho (STY)	S	525	SIPRAPSSDEECFFD	Filtered	640.417	820.243	519.625	99.5398	1003.6
A0A0A0MSK4_S493_M1	GPSM1	G protein signaling modulator 1	tr|A0A0A0MSK4|A0A0A0MSK4_HUMAN G protein signaling modulator 1 OS=Homo sapiens OX=9606 GN=GPSM1 PE=1 SV=1	1	Phospho (STY)	S	493	SIPRAPSSDEECFFD	Filtered	640.417	820.243	519.625	99.5398	1003.6
Q86YR5_S493_M1	GPSM1	G-protein-signaling modulator 1	sp|Q86YR5|GPSM1_HUMAN G-protein-signaling modulator 1 OS=Homo sapiens OX=9606 GN=GPSM1 PE=1 SV=2	1	Phospho (STY)	S	493	SIPRAPSSDEECFFD	Filtered	640.417	820.243	519.625	99.5398	1003.6
A0A0A0MRC4_S503_M1	GPSM1	G protein signaling modulator 1	tr|A0A0A0MRC4|A0A0A0MRC4_HUMAN G protein signaling modulator 1 OS=Homo sapiens OX=9606 GN=GPSM1 PE=1 SV=2	1	Phospho (STY)	S	503	RPREGSHSPLDSADV	Filtered	Filtered	132.482	Filtered	Filtered	Filtered
A0A0A0MSK4_S471_M1	GPSM1	G protein signaling modulator 1	tr|A0A0A0MSK4|A0A0A0MSK4_HUMAN G protein signaling modulator 1 OS=Homo sapiens OX=9606 GN=GPSM1 PE=1 SV=1	1	Phospho (STY)	S	471	RPREGSHSPLDSADV	Filtered	Filtered	132.482	Filtered	Filtered	Filtered
Q86YR5_S471_M1	GPSM1	G-protein-signaling modulator 1	sp|Q86YR5|GPSM1_HUMAN G-protein-signaling modulator 1 OS=Homo sapiens OX=9606 GN=GPSM1 PE=1 SV=2	1	Phospho (STY)	S	471	RPREGSHSPLDSADV	Filtered	Filtered	132.482	Filtered	Filtered	Filtered
A0A0A0MRE5_S832_M1	ASAP1	ArfGAP with SH3 domain, ankyrin repeat and PH domain 1	tr|A0A0A0MRE5|A0A0A0MRE5_HUMAN ArfGAP with SH3 domain, ankyrin repeat and PH domain 1 OS=Homo sapiens OX=9606 GN=ASAP1 PE=1 SV=1	1	Phospho (STY)	S	832	PGHKRTLSDPPSPLP	3848.8	3436.81	3584.96	Filtered	2135.48	2404.29
Q9ULH1_S839_M1	ASAP1	Arf-GAP with SH3 domain, ANK repeat and PH domain-containing protein 1	sp|Q9ULH1|ASAP1_HUMAN Arf-GAP with SH3 domain, ANK repeat and PH domain-containing protein 1 OS=Homo sapiens OX=9606 GN=ASAP1 PE=1 SV=4	1	Phospho (STY)	S	839	PGHKRTLSDPPSPLP	3848.8	3436.81	3584.96	Filtered	2135.48	2404.29
A0A0A0MRE5_S836_M1	ASAP1	ArfGAP with SH3 domain, ankyrin repeat and PH domain 1	tr|A0A0A0MRE5|A0A0A0MRE5_HUMAN ArfGAP with SH3 domain, ankyrin repeat and PH domain 1 OS=Homo sapiens OX=9606 GN=ASAP1 PE=1 SV=1	1	Phospho (STY)	S	836	RTLSDPPSPLPHGPP	Filtered	1248.57	Filtered	Filtered	Filtered	1132.27
Q9ULH1_S843_M1	ASAP1	Arf-GAP with SH3 domain, ANK repeat and PH domain-containing protein 1	sp|Q9ULH1|ASAP1_HUMAN Arf-GAP with SH3 domain, ANK repeat and PH domain-containing protein 1 OS=Homo sapiens OX=9606 GN=ASAP1 PE=1 SV=4	1	Phospho (STY)	S	843	RTLSDPPSPLPHGPP	Filtered	1248.57	Filtered	Filtered	Filtered	1132.27
A0A0A0MRE5_S836_M2	ASAP1	ArfGAP with SH3 domain, ankyrin repeat and PH domain 1	tr|A0A0A0MRE5|A0A0A0MRE5_HUMAN ArfGAP with SH3 domain, ankyrin repeat and PH domain 1 OS=Homo sapiens OX=9606 GN=ASAP1 PE=1 SV=1	2	Phospho (STY)	S	836	RTLSDPPSPLPHGPP	Filtered	Filtered	Filtered	Filtered	1061.61	868.299
A0A0A0MRE5_S832_M2	ASAP1	ArfGAP with SH3 domain, ankyrin repeat and PH domain 1	tr|A0A0A0MRE5|A0A0A0MRE5_HUMAN ArfGAP with SH3 domain, ankyrin repeat and PH domain 1 OS=Homo sapiens OX=9606 GN=ASAP1 PE=1 SV=1	2	Phospho (STY)	S	832	PGHKRTLSDPPSPLP	Filtered	Filtered	Filtered	Filtered	1061.61	868.299
Q9ULH1_S843_M2	ASAP1	Arf-GAP with SH3 domain, ANK repeat and PH domain-containing protein 1	sp|Q9ULH1|ASAP1_HUMAN Arf-GAP with SH3 domain, ANK repeat and PH domain-containing protein 1 OS=Homo sapiens OX=9606 GN=ASAP1 PE=1 SV=4	2	Phospho (STY)	S	843	RTLSDPPSPLPHGPP	Filtered	Filtered	Filtered	Filtered	1061.61	868.299
Q9ULH1_S839_M2	ASAP1	Arf-GAP with SH3 domain, ANK repeat and PH domain-containing protein 1	sp|Q9ULH1|ASAP1_HUMAN Arf-GAP with SH3 domain, ANK repeat and PH domain-containing protein 1 OS=Homo sapiens OX=9606 GN=ASAP1 PE=1 SV=4	2	Phospho (STY)	S	839	PGHKRTLSDPPSPLP	Filtered	Filtered	Filtered	Filtered	1061.61	868.299
A0A0A0MRE5_S710_M1	ASAP1	ArfGAP with SH3 domain, ankyrin repeat and PH domain 1	tr|A0A0A0MRE5|A0A0A0MRE5_HUMAN ArfGAP with SH3 domain, ankyrin repeat and PH domain 1 OS=Homo sapiens OX=9606 GN=ASAP1 PE=1 SV=1	1	Phospho (STY)	S	710	RQEEIDESDDDLDDK	1109.55	1309.1	1209.44	932.766	1346.31	281.854
Q9ULH1_S717_M1	ASAP1	Arf-GAP with SH3 domain, ANK repeat and PH domain-containing protein 1	sp|Q9ULH1|ASAP1_HUMAN Arf-GAP with SH3 domain, ANK repeat and PH domain-containing protein 1 OS=Homo sapiens OX=9606 GN=ASAP1 PE=1 SV=4	1	Phospho (STY)	S	717	RQEEIDESDDDLDDK	1109.55	1309.1	1209.44	932.766	1346.31	281.854
A0A0A0MRE5_S719_M1	ASAP1	ArfGAP with SH3 domain, ankyrin repeat and PH domain 1	tr|A0A0A0MRE5|A0A0A0MRE5_HUMAN ArfGAP with SH3 domain, ankyrin repeat and PH domain 1 OS=Homo sapiens OX=9606 GN=ASAP1 PE=1 SV=1	1	Phospho (STY)	S	719	DDLDDKPSPIKKERS	381.352	Filtered	82.9889	130.657	Filtered	260.349
Q9ULH1_S726_M1	ASAP1	Arf-GAP with SH3 domain, ANK repeat and PH domain-containing protein 1	sp|Q9ULH1|ASAP1_HUMAN Arf-GAP with SH3 domain, ANK repeat and PH domain-containing protein 1 OS=Homo sapiens OX=9606 GN=ASAP1 PE=1 SV=4	1	Phospho (STY)	S	726	DDLDDKPSPIKKERS	381.352	Filtered	82.9889	130.657	Filtered	260.349
A0A0A0MRE5_S1034_M1	ASAP1	ArfGAP with SH3 domain, ankyrin repeat and PH domain 1	tr|A0A0A0MRE5|A0A0A0MRE5_HUMAN ArfGAP with SH3 domain, ankyrin repeat and PH domain 1 OS=Homo sapiens OX=9606 GN=ASAP1 PE=1 SV=1	1	Phospho (STY)	S	1034	DAIQKQASEDSNDLT	Filtered	Filtered	Filtered	Filtered	Filtered	458.814
Q9ULH1_S1041_M1	ASAP1	Arf-GAP with SH3 domain, ANK repeat and PH domain-containing protein 1	sp|Q9ULH1|ASAP1_HUMAN Arf-GAP with SH3 domain, ANK repeat and PH domain-containing protein 1 OS=Homo sapiens OX=9606 GN=ASAP1 PE=1 SV=4	1	Phospho (STY)	S	1041	DAIQKQASEDSNDLT	Filtered	Filtered	Filtered	Filtered	Filtered	458.814
A0A0A0MRE5_S1037_M1	ASAP1	ArfGAP with SH3 domain, ankyrin repeat and PH domain 1	tr|A0A0A0MRE5|A0A0A0MRE5_HUMAN ArfGAP with SH3 domain, ankyrin repeat and PH domain 1 OS=Homo sapiens OX=9606 GN=ASAP1 PE=1 SV=1	1	Phospho (STY)	S	1037	QKQASEDSNDLTPTL	505.707	Filtered	Filtered	Filtered	Filtered	Filtered
Q9ULH1_S1044_M1	ASAP1	Arf-GAP with SH3 domain, ANK repeat and PH domain-containing protein 1	sp|Q9ULH1|ASAP1_HUMAN Arf-GAP with SH3 domain, ANK repeat and PH domain-containing protein 1 OS=Homo sapiens OX=9606 GN=ASAP1 PE=1 SV=4	1	Phospho (STY)	S	1044	QKQASEDSNDLTPTL	505.707	Filtered	Filtered	Filtered	Filtered	Filtered
A0A0A0MRE5_S1020_M1	ASAP1	ArfGAP with SH3 domain, ankyrin repeat and PH domain 1	tr|A0A0A0MRE5|A0A0A0MRE5_HUMAN ArfGAP with SH3 domain, ankyrin repeat and PH domain 1 OS=Homo sapiens OX=9606 GN=ASAP1 PE=1 SV=1	1	Phospho (STY)	S	1020	KSHPLDLSPNVQSRD	356.169	207.586	188.02	317.867	560.349	575.478
Q9ULH1_S1027_M1	ASAP1	Arf-GAP with SH3 domain, ANK repeat and PH domain-containing protein 1	sp|Q9ULH1|ASAP1_HUMAN Arf-GAP with SH3 domain, ANK repeat and PH domain-containing protein 1 OS=Homo sapiens OX=9606 GN=ASAP1 PE=1 SV=4	1	Phospho (STY)	S	1027	KSHPLDLSPNVQSRD	356.169	207.586	188.02	317.867	560.349	575.478
A0A0A0MRF6_S2772_M1	AKAP9	A-kinase anchoring protein 9	tr|A0A0A0MRF6|A0A0A0MRF6_HUMAN A-kinase anchoring protein 9 OS=Homo sapiens OX=9606 GN=AKAP9 PE=1 SV=2	1	Phospho (STY)	S	2772	AEAKEKLSILEKEDE	Filtered	4193.53	1372.9	9535.54	6585.44	7147.6
A0A7P0T8N5_S2701_M1	AKAP9	A-kinase anchoring protein 9	tr|A0A7P0T8N5|A0A7P0T8N5_HUMAN A-kinase anchoring protein 9 OS=Homo sapiens OX=9606 GN=AKAP9 PE=1 SV=1	1	Phospho (STY)	S	2701	AEAKEKLSILEKEDE	Filtered	4193.53	1372.9	9535.54	6585.44	7147.6
A0A7P0T928_S2730_M1	AKAP9	A-kinase anchoring protein 9	tr|A0A7P0T928|A0A7P0T928_HUMAN A-kinase anchoring protein 9 OS=Homo sapiens OX=9606 GN=AKAP9 PE=1 SV=1	1	Phospho (STY)	S	2730	AEAKEKLSILEKEDE	Filtered	4193.53	1372.9	9535.54	6585.44	7147.6
A0A7P0T939_S2740_M1	AKAP9	A-kinase anchoring protein 9	tr|A0A7P0T939|A0A7P0T939_HUMAN A-kinase anchoring protein 9 OS=Homo sapiens OX=9606 GN=AKAP9 PE=1 SV=1	1	Phospho (STY)	S	2740	AEAKEKLSILEKEDE	Filtered	4193.53	1372.9	9535.54	6585.44	7147.6
A0A7P0T9A9_S2717_M1	AKAP9	A-kinase anchoring protein 9	tr|A0A7P0T9A9|A0A7P0T9A9_HUMAN A-kinase anchoring protein 9 OS=Homo sapiens OX=9606 GN=AKAP9 PE=1 SV=1	1	Phospho (STY)	S	2717	AEAKEKLSILEKEDE	Filtered	4193.53	1372.9	9535.54	6585.44	7147.6
A0A7P0TAX3_S2740_M1	AKAP9	A-kinase anchoring protein 9	tr|A0A7P0TAX3|A0A7P0TAX3_HUMAN A-kinase anchoring protein 9 OS=Homo sapiens OX=9606 GN=AKAP9 PE=1 SV=1	1	Phospho (STY)	S	2740	AEAKEKLSILEKEDE	Filtered	4193.53	1372.9	9535.54	6585.44	7147.6
A0A7P0TBH8_S2748_M1	AKAP9	A-kinase anchoring protein 9	tr|A0A7P0TBH8|A0A7P0TBH8_HUMAN A-kinase anchoring protein 9 OS=Homo sapiens OX=9606 GN=AKAP9 PE=1 SV=1	1	Phospho (STY)	S	2748	AEAKEKLSILEKEDE	Filtered	4193.53	1372.9	9535.54	6585.44	7147.6
A0A7P0Z4N5_S2740_M1	AKAP9	A-kinase anchoring protein 9	tr|A0A7P0Z4N5|A0A7P0Z4N5_HUMAN A-kinase anchoring protein 9 OS=Homo sapiens OX=9606 GN=AKAP9 PE=1 SV=1	1	Phospho (STY)	S	2740	AEAKEKLSILEKEDE	Filtered	4193.53	1372.9	9535.54	6585.44	7147.6
A0A7P0Z4Q5_S2689_M1	AKAP9	A-kinase anchoring protein 9	tr|A0A7P0Z4Q5|A0A7P0Z4Q5_HUMAN A-kinase anchoring protein 9 OS=Homo sapiens OX=9606 GN=AKAP9 PE=1 SV=1	1	Phospho (STY)	S	2689	AEAKEKLSILEKEDE	Filtered	4193.53	1372.9	9535.54	6585.44	7147.6
Q99996_S2748_M1	AKAP9	A-kinase anchor protein 9	sp|Q99996|AKAP9_HUMAN A-kinase anchor protein 9 OS=Homo sapiens OX=9606 GN=AKAP9 PE=1 SV=4	1	Phospho (STY)	S	2748	AEAKEKLSILEKEDE	Filtered	4193.53	1372.9	9535.54	6585.44	7147.6
A0A0A0MRJ1_S1784_M1	CDC42BPA	non-specific serine/threonine protein kinase	tr|A0A0A0MRJ1|A0A0A0MRJ1_HUMAN non-specific serine/threonine protein kinase OS=Homo sapiens OX=9606 GN=CDC42BPA PE=1 SV=2	1	Phospho (STY)	S	1784	SPSEGSLSSGGMDQG	Filtered	424.172	Filtered	710.596	921.749	Filtered
A0A0A0MRJ1_S1785_M1	CDC42BPA	non-specific serine/threonine protein kinase	tr|A0A0A0MRJ1|A0A0A0MRJ1_HUMAN non-specific serine/threonine protein kinase OS=Homo sapiens OX=9606 GN=CDC42BPA PE=1 SV=2	1	Phospho (STY)	S	1785	PSEGSLSSGGMDQGS	Filtered	Filtered	569.255	Filtered	Filtered	1100.44
A0A0A0MRJ1_S1782_M1	CDC42BPA	non-specific serine/threonine protein kinase	tr|A0A0A0MRJ1|A0A0A0MRJ1_HUMAN non-specific serine/threonine protein kinase OS=Homo sapiens OX=9606 GN=CDC42BPA PE=1 SV=2	1	Phospho (STY)	S	1782	MPSPSEGSLSSGGMD	268.075	Filtered	Filtered	Filtered	Filtered	Filtered
A0A0A0MRJ1_S1744_M1	CDC42BPA	non-specific serine/threonine protein kinase	tr|A0A0A0MRJ1|A0A0A0MRJ1_HUMAN non-specific serine/threonine protein kinase OS=Homo sapiens OX=9606 GN=CDC42BPA PE=1 SV=2	1	Phospho (STY)	S	1744	PGRSMSASSGLSARS	Filtered	Filtered	157.043	Filtered	Filtered	Filtered
A0A0A0MRJ1_S1742_M1	CDC42BPA	non-specific serine/threonine protein kinase	tr|A0A0A0MRJ1|A0A0A0MRJ1_HUMAN non-specific serine/threonine protein kinase OS=Homo sapiens OX=9606 GN=CDC42BPA PE=1 SV=2	1	Phospho (STY)	S	1742	PEPGRSMSASSGLSA	852.39	998.799	1148.55	1368.3	Filtered	Filtered
A0A0A0MRJ1_S1806_M1	CDC42BPA	non-specific serine/threonine protein kinase	tr|A0A0A0MRJ1|A0A0A0MRJ1_HUMAN non-specific serine/threonine protein kinase OS=Homo sapiens OX=9606 GN=CDC42BPA PE=1 SV=2	1	Phospho (STY)	S	1806	FDGEDSDSPRHSTAS	221.254	Filtered	788.451	1480.58	1203.18	867.626
A0A0A0MRJ1_S1832_M1	CDC42BPA	non-specific serine/threonine protein kinase	tr|A0A0A0MRJ1|A0A0A0MRJ1_HUMAN non-specific serine/threonine protein kinase OS=Homo sapiens OX=9606 GN=CDC42BPA PE=1 SV=2	1	Phospho (STY)	S	1832	ASPRKTKSLSLESTD	435.807	607.548	Filtered	780.552	507.092	Filtered
A0A0A0MRJ1_S1726_M1	CDC42BPA	non-specific serine/threonine protein kinase	tr|A0A0A0MRJ1|A0A0A0MRJ1_HUMAN non-specific serine/threonine protein kinase OS=Homo sapiens OX=9606 GN=CDC42BPA PE=1 SV=2	1	Phospho (STY)	S	1726	TVFSGSVSIPSITKS	Filtered	Filtered	Filtered	Filtered	346.837	Filtered
A0A0A0MRJ1_T1731_M1	CDC42BPA	non-specific serine/threonine protein kinase	tr|A0A0A0MRJ1|A0A0A0MRJ1_HUMAN non-specific serine/threonine protein kinase OS=Homo sapiens OX=9606 GN=CDC42BPA PE=1 SV=2	1	Phospho (STY)	T	1731	SVSIPSITKSRPEPG	Filtered	115.747	Filtered	Filtered	Filtered	Filtered
A0A0A0MRJ1_S1764_M1	CDC42BPA	non-specific serine/threonine protein kinase	tr|A0A0A0MRJ1|A0A0A0MRJ1_HUMAN non-specific serine/threonine protein kinase OS=Homo sapiens OX=9606 GN=CDC42BPA PE=1 SV=2	1	Phospho (STY)	S	1764	SALKREFSGGSYSAK	43.621	138.131	Filtered	Filtered	352.598	Filtered
A0A0A0MRR1_S39_M1	ZNF691	Zinc finger protein 691 (Fragment)	tr|A0A0A0MRR1|A0A0A0MRR1_HUMAN Zinc finger protein 691 (Fragment) OS=Homo sapiens OX=9606 GN=ZNF691 PE=1 SV=	1	Phospho (STY)	S	39	MGSEKEQSPEPHLPE	3339.87	3654.41	3510.56	2620.96	3607.85	3051.99
Q5VV50_S30_M1	ZNF691	Zinc finger protein 691	tr|Q5VV50|Q5VV50_HUMAN Zinc finger protein 691 OS=Homo sapiens OX=9606 GN=ZNF691 PE=1 SV=1	1	Phospho (STY)	S	30	MGSEKEQSPEPHLPE	3339.87	3654.41	3510.56	2620.96	3607.85	3051.99
Q5VV51_S39_M1	ZNF691	Zinc finger protein 691 (Fragment)	tr|Q5VV51|Q5VV51_HUMAN Zinc finger protein 691 (Fragment) OS=Homo sapiens OX=9606 GN=ZNF691 PE=1 SV=	1	Phospho (STY)	S	39	MGSEKEQSPEPHLPE	3339.87	3654.41	3510.56	2620.96	3607.85	3051.99
Q5VV52_S39_M1	ZNF691	Zinc finger protein 691	sp|Q5VV52|ZN691_HUMAN Zinc finger protein 691 OS=Homo sapiens OX=9606 GN=ZNF691 PE=1 SV=	1	Phospho (STY)	S	39	MGSEKEQSPEPHLPE	3339.87	3654.41	3510.56	2620.96	3607.85	3051.99
A0A0A0MRR1_S75_M1	ZNF691	Zinc finger protein 691 (Fragment)	tr|A0A0A0MRR1|A0A0A0MRR1_HUMAN Zinc finger protein 691 (Fragment) OS=Homo sapiens OX=9606 GN=ZNF691 PE=1 SV=	1	Phospho (STY)	S	75	EKEHGQESLSDELQE	Filtered	Filtered	Filtered	Filtered	258.732	Filtered
Q5VV50_S66_M1	ZNF691	Zinc finger protein 691	tr|Q5VV50|Q5VV50_HUMAN Zinc finger protein 691 OS=Homo sapiens OX=9606 GN=ZNF691 PE=1 SV=1	1	Phospho (STY)	S	66	EKEHGQESLSDELQE	Filtered	Filtered	Filtered	Filtered	258.732	Filtered
Q5VV51_S75_M1	ZNF691	Zinc finger protein 691 (Fragment)	tr|Q5VV51|Q5VV51_HUMAN Zinc finger protein 691 (Fragment) OS=Homo sapiens OX=9606 GN=ZNF691 PE=1 SV=	1	Phospho (STY)	S	75	EKEHGQESLSDELQE	Filtered	Filtered	Filtered	Filtered	258.732	Filtered
Q5VV52_S75_M1	ZNF691	Zinc finger protein 691	sp|Q5VV52|ZN691_HUMAN Zinc finger protein 691 OS=Homo sapiens OX=9606 GN=ZNF691 PE=1 SV=	1	Phospho (STY)	S	75	EKEHGQESLSDELQE	Filtered	Filtered	Filtered	Filtered	258.732	Filtered
A0A0A0MRR7_S40_M1	SNRPC	U1 small nuclear ribonucleoprotein C	tr|A0A0A0MRR7|A0A0A0MRR7_HUMAN U1 small nuclear ribonucleoprotein C OS=Homo sapiens OX=9606 GN=SNRPC PE=1 SV=1	1	Phospho (STY)	S	40	YLTHDSPSVRKTHCS	400.045	Filtered	Filtered	Filtered	Filtered	Filtered
P09234_S19_M1	SNRPC	U1 small nuclear ribonucleoprotein C	sp|P09234|RU1C_HUMAN U1 small nuclear ribonucleoprotein C OS=Homo sapiens OX=9606 GN=SNRPC PE=1 SV=1	1	Phospho (STY)	S	19	YLTHDSPSVRKTHCS	400.045	Filtered	Filtered	Filtered	Filtered	Filtered
Q53G33_S19_M1	-	Small nuclear ribonucleoprotein polypeptide C variant (Fragment)	tr|Q53G33|Q53G33_HUMAN Small nuclear ribonucleoprotein polypeptide C variant (Fragment) OS=Homo sapiens OX=9606 PE=2 SV=1	1	Phospho (STY)	S	19	YLTHDSPSVRKTHCS	400.045	Filtered	Filtered	Filtered	Filtered	Filtered
A0A0A0MRR7_S38_M1	SNRPC	U1 small nuclear ribonucleoprotein C	tr|A0A0A0MRR7|A0A0A0MRR7_HUMAN U1 small nuclear ribonucleoprotein C OS=Homo sapiens OX=9606 GN=SNRPC PE=1 SV=1	1	Phospho (STY)	S	38	DTYLTHDSPSVRKTH	Filtered	Filtered	419.944	384.423	Filtered	Filtered
P09234_S17_M1	SNRPC	U1 small nuclear ribonucleoprotein C	sp|P09234|RU1C_HUMAN U1 small nuclear ribonucleoprotein C OS=Homo sapiens OX=9606 GN=SNRPC PE=1 SV=1	1	Phospho (STY)	S	17	DTYLTHDSPSVRKTH	Filtered	Filtered	419.944	384.423	Filtered	Filtered
Q53G33_S17_M1	-	Small nuclear ribonucleoprotein polypeptide C variant (Fragment)	tr|Q53G33|Q53G33_HUMAN Small nuclear ribonucleoprotein polypeptide C variant (Fragment) OS=Homo sapiens OX=9606 PE=2 SV=1	1	Phospho (STY)	S	17	DTYLTHDSPSVRKTH	Filtered	Filtered	419.944	384.423	Filtered	Filtered
A0A0A0MRR7_Y33_M1	SNRPC	U1 small nuclear ribonucleoprotein C	tr|A0A0A0MRR7|A0A0A0MRR7_HUMAN U1 small nuclear ribonucleoprotein C OS=Homo sapiens OX=9606 GN=SNRPC PE=1 SV=1	1	Phospho (STY)	Y	33	YCDYCDTYLTHDSPS	Filtered	472.441	Filtered	Filtered	85.432	Filtered
P09234_Y12_M1	SNRPC	U1 small nuclear ribonucleoprotein C	sp|P09234|RU1C_HUMAN U1 small nuclear ribonucleoprotein C OS=Homo sapiens OX=9606 GN=SNRPC PE=1 SV=1	1	Phospho (STY)	Y	12	YCDYCDTYLTHDSPS	Filtered	472.441	Filtered	Filtered	85.432	Filtered
Q53G33_Y12_M1	-	Small nuclear ribonucleoprotein polypeptide C variant (Fragment)	tr|Q53G33|Q53G33_HUMAN Small nuclear ribonucleoprotein polypeptide C variant (Fragment) OS=Homo sapiens OX=9606 PE=2 SV=1	1	Phospho (STY)	Y	12	YCDYCDTYLTHDSPS	Filtered	472.441	Filtered	Filtered	85.432	Filtered
A0A0A0MRR7_T176_M1	SNRPC	U1 small nuclear ribonucleoprotein C	tr|A0A0A0MRR7|A0A0A0MRR7_HUMAN U1 small nuclear ribonucleoprotein C OS=Homo sapiens OX=9606 GN=SNRPC PE=1 SV=1	1	Phospho (STY)	T	176	VPTRPGMTRPDR___	Filtered	Filtered	93.0026	Filtered	17.799	Filtered
P09234_T155_M1	SNRPC	U1 small nuclear ribonucleoprotein C	sp|P09234|RU1C_HUMAN U1 small nuclear ribonucleoprotein C OS=Homo sapiens OX=9606 GN=SNRPC PE=1 SV=1	1	Phospho (STY)	T	155	VPTRPGMTRPDR___	Filtered	Filtered	93.0026	Filtered	17.799	Filtered
Q53G33_T155_M1	-	Small nuclear ribonucleoprotein polypeptide C variant (Fragment)	tr|Q53G33|Q53G33_HUMAN Small nuclear ribonucleoprotein polypeptide C variant (Fragment) OS=Homo sapiens OX=9606 PE=2 SV=1	1	Phospho (STY)	T	155	VPTRPGMTRPDR___	Filtered	Filtered	93.0026	Filtered	17.799	Filtered
A0A0A0MRT6_S178_M1	ABI1	Abl interactor 1	tr|A0A0A0MRT6|A0A0A0MRT6_HUMAN Abl interactor 1 OS=Homo sapiens OX=9606 GN=ABI1 PE=1 SV=1	1	Phospho (STY)	S	178	PPTQKPPSPPMSGRG	231027	240667	242424	218943	197123	200798
B6VEX3_S183_M1	-	Abl-interactor 1 variant 41	tr|B6VEX3|B6VEX3_HUMAN Abl-interactor 1 variant 41 OS=Homo sapiens OX=9606 PE=2 SV=1	1	Phospho (STY)	S	183	PPTQKPPSPPMSGRG	231027	240667	242424	218943	197123	200798
B6VEX4_S183_M1	ABI1	Abl interactor 1	tr|B6VEX4|B6VEX4_HUMAN Abl interactor 1 OS=Homo sapiens OX=9606 GN=ABI1 PE=1 SV=1	1	Phospho (STY)	S	183	PPTQKPPSPPMSGRG	231027	240667	242424	218943	197123	200798
B6VEX5_S178_M1	-	Abl-interactor 1 variant 72	tr|B6VEX5|B6VEX5_HUMAN Abl-interactor 1 variant 72 OS=Homo sapiens OX=9606 PE=2 SV=1	1	Phospho (STY)	S	178	PPTQKPPSPPMSGRG	231027	240667	242424	218943	197123	200798
Q8IZP0_S183_M1	ABI1	Abl interactor 1	sp|Q8IZP0|ABI1_HUMAN Abl interactor 1 OS=Homo sapiens OX=9606 GN=ABI1 PE=1 SV=4	1	Phospho (STY)	S	183	PPTQKPPSPPMSGRG	231027	240667	242424	218943	197123	200798
A0A0A0MRT6_T173_M1	ABI1	Abl interactor 1	tr|A0A0A0MRT6|A0A0A0MRT6_HUMAN Abl interactor 1 OS=Homo sapiens OX=9606 GN=ABI1 PE=1 SV=1	1	Phospho (STY)	T	173	LSRTNPPTQKPPSPP	Filtered	Filtered	22437	Filtered	21239.8	Filtered
B6VEX3_T178_M1	-	Abl-interactor 1 variant 41	tr|B6VEX3|B6VEX3_HUMAN Abl-interactor 1 variant 41 OS=Homo sapiens OX=9606 PE=2 SV=1	1	Phospho (STY)	T	178	LSRTNPPTQKPPSPP	Filtered	Filtered	22437	Filtered	21239.8	Filtered
B6VEX4_T178_M1	ABI1	Abl interactor 1	tr|B6VEX4|B6VEX4_HUMAN Abl interactor 1 OS=Homo sapiens OX=9606 GN=ABI1 PE=1 SV=1	1	Phospho (STY)	T	178	LSRTNPPTQKPPSPP	Filtered	Filtered	22437	Filtered	21239.8	Filtered
B6VEX5_T173_M1	-	Abl-interactor 1 variant 72	tr|B6VEX5|B6VEX5_HUMAN Abl-interactor 1 variant 72 OS=Homo sapiens OX=9606 PE=2 SV=1	1	Phospho (STY)	T	173	LSRTNPPTQKPPSPP	Filtered	Filtered	22437	Filtered	21239.8	Filtered
Q8IZP0_T178_M1	ABI1	Abl interactor 1	sp|Q8IZP0|ABI1_HUMAN Abl interactor 1 OS=Homo sapiens OX=9606 GN=ABI1 PE=1 SV=4	1	Phospho (STY)	T	178	LSRTNPPTQKPPSPP	Filtered	Filtered	22437	Filtered	21239.8	Filtered
A0A0A0MRT6_S220_M1	ABI1	Abl interactor 1	tr|A0A0A0MRT6|A0A0A0MRT6_HUMAN Abl interactor 1 OS=Homo sapiens OX=9606 GN=ABI1 PE=1 SV=1	1	Phospho (STY)	S	220	ARLGSQHSPGRTASL	448.582	197.521	201.138	213.901	430.347	Filtered
B6VEX3_S225_M1	-	Abl-interactor 1 variant 41	tr|B6VEX3|B6VEX3_HUMAN Abl-interactor 1 variant 41 OS=Homo sapiens OX=9606 PE=2 SV=1	1	Phospho (STY)	S	225	ARLGSQHSPGRTASL	448.582	197.521	201.138	213.901	430.347	Filtered
B6VEX4_S225_M1	ABI1	Abl interactor 1	tr|B6VEX4|B6VEX4_HUMAN Abl interactor 1 OS=Homo sapiens OX=9606 GN=ABI1 PE=1 SV=1	1	Phospho (STY)	S	225	ARLGSQHSPGRTASL	448.582	197.521	201.138	213.901	430.347	Filtered
B6VEX5_S220_M1	-	Abl-interactor 1 variant 72	tr|B6VEX5|B6VEX5_HUMAN Abl-interactor 1 variant 72 OS=Homo sapiens OX=9606 PE=2 SV=1	1	Phospho (STY)	S	220	ARLGSQHSPGRTASL	448.582	197.521	201.138	213.901	430.347	Filtered
Q8IZP0_S225_M1	ABI1	Abl interactor 1	sp|Q8IZP0|ABI1_HUMAN Abl interactor 1 OS=Homo sapiens OX=9606 GN=ABI1 PE=1 SV=4	1	Phospho (STY)	S	225	ARLGSQHSPGRTASL	448.582	197.521	201.138	213.901	430.347	Filtered
A0A0A0MRT6_Y208_M1	ABI1	Abl interactor 1	tr|A0A0A0MRT6|A0A0A0MRT6_HUMAN Abl interactor 1 OS=Homo sapiens OX=9606 GN=ABI1 PE=1 SV=1	1	Phospho (STY)	Y	208	PPTVPNDYMTSPARL	Filtered	Filtered	Filtered	Filtered	35.1551	Filtered
B6VEX3_Y213_M1	-	Abl-interactor 1 variant 41	tr|B6VEX3|B6VEX3_HUMAN Abl-interactor 1 variant 41 OS=Homo sapiens OX=9606 PE=2 SV=1	1	Phospho (STY)	Y	213	PPTVPNDYMTSPARL	Filtered	Filtered	Filtered	Filtered	35.1551	Filtered
B6VEX4_Y213_M1	ABI1	Abl interactor 1	tr|B6VEX4|B6VEX4_HUMAN Abl interactor 1 OS=Homo sapiens OX=9606 GN=ABI1 PE=1 SV=1	1	Phospho (STY)	Y	213	PPTVPNDYMTSPARL	Filtered	Filtered	Filtered	Filtered	35.1551	Filtered
B6VEX5_Y208_M1	-	Abl-interactor 1 variant 72	tr|B6VEX5|B6VEX5_HUMAN Abl-interactor 1 variant 72 OS=Homo sapiens OX=9606 PE=2 SV=1	1	Phospho (STY)	Y	208	PPTVPNDYMTSPARL	Filtered	Filtered	Filtered	Filtered	35.1551	Filtered
Q8IZP0_Y213_M1	ABI1	Abl interactor 1	sp|Q8IZP0|ABI1_HUMAN Abl interactor 1 OS=Homo sapiens OX=9606 GN=ABI1 PE=1 SV=4	1	Phospho (STY)	Y	213	PPTVPNDYMTSPARL	Filtered	Filtered	Filtered	Filtered	35.1551	Filtered
A0A0A0MRV3_S281_M1	WRAP73	WD repeat containing, antisense to TP73	tr|A0A0A0MRV3|A0A0A0MRV3_HUMAN WD repeat containing, antisense to TP73 OS=Homo sapiens OX=9606 GN=WRAP73 PE=1 SV=1	1	Phospho (STY)	S	281	VYKEAEKSPQLGLGC	2593.13	2094.29	1967.49	1622.7	Filtered	2188.59
Q9P2S5_S281_M1	WRAP73	WD repeat-containing protein WRAP73	sp|Q9P2S5|WRP73_HUMAN WD repeat-containing protein WRAP73 OS=Homo sapiens OX=9606 GN=WRAP73 PE=1 SV=1	1	Phospho (STY)	S	281	VYKEAEKSPQLGLGC	2593.13	2094.29	1967.49	1622.7	Filtered	2188.59
A0A0A0MRV4_S140_M1	PRXL2B	Prostamide/prostaglandin F synthase	tr|A0A0A0MRV4|A0A0A0MRV4_HUMAN Prostamide/prostaglandin F synthase OS=Homo sapiens OX=9606 GN=PRXL2B PE=1 SV=1	1	Phospho (STY)	S	140	LGFKRYNSLSILPAA	151.973	Filtered	Filtered	Filtered	Filtered	Filtered
A0A0A0MT35_S158_M1	PRXL2B	Prostamide/prostaglandin F synthase	tr|A0A0A0MT35|A0A0A0MT35_HUMAN Prostamide/prostaglandin F synthase OS=Homo sapiens OX=9606 GN=PRXL2B PE=1 SV=1	1	Phospho (STY)	S	158	WCLRRYNSLSILPAA	151.973	Filtered	Filtered	Filtered	Filtered	Filtered
A0A0G2JSF1_S113_M1	PRXL2B	Prostamide/prostaglandin F synthase (Fragment)	tr|A0A0G2JSF1|A0A0G2JSF1_HUMAN Prostamide/prostaglandin F synthase (Fragment) OS=Homo sapiens OX=9606 GN=PRXL2B PE=1 SV=	1	Phospho (STY)	S	113	LGFKRYNSLSILPAA	151.973	Filtered	Filtered	Filtered	Filtered	Filtered
A0A2P0CTB1_S140_M1	PRXL2B	Prostamide/prostaglandin F synthase	tr|A0A2P0CTB1|A0A2P0CTB1_HUMAN Prostamide/prostaglandin F synthase OS=Homo sapiens OX=9606 GN=PRXL2B PE=1 SV=	1	Phospho (STY)	S	140	LGFKRYNSLSILPAA	151.973	Filtered	Filtered	Filtered	Filtered	Filtered
A0A2P0CTH9_S110_M1	PRXL2B	Prostamide/prostaglandin F synthase	tr|A0A2P0CTH9|A0A2P0CTH9_HUMAN Prostamide/prostaglandin F synthase OS=Homo sapiens OX=9606 GN=PRXL2B PE=1 SV=	1	Phospho (STY)	S	110	LGFKRYNSLSILPAA	151.973	Filtered	Filtered	Filtered	Filtered	Filtered
A0A2P0CU24_S140_M1	PRXL2B	Prostamide/prostaglandin F synthase	tr|A0A2P0CU24|A0A2P0CU24_HUMAN Prostamide/prostaglandin F synthase OS=Homo sapiens OX=9606 GN=PRXL2B PE=1 SV=1	1	Phospho (STY)	S	140	LGFKRYNSLSILPAA	151.973	Filtered	Filtered	Filtered	Filtered	Filtered
J3KPF5_S158_M1	PRXL2B	Prostamide/prostaglandin F synthase	tr|J3KPF5|J3KPF5_HUMAN Prostamide/prostaglandin F synthase OS=Homo sapiens OX=9606 GN=PRXL2B PE=1 SV=1	1	Phospho (STY)	S	158	WCLRRYNSLSILPAA	151.973	Filtered	Filtered	Filtered	Filtered	Filtered
J3KRV9_S110_M1	PRXL2B	Prostamide/prostaglandin F synthase (Fragment)	tr|J3KRV9|J3KRV9_HUMAN Prostamide/prostaglandin F synthase (Fragment) OS=Homo sapiens OX=9606 GN=PRXL2B PE=1 SV=	1	Phospho (STY)	S	110	LGFKRYNSLSILPAA	151.973	Filtered	Filtered	Filtered	Filtered	Filtered
J3QKK8_S110_M1	PRXL2B	Prostamide/prostaglandin F synthase (Fragment)	tr|J3QKK8|J3QKK8_HUMAN Prostamide/prostaglandin F synthase (Fragment) OS=Homo sapiens OX=9606 GN=PRXL2B PE=1 SV=2	1	Phospho (STY)	S	110	LGFKRYNSLSILPAA	151.973	Filtered	Filtered	Filtered	Filtered	Filtered
Q8TBF2_S110_M1	PRXL2B	Prostamide/prostaglandin F synthase	sp|Q8TBF2|PXL2B_HUMAN Prostamide/prostaglandin F synthase OS=Homo sapiens OX=9606 GN=PRXL2B PE=1 SV=1	1	Phospho (STY)	S	110	LGFKRYNSLSILPAA	151.973	Filtered	Filtered	Filtered	Filtered	Filtered
A0A0A0MRY0_S102_M1	TBC1D22A	TBC1 domain family member 22A	tr|A0A0A0MRY0|A0A0A0MRY0_HUMAN TBC1 domain family member 22A OS=Homo sapiens OX=9606 GN=TBC1D22A PE=1 SV=1	1	Phospho (STY)	S	102	RPEAEPPSPPSGDLR	24668.5	23649.9	24367.3	17492.8	20451.6	21773.2
B2RE30_S132_M1	-	cDNA, FLJ96895, highly similar to Homo sapiens TBC1 domain family, member 22A (TBC1D22A), mRNA	tr|B2RE30|B2RE30_HUMAN cDNA, FLJ96895, highly similar to Homo sapiens TBC1 domain family, member 22A (TBC1D22A), mRNA OS=Homo sapiens OX=9606 PE=2 SV=1	1	Phospho (STY)	S	132	RPEAEPPSPPSGDLR	24668.5	23649.9	24367.3	17492.8	20451.6	21773.2
Q8WUA7_S132_M1	TBC1D22A	TBC1 domain family member 22A	sp|Q8WUA7|TB22A_HUMAN TBC1 domain family member 22A OS=Homo sapiens OX=9606 GN=TBC1D22A PE=1 SV=2	1	Phospho (STY)	S	132	RPEAEPPSPPSGDLR	24668.5	23649.9	24367.3	17492.8	20451.6	21773.2
A0A0A0MRY0_S113_M1	TBC1D22A	TBC1 domain family member 22A	tr|A0A0A0MRY0|A0A0A0MRY0_HUMAN TBC1 domain family member 22A OS=Homo sapiens OX=9606 GN=TBC1D22A PE=1 SV=1	1	Phospho (STY)	S	113	GDLRLVKSVSESHTS	Filtered	Filtered	Filtered	Filtered	Filtered	1320.88
B2RE30_S143_M1	-	cDNA, FLJ96895, highly similar to Homo sapiens TBC1 domain family, member 22A (TBC1D22A), mRNA	tr|B2RE30|B2RE30_HUMAN cDNA, FLJ96895, highly similar to Homo sapiens TBC1 domain family, member 22A (TBC1D22A), mRNA OS=Homo sapiens OX=9606 PE=2 SV=1	1	Phospho (STY)	S	143	GDLRLVKSVSESHTS	Filtered	Filtered	Filtered	Filtered	Filtered	1320.88
Q8WUA7_S143_M1	TBC1D22A	TBC1 domain family member 22A	sp|Q8WUA7|TB22A_HUMAN TBC1 domain family member 22A OS=Homo sapiens OX=9606 GN=TBC1D22A PE=1 SV=2	1	Phospho (STY)	S	143	GDLRLVKSVSESHTS	Filtered	Filtered	Filtered	Filtered	Filtered	1320.88
A0A0A0MRY0_S115_M1	TBC1D22A	TBC1 domain family member 22A	tr|A0A0A0MRY0|A0A0A0MRY0_HUMAN TBC1 domain family member 22A OS=Homo sapiens OX=9606 GN=TBC1D22A PE=1 SV=1	1	Phospho (STY)	S	115	LRLVKSVSESHTSCP	1942.51	Filtered	1596.2	Filtered	Filtered	Filtered
B2RE30_S145_M1	-	cDNA, FLJ96895, highly similar to Homo sapiens TBC1 domain family, member 22A (TBC1D22A), mRNA	tr|B2RE30|B2RE30_HUMAN cDNA, FLJ96895, highly similar to Homo sapiens TBC1 domain family, member 22A (TBC1D22A), mRNA OS=Homo sapiens OX=9606 PE=2 SV=1	1	Phospho (STY)	S	145	LRLVKSVSESHTSCP	1942.51	Filtered	1596.2	Filtered	Filtered	Filtered
Q8WUA7_S145_M1	TBC1D22A	TBC1 domain family member 22A	sp|Q8WUA7|TB22A_HUMAN TBC1 domain family member 22A OS=Homo sapiens OX=9606 GN=TBC1D22A PE=1 SV=2	1	Phospho (STY)	S	145	LRLVKSVSESHTSCP	1942.51	Filtered	1596.2	Filtered	Filtered	Filtered
A0A0A0MRZ1_S15_M1	UNKL	Unk like zinc finger	tr|A0A0A0MRZ1|A0A0A0MRZ1_HUMAN Unk like zinc finger OS=Homo sapiens OX=9606 GN=UNKL PE=1 SV=2	1	Phospho (STY)	S	15	AAAALSGSPPQTEKP	2505.1	1998.98	Filtered	1540.65	Filtered	125.617
E9PDK2_S15_M1	UNKL	Unk like zinc finger	tr|E9PDK2|E9PDK2_HUMAN Unk like zinc finger OS=Homo sapiens OX=9606 GN=UNKL PE=1 SV=	1	Phospho (STY)	S	15	AAAALSGSPPQTEKP	2505.1	1998.98	Filtered	1540.65	Filtered	125.617
Q9H9P5_S15_M1	UNKL	Putative E3 ubiquitin-protein ligase UNKL	sp|Q9H9P5|UNKL_HUMAN Putative E3 ubiquitin-protein ligase UNKL OS=Homo sapiens OX=9606 GN=UNKL PE=1 SV=3	1	Phospho (STY)	S	15	AAAALSGSPPQTEKP	2505.1	1998.98	Filtered	1540.65	Filtered	125.617
A0A0A0MRZ4_S79_M1	TNIP1	TNFAIP3 interacting protein 1	tr|A0A0A0MRZ4|A0A0A0MRZ4_HUMAN TNFAIP3 interacting protein 1 OS=Homo sapiens OX=9606 GN=TNIP1 PE=1 SV=1	1	Phospho (STY)	S	79	LLPPPSPSLGSFDPL	Filtered	Filtered	Filtered	Filtered	Filtered	521.351
A4F1Y0_S79_M1	NAF1	Nef-associated factor 1 SNP	tr|A4F1Y0|A4F1Y0_HUMAN Nef-associated factor 1 SNP OS=Homo sapiens OX=9606 GN=NAF1 PE=2 SV=	1	Phospho (STY)	S	79	LLPPPSPSLGSFDPL	Filtered	Filtered	Filtered	Filtered	Filtered	521.351
A8K4N4_S79_M1	-	cDNA FLJ77844, highly similar to Homo sapiens TNFAIP3 interacting protein 1, mRNA	tr|A8K4N4|A8K4N4_HUMAN cDNA FLJ77844, highly similar to Homo sapiens TNFAIP3 interacting protein 1, mRNA OS=Homo sapiens OX=9606 PE=2 SV=1	1	Phospho (STY)	S	79	LLPPPSPSLGSFDPL	Filtered	Filtered	Filtered	Filtered	Filtered	521.351
B7Z5B0_S41_M1	-	cDNA FLJ51936, highly similar to Nef-associated factor 1	tr|B7Z5B0|B7Z5B0_HUMAN cDNA FLJ51936, highly similar to Nef-associated factor 1 OS=Homo sapiens OX=9606 PE=2 SV=1	1	Phospho (STY)	S	41	LLPPPSPSLGSFDPL	Filtered	Filtered	Filtered	Filtered	Filtered	521.351
B7Z8K2_S79_M1	-	cDNA FLJ61022, highly similar to Nef-associated factor 1	tr|B7Z8K2|B7Z8K2_HUMAN cDNA FLJ61022, highly similar to Nef-associated factor 1 OS=Homo sapiens OX=9606 PE=2 SV=1	1	Phospho (STY)	S	79	LLPPPSPSLGSFDPL	Filtered	Filtered	Filtered	Filtered	Filtered	521.351
E7EMV7_S26_M1	TNIP1	TNFAIP3 interacting protein 1	tr|E7EMV7|E7EMV7_HUMAN TNFAIP3 interacting protein 1 OS=Homo sapiens OX=9606 GN=TNIP1 PE=1 SV=1	1	Phospho (STY)	S	26	LLPPPSPSLGSFDPL	Filtered	Filtered	Filtered	Filtered	Filtered	521.351
Q15025_S79_M1	TNIP1	TNFAIP3-interacting protein 1	sp|Q15025|TNIP1_HUMAN TNFAIP3-interacting protein 1 OS=Homo sapiens OX=9606 GN=TNIP1 PE=1 SV=	1	Phospho (STY)	S	79	LLPPPSPSLGSFDPL	Filtered	Filtered	Filtered	Filtered	Filtered	521.351
A0A0A0MRZ4_S82_M1	TNIP1	TNFAIP3 interacting protein 1	tr|A0A0A0MRZ4|A0A0A0MRZ4_HUMAN TNFAIP3 interacting protein 1 OS=Homo sapiens OX=9606 GN=TNIP1 PE=1 SV=1	1	Phospho (STY)	S	82	PPSPSLGSFDPLAEL	Filtered	668.945	Filtered	Filtered	Filtered	Filtered
A4F1Y0_S82_M1	NAF1	Nef-associated factor 1 SNP	tr|A4F1Y0|A4F1Y0_HUMAN Nef-associated factor 1 SNP OS=Homo sapiens OX=9606 GN=NAF1 PE=2 SV=	1	Phospho (STY)	S	82	PPSPSLGSFDPLAEL	Filtered	668.945	Filtered	Filtered	Filtered	Filtered
A8K4N4_S82_M1	-	cDNA FLJ77844, highly similar to Homo sapiens TNFAIP3 interacting protein 1, mRNA	tr|A8K4N4|A8K4N4_HUMAN cDNA FLJ77844, highly similar to Homo sapiens TNFAIP3 interacting protein 1, mRNA OS=Homo sapiens OX=9606 PE=2 SV=1	1	Phospho (STY)	S	82	PPSPSLGSFDPLAEL	Filtered	668.945	Filtered	Filtered	Filtered	Filtered
B7Z5B0_S44_M1	-	cDNA FLJ51936, highly similar to Nef-associated factor 1	tr|B7Z5B0|B7Z5B0_HUMAN cDNA FLJ51936, highly similar to Nef-associated factor 1 OS=Homo sapiens OX=9606 PE=2 SV=1	1	Phospho (STY)	S	44	PPSPSLGSFDPLAEL	Filtered	668.945	Filtered	Filtered	Filtered	Filtered
B7Z8K2_S82_M1	-	cDNA FLJ61022, highly similar to Nef-associated factor 1	tr|B7Z8K2|B7Z8K2_HUMAN cDNA FLJ61022, highly similar to Nef-associated factor 1 OS=Homo sapiens OX=9606 PE=2 SV=1	1	Phospho (STY)	S	82	PPSPSLGSFDPLAEL	Filtered	668.945	Filtered	Filtered	Filtered	Filtered
E7EMV7_S29_M1	TNIP1	TNFAIP3 interacting protein 1	tr|E7EMV7|E7EMV7_HUMAN TNFAIP3 interacting protein 1 OS=Homo sapiens OX=9606 GN=TNIP1 PE=1 SV=1	1	Phospho (STY)	S	29	PPSPSLGSFDPLAEL	Filtered	668.945	Filtered	Filtered	Filtered	Filtered
Q15025_S82_M1	TNIP1	TNFAIP3-interacting protein 1	sp|Q15025|TNIP1_HUMAN TNFAIP3-interacting protein 1 OS=Homo sapiens OX=9606 GN=TNIP1 PE=1 SV=	1	Phospho (STY)	S	82	PPSPSLGSFDPLAEL	Filtered	668.945	Filtered	Filtered	Filtered	Filtered
A0A0A0MRZ4_S403_M1	TNIP1	TNFAIP3 interacting protein 1	tr|A0A0A0MRZ4|A0A0A0MRZ4_HUMAN TNFAIP3 interacting protein 1 OS=Homo sapiens OX=9606 GN=TNIP1 PE=1 SV=1	1	Phospho (STY)	S	403	KYLQDQLSPLTRQRE	842.707	921.003	1169.61	866.115	Filtered	Filtered
A4F1Y0_S403_M1	NAF1	Nef-associated factor 1 SNP	tr|A4F1Y0|A4F1Y0_HUMAN Nef-associated factor 1 SNP OS=Homo sapiens OX=9606 GN=NAF1 PE=2 SV=	1	Phospho (STY)	S	403	KYLQDQLSPLTRQRE	842.707	921.003	1169.61	866.115	Filtered	Filtered
A8K4N4_S403_M1	-	cDNA FLJ77844, highly similar to Homo sapiens TNFAIP3 interacting protein 1, mRNA	tr|A8K4N4|A8K4N4_HUMAN cDNA FLJ77844, highly similar to Homo sapiens TNFAIP3 interacting protein 1, mRNA OS=Homo sapiens OX=9606 PE=2 SV=1	1	Phospho (STY)	S	403	KYLQDQLSPLTRQRE	842.707	921.003	1169.61	866.115	Filtered	Filtered
B7Z5B0_S365_M1	-	cDNA FLJ51936, highly similar to Nef-associated factor 1	tr|B7Z5B0|B7Z5B0_HUMAN cDNA FLJ51936, highly similar to Nef-associated factor 1 OS=Homo sapiens OX=9606 PE=2 SV=1	1	Phospho (STY)	S	365	KYLQDQLSPLTRQRE	842.707	921.003	1169.61	866.115	Filtered	Filtered
B7Z8K2_S403_M1	-	cDNA FLJ61022, highly similar to Nef-associated factor 1	tr|B7Z8K2|B7Z8K2_HUMAN cDNA FLJ61022, highly similar to Nef-associated factor 1 OS=Homo sapiens OX=9606 PE=2 SV=1	1	Phospho (STY)	S	403	KYLQDQLSPLTRQRE	842.707	921.003	1169.61	866.115	Filtered	Filtered
E7EMV7_S350_M1	TNIP1	TNFAIP3 interacting protein 1	tr|E7EMV7|E7EMV7_HUMAN TNFAIP3 interacting protein 1 OS=Homo sapiens OX=9606 GN=TNIP1 PE=1 SV=1	1	Phospho (STY)	S	350	KYLQDQLSPLTRQRE	842.707	921.003	1169.61	866.115	Filtered	Filtered
Q15025_S403_M1	TNIP1	TNFAIP3-interacting protein 1	sp|Q15025|TNIP1_HUMAN TNFAIP3-interacting protein 1 OS=Homo sapiens OX=9606 GN=TNIP1 PE=1 SV=	1	Phospho (STY)	S	403	KYLQDQLSPLTRQRE	842.707	921.003	1169.61	866.115	Filtered	Filtered
A0A0A0MS29_S96_M1	MFF	Mitochondrial fission factor	tr|A0A0A0MS29|A0A0A0MS29_HUMAN Mitochondrial fission factor OS=Homo sapiens OX=9606 GN=MFF PE=1 SV=1	1	Phospho (STY)	S	96	GQLVRNDSLVTPSPQ	499.986	183.141	Filtered	575.427	554.575	Filtered
A0A9L9PYL0_S146_M1	MFF	Mitochondrial fission factor	tr|A0A9L9PYL0|A0A9L9PYL0_HUMAN Mitochondrial fission factor OS=Homo sapiens OX=9606 GN=MFF PE=1 SV=1	1	Phospho (STY)	S	146	GQLVRNDSLVTPSPQ	499.986	183.141	Filtered	575.427	554.575	Filtered
H7C433_S146_M1	MFF	Mitochondrial fission factor	tr|H7C433|H7C433_HUMAN Mitochondrial fission factor OS=Homo sapiens OX=9606 GN=MFF PE=1 SV=2	1	Phospho (STY)	S	146	GQLVRNDSLVTPSPQ	499.986	183.141	Filtered	575.427	554.575	Filtered
A0A0A0MS29_T39_M1	MFF	Mitochondrial fission factor	tr|A0A0A0MS29|A0A0A0MS29_HUMAN Mitochondrial fission factor OS=Homo sapiens OX=9606 GN=MFF PE=1 SV=1	1	Phospho (STY)	T	39	FKPLALKTPPRVLTL	1243.51	1722.44	1729.17	658.37	1168.52	699.556
A0A9L9PYL0_T89_M1	MFF	Mitochondrial fission factor	tr|A0A9L9PYL0|A0A9L9PYL0_HUMAN Mitochondrial fission factor OS=Homo sapiens OX=9606 GN=MFF PE=1 SV=1	1	Phospho (STY)	T	89	FKPLALKTPPRVLTL	1243.51	1722.44	1729.17	658.37	1168.52	699.556
H7C433_T89_M1	MFF	Mitochondrial fission factor	tr|H7C433|H7C433_HUMAN Mitochondrial fission factor OS=Homo sapiens OX=9606 GN=MFF PE=1 SV=2	1	Phospho (STY)	T	89	FKPLALKTPPRVLTL	1243.51	1722.44	1729.17	658.37	1168.52	699.556
A0A0A0MS90_S322_M1	MBD1	Methyl-CpG binding domain protein 1	tr|A0A0A0MS90|A0A0A0MS90_HUMAN Methyl-CpG binding domain protein 1 OS=Homo sapiens OX=9606 GN=MBD1 PE=1 SV=1	1	Phospho (STY)	S	322	PPPPPSQSPEPTEPH	29382.7	30083.8	22833.1	1759.88	23486.7	19227.6
B4DUR3_S297_M1	-	cDNA FLJ55386, highly similar to Homo sapiens methyl-CpG binding domain protein 1 (MBD1), transcript variant 4, mRNA	tr|B4DUR3|B4DUR3_HUMAN cDNA FLJ55386, highly similar to Homo sapiens methyl-CpG binding domain protein 1 (MBD1), transcript variant 4, mRNA OS=Homo sapiens OX=9606 PE=2 SV=1	1	Phospho (STY)	S	297	PPPPPSQSPEPTEPH	29382.7	30083.8	22833.1	1759.88	23486.7	19227.6
A0A0A0MS90_S320_M1	MBD1	Methyl-CpG binding domain protein 1	tr|A0A0A0MS90|A0A0A0MS90_HUMAN Methyl-CpG binding domain protein 1 OS=Homo sapiens OX=9606 GN=MBD1 PE=1 SV=1	1	Phospho (STY)	S	320	PLPPPPPSQSPEPTE	2536.8	Filtered	1205.94	442.162	4431.14	Filtered
B4DUR3_S295_M1	-	cDNA FLJ55386, highly similar to Homo sapiens methyl-CpG binding domain protein 1 (MBD1), transcript variant 4, mRNA	tr|B4DUR3|B4DUR3_HUMAN cDNA FLJ55386, highly similar to Homo sapiens methyl-CpG binding domain protein 1 (MBD1), transcript variant 4, mRNA OS=Homo sapiens OX=9606 PE=2 SV=1	1	Phospho (STY)	S	295	PLPPPPPSQSPEPTE	2536.8	Filtered	1205.94	442.162	4431.14	Filtered
A0A0A0MS90_S322_M2	MBD1	Methyl-CpG binding domain protein 1	tr|A0A0A0MS90|A0A0A0MS90_HUMAN Methyl-CpG binding domain protein 1 OS=Homo sapiens OX=9606 GN=MBD1 PE=1 SV=1	2	Phospho (STY)	S	322	PPPPPSQSPEPTEPH	Filtered	1794.43	Filtered	Filtered	Filtered	5215.86
A0A0A0MS90_S320_M2	MBD1	Methyl-CpG binding domain protein 1	tr|A0A0A0MS90|A0A0A0MS90_HUMAN Methyl-CpG binding domain protein 1 OS=Homo sapiens OX=9606 GN=MBD1 PE=1 SV=1	2	Phospho (STY)	S	320	PLPPPPPSQSPEPTE	Filtered	1794.43	Filtered	Filtered	Filtered	5215.86
B4DUR3_S297_M2	-	cDNA FLJ55386, highly similar to Homo sapiens methyl-CpG binding domain protein 1 (MBD1), transcript variant 4, mRNA	tr|B4DUR3|B4DUR3_HUMAN cDNA FLJ55386, highly similar to Homo sapiens methyl-CpG binding domain protein 1 (MBD1), transcript variant 4, mRNA OS=Homo sapiens OX=9606 PE=2 SV=1	2	Phospho (STY)	S	297	PPPPPSQSPEPTEPH	Filtered	1794.43	Filtered	Filtered	Filtered	5215.86
B4DUR3_S295_M2	-	cDNA FLJ55386, highly similar to Homo sapiens methyl-CpG binding domain protein 1 (MBD1), transcript variant 4, mRNA	tr|B4DUR3|B4DUR3_HUMAN cDNA FLJ55386, highly similar to Homo sapiens methyl-CpG binding domain protein 1 (MBD1), transcript variant 4, mRNA OS=Homo sapiens OX=9606 PE=2 SV=1	2	Phospho (STY)	S	295	PLPPPPPSQSPEPTE	Filtered	1794.43	Filtered	Filtered	Filtered	5215.86
A0A0A0MSI2_S705_M1	PHC2	Polyhomeotic homolog 2	tr|A0A0A0MSI2|A0A0A0MSI2_HUMAN Polyhomeotic homolog 2 OS=Homo sapiens OX=9606 GN=PHC2 PE=1 SV=1	1	Phospho (STY)	S	705	AALQLTHSQEDSSRC	Filtered	Filtered	Filtered	1909.92	Filtered	4150.58
A0A994J5J9_S756_M1	PHC2	Polyhomeotic homolog 2	tr|A0A994J5J9|A0A994J5J9_HUMAN Polyhomeotic homolog 2 OS=Homo sapiens OX=9606 GN=PHC2 PE=1 SV=1	1	Phospho (STY)	S	756	AALQLTHSQEDSSRC	Filtered	Filtered	Filtered	1909.92	Filtered	4150.58
B3KPJ4_S339_M1	-	cDNA FLJ31867 fis, clone NT2RP7001856, highly similar to Polyhomeotic-like protein 2	tr|B3KPJ4|B3KPJ4_HUMAN cDNA FLJ31867 fis, clone NT2RP7001856, highly similar to Polyhomeotic-like protein 2 OS=Homo sapiens OX=9606 PE=1 SV=1	1	Phospho (STY)	S	339	AALQLTHSQEDSSRC	Filtered	Filtered	Filtered	1909.92	Filtered	4150.58
B4DG61_S447_M1	-	cDNA FLJ56430, highly similar to Polyhomeotic-like protein 2	tr|B4DG61|B4DG61_HUMAN cDNA FLJ56430, highly similar to Polyhomeotic-like protein 2 OS=Homo sapiens OX=9606 PE=2 SV=	1	Phospho (STY)	S	447	AALQLTHSQEDSSRC	Filtered	Filtered	Filtered	1909.92	Filtered	4150.58
B7ZLY0_S705_M1	PHC2	PHC2 protein	tr|B7ZLY0|B7ZLY0_HUMAN PHC2 protein OS=Homo sapiens OX=9606 GN=PHC2 PE=1 SV=1	1	Phospho (STY)	S	705	AALQLTHSQEDSSRC	Filtered	Filtered	Filtered	1909.92	Filtered	4150.58
Q8IXK0_S733_M1	PHC2	Polyhomeotic-like protein 2	sp|Q8IXK0|PHC2_HUMAN Polyhomeotic-like protein 2 OS=Homo sapiens OX=9606 GN=PHC2 PE=1 SV=1	1	Phospho (STY)	S	733	AALQLTHSQEDSSRC	Filtered	Filtered	Filtered	1909.92	Filtered	4150.58
A0A0A0MSI2_T703_M1	PHC2	Polyhomeotic homolog 2	tr|A0A0A0MSI2|A0A0A0MSI2_HUMAN Polyhomeotic homolog 2 OS=Homo sapiens OX=9606 GN=PHC2 PE=1 SV=1	1	Phospho (STY)	T	703	VTAALQLTHSQEDSS	1399.75	Filtered	Filtered	599.83	1470.7	Filtered
A0A994J5J9_T754_M1	PHC2	Polyhomeotic homolog 2	tr|A0A994J5J9|A0A994J5J9_HUMAN Polyhomeotic homolog 2 OS=Homo sapiens OX=9606 GN=PHC2 PE=1 SV=1	1	Phospho (STY)	T	754	VTAALQLTHSQEDSS	1399.75	Filtered	Filtered	599.83	1470.7	Filtered
B3KPJ4_T337_M1	-	cDNA FLJ31867 fis, clone NT2RP7001856, highly similar to Polyhomeotic-like protein 2	tr|B3KPJ4|B3KPJ4_HUMAN cDNA FLJ31867 fis, clone NT2RP7001856, highly similar to Polyhomeotic-like protein 2 OS=Homo sapiens OX=9606 PE=1 SV=1	1	Phospho (STY)	T	337	VTAALQLTHSQEDSS	1399.75	Filtered	Filtered	599.83	1470.7	Filtered
B4DG61_T445_M1	-	cDNA FLJ56430, highly similar to Polyhomeotic-like protein 2	tr|B4DG61|B4DG61_HUMAN cDNA FLJ56430, highly similar to Polyhomeotic-like protein 2 OS=Homo sapiens OX=9606 PE=2 SV=	1	Phospho (STY)	T	445	VTAALQLTHSQEDSS	1399.75	Filtered	Filtered	599.83	1470.7	Filtered
B7ZLY0_T703_M1	PHC2	PHC2 protein	tr|B7ZLY0|B7ZLY0_HUMAN PHC2 protein OS=Homo sapiens OX=9606 GN=PHC2 PE=1 SV=1	1	Phospho (STY)	T	703	VTAALQLTHSQEDSS	1399.75	Filtered	Filtered	599.83	1470.7	Filtered
Q8IXK0_T731_M1	PHC2	Polyhomeotic-like protein 2	sp|Q8IXK0|PHC2_HUMAN Polyhomeotic-like protein 2 OS=Homo sapiens OX=9606 GN=PHC2 PE=1 SV=1	1	Phospho (STY)	T	731	VTAALQLTHSQEDSS	1399.75	Filtered	Filtered	599.83	1470.7	Filtered
A0A0A0MSI2_T697_M1	PHC2	Polyhomeotic homolog 2	tr|A0A0A0MSI2|A0A0A0MSI2_HUMAN Polyhomeotic homolog 2 OS=Homo sapiens OX=9606 GN=PHC2 PE=1 SV=1	1	Phospho (STY)	T	697	GTVPLSVTAALQLTH	Filtered	Filtered	348.126	Filtered	Filtered	Filtered
A0A994J5J9_T748_M1	PHC2	Polyhomeotic homolog 2	tr|A0A994J5J9|A0A994J5J9_HUMAN Polyhomeotic homolog 2 OS=Homo sapiens OX=9606 GN=PHC2 PE=1 SV=1	1	Phospho (STY)	T	748	GTVPLSVTAALQLTH	Filtered	Filtered	348.126	Filtered	Filtered	Filtered
B3KPJ4_T331_M1	-	cDNA FLJ31867 fis, clone NT2RP7001856, highly similar to Polyhomeotic-like protein 2	tr|B3KPJ4|B3KPJ4_HUMAN cDNA FLJ31867 fis, clone NT2RP7001856, highly similar to Polyhomeotic-like protein 2 OS=Homo sapiens OX=9606 PE=1 SV=1	1	Phospho (STY)	T	331	GTVPLSVTAALQLTH	Filtered	Filtered	348.126	Filtered	Filtered	Filtered
B4DG61_T439_M1	-	cDNA FLJ56430, highly similar to Polyhomeotic-like protein 2	tr|B4DG61|B4DG61_HUMAN cDNA FLJ56430, highly similar to Polyhomeotic-like protein 2 OS=Homo sapiens OX=9606 PE=2 SV=	1	Phospho (STY)	T	439	GTVPLSVTAALQLTH	Filtered	Filtered	348.126	Filtered	Filtered	Filtered
B7ZLY0_T697_M1	PHC2	PHC2 protein	tr|B7ZLY0|B7ZLY0_HUMAN PHC2 protein OS=Homo sapiens OX=9606 GN=PHC2 PE=1 SV=1	1	Phospho (STY)	T	697	GTVPLSVTAALQLTH	Filtered	Filtered	348.126	Filtered	Filtered	Filtered
Q8IXK0_T725_M1	PHC2	Polyhomeotic-like protein 2	sp|Q8IXK0|PHC2_HUMAN Polyhomeotic-like protein 2 OS=Homo sapiens OX=9606 GN=PHC2 PE=1 SV=1	1	Phospho (STY)	T	725	GTVPLSVTAALQLTH	Filtered	Filtered	348.126	Filtered	Filtered	Filtered
A0A0A0MSI2_T591_M1	PHC2	Polyhomeotic homolog 2	tr|A0A0A0MSI2|A0A0A0MSI2_HUMAN Polyhomeotic homolog 2 OS=Homo sapiens OX=9606 GN=PHC2 PE=1 SV=1	1	Phospho (STY)	T	591	QQDHTTTTDSEMEEP	Filtered	2309.2	Filtered	Filtered	Filtered	Filtered
A0A994J5J9_T642_M1	PHC2	Polyhomeotic homolog 2	tr|A0A994J5J9|A0A994J5J9_HUMAN Polyhomeotic homolog 2 OS=Homo sapiens OX=9606 GN=PHC2 PE=1 SV=1	1	Phospho (STY)	T	642	QQDHTTTTDSEMEEP	Filtered	2309.2	Filtered	Filtered	Filtered	Filtered
B3KPJ4_T225_M1	-	cDNA FLJ31867 fis, clone NT2RP7001856, highly similar to Polyhomeotic-like protein 2	tr|B3KPJ4|B3KPJ4_HUMAN cDNA FLJ31867 fis, clone NT2RP7001856, highly similar to Polyhomeotic-like protein 2 OS=Homo sapiens OX=9606 PE=1 SV=1	1	Phospho (STY)	T	225	QQDHTTTTDSEMEEP	Filtered	2309.2	Filtered	Filtered	Filtered	Filtered
B4DG61_T333_M1	-	cDNA FLJ56430, highly similar to Polyhomeotic-like protein 2	tr|B4DG61|B4DG61_HUMAN cDNA FLJ56430, highly similar to Polyhomeotic-like protein 2 OS=Homo sapiens OX=9606 PE=2 SV=	1	Phospho (STY)	T	333	QQDHTTTTDSEMEEP	Filtered	2309.2	Filtered	Filtered	Filtered	Filtered
B7ZLY0_T591_M1	PHC2	PHC2 protein	tr|B7ZLY0|B7ZLY0_HUMAN PHC2 protein OS=Homo sapiens OX=9606 GN=PHC2 PE=1 SV=1	1	Phospho (STY)	T	591	QQDHTTTTDSEMEEP	Filtered	2309.2	Filtered	Filtered	Filtered	Filtered
Q8IXK0_T619_M1	PHC2	Polyhomeotic-like protein 2	sp|Q8IXK0|PHC2_HUMAN Polyhomeotic-like protein 2 OS=Homo sapiens OX=9606 GN=PHC2 PE=1 SV=1	1	Phospho (STY)	T	619	QQDHTTTTDSEMEEP	Filtered	2309.2	Filtered	Filtered	Filtered	Filtered
A0A0A0MSI2_T589_M1	PHC2	Polyhomeotic homolog 2	tr|A0A0A0MSI2|A0A0A0MSI2_HUMAN Polyhomeotic homolog 2 OS=Homo sapiens OX=9606 GN=PHC2 PE=1 SV=1	1	Phospho (STY)	T	589	LPQQDHTTTTDSEME	Filtered	Filtered	Filtered	Filtered	Filtered	2400.27
A0A994J5J9_T640_M1	PHC2	Polyhomeotic homolog 2	tr|A0A994J5J9|A0A994J5J9_HUMAN Polyhomeotic homolog 2 OS=Homo sapiens OX=9606 GN=PHC2 PE=1 SV=1	1	Phospho (STY)	T	640	LPQQDHTTTTDSEME	Filtered	Filtered	Filtered	Filtered	Filtered	2400.27
B3KPJ4_T223_M1	-	cDNA FLJ31867 fis, clone NT2RP7001856, highly similar to Polyhomeotic-like protein 2	tr|B3KPJ4|B3KPJ4_HUMAN cDNA FLJ31867 fis, clone NT2RP7001856, highly similar to Polyhomeotic-like protein 2 OS=Homo sapiens OX=9606 PE=1 SV=1	1	Phospho (STY)	T	223	LPQQDHTTTTDSEME	Filtered	Filtered	Filtered	Filtered	Filtered	2400.27
B4DG61_T331_M1	-	cDNA FLJ56430, highly similar to Polyhomeotic-like protein 2	tr|B4DG61|B4DG61_HUMAN cDNA FLJ56430, highly similar to Polyhomeotic-like protein 2 OS=Homo sapiens OX=9606 PE=2 SV=	1	Phospho (STY)	T	331	LPQQDHTTTTDSEME	Filtered	Filtered	Filtered	Filtered	Filtered	2400.27
B7ZLY0_T589_M1	PHC2	PHC2 protein	tr|B7ZLY0|B7ZLY0_HUMAN PHC2 protein OS=Homo sapiens OX=9606 GN=PHC2 PE=1 SV=1	1	Phospho (STY)	T	589	LPQQDHTTTTDSEME	Filtered	Filtered	Filtered	Filtered	Filtered	2400.27
Q8IXK0_T617_M1	PHC2	Polyhomeotic-like protein 2	sp|Q8IXK0|PHC2_HUMAN Polyhomeotic-like protein 2 OS=Homo sapiens OX=9606 GN=PHC2 PE=1 SV=1	1	Phospho (STY)	T	617	LPQQDHTTTTDSEME	Filtered	Filtered	Filtered	Filtered	Filtered	2400.27
A0A0A0MSI2_S563_M1	PHC2	Polyhomeotic homolog 2	tr|A0A0A0MSI2|A0A0A0MSI2_HUMAN Polyhomeotic homolog 2 OS=Homo sapiens OX=9606 GN=PHC2 PE=1 SV=1	1	Phospho (STY)	S	563	PFPVGRSSLLVGNLK	137.179	238.707	Filtered	Filtered	Filtered	Filtered
A0A994J5J9_S614_M1	PHC2	Polyhomeotic homolog 2	tr|A0A994J5J9|A0A994J5J9_HUMAN Polyhomeotic homolog 2 OS=Homo sapiens OX=9606 GN=PHC2 PE=1 SV=1	1	Phospho (STY)	S	614	PFPVGRSSLLVGNLK	137.179	238.707	Filtered	Filtered	Filtered	Filtered
B3KPJ4_S197_M1	-	cDNA FLJ31867 fis, clone NT2RP7001856, highly similar to Polyhomeotic-like protein 2	tr|B3KPJ4|B3KPJ4_HUMAN cDNA FLJ31867 fis, clone NT2RP7001856, highly similar to Polyhomeotic-like protein 2 OS=Homo sapiens OX=9606 PE=1 SV=1	1	Phospho (STY)	S	197	PFPVGRSSLLVGNLK	137.179	238.707	Filtered	Filtered	Filtered	Filtered
B4DG61_S305_M1	-	cDNA FLJ56430, highly similar to Polyhomeotic-like protein 2	tr|B4DG61|B4DG61_HUMAN cDNA FLJ56430, highly similar to Polyhomeotic-like protein 2 OS=Homo sapiens OX=9606 PE=2 SV=	1	Phospho (STY)	S	305	PFPVGRSSLLVGNLK	137.179	238.707	Filtered	Filtered	Filtered	Filtered
B7ZLY0_S563_M1	PHC2	PHC2 protein	tr|B7ZLY0|B7ZLY0_HUMAN PHC2 protein OS=Homo sapiens OX=9606 GN=PHC2 PE=1 SV=1	1	Phospho (STY)	S	563	PFPVGRSSLLVGNLK	137.179	238.707	Filtered	Filtered	Filtered	Filtered
Q8IXK0_S591_M1	PHC2	Polyhomeotic-like protein 2	sp|Q8IXK0|PHC2_HUMAN Polyhomeotic-like protein 2 OS=Homo sapiens OX=9606 GN=PHC2 PE=1 SV=1	1	Phospho (STY)	S	591	PFPVGRSSLLVGNLK	137.179	238.707	Filtered	Filtered	Filtered	Filtered
A0A0A0MSQ2_S185_M1	RFX5	Regulatory factor X5 (Fragment)	tr|A0A0A0MSQ2|A0A0A0MSQ2_HUMAN Regulatory factor X5 (Fragment) OS=Homo sapiens OX=9606 GN=RFX5 PE=1 SV=6	1	Phospho (STY)	S	185	LDLKGSESPEMGPEV	783.3	723.25	905.822	614.054	795.619	Filtered
B2R5R9_S185_M1	-	cDNA, FLJ92591, highly similar to Homo sapiens regulatory factor X, 5 (influences HLA class IIexpression) (RFX5), mRNA	tr|B2R5R9|B2R5R9_HUMAN cDNA, FLJ92591, highly similar to Homo sapiens regulatory factor X, 5 (influences HLA class IIexpression) (RFX5), mRNA OS=Homo sapiens OX=9606 PE=2 SV=1	1	Phospho (STY)	S	185	LDLKGSESPEMGPEV	783.3	723.25	905.822	614.054	795.619	Filtered
F8W689_S185_M1	RFX5	Regulatory factor X5 (Fragment)	tr|F8W689|F8W689_HUMAN Regulatory factor X5 (Fragment) OS=Homo sapiens OX=9606 GN=RFX5 PE=1 SV=1	1	Phospho (STY)	S	185	LDLKGSESPEMGPEV	783.3	723.25	905.822	614.054	795.619	Filtered
H0Y4B4_S77_M1	RFX5	Regulatory factor X5 (Fragment)	tr|H0Y4B4|H0Y4B4_HUMAN Regulatory factor X5 (Fragment) OS=Homo sapiens OX=9606 GN=RFX5 PE=1 SV=1	1	Phospho (STY)	S	77	LDLKGSESPEMGPEV	783.3	723.25	905.822	614.054	795.619	Filtered
P48382_S185_M1	RFX5	DNA-binding protein RFX5	sp|P48382|RFX5_HUMAN DNA-binding protein RFX5 OS=Homo sapiens OX=9606 GN=RFX5 PE=1 SV=1	1	Phospho (STY)	S	185	LDLKGSESPEMGPEV	783.3	723.25	905.822	614.054	795.619	Filtered
Q53EW3_S185_M1	-	Regulatory factor X, 5 variant (Fragment)	tr|Q53EW3|Q53EW3_HUMAN Regulatory factor X, 5 variant (Fragment) OS=Homo sapiens OX=9606 PE=2 SV=1	1	Phospho (STY)	S	185	LDLKGSESPEMGPEV	783.3	723.25	905.822	614.054	795.619	Filtered
A0A0A0MSQ9_S39_M1	MON1A	Vacuolar fusion protein MON1 homolog	tr|A0A0A0MSQ9|A0A0A0MSQ9_HUMAN Vacuolar fusion protein MON1 homolog OS=Homo sapiens OX=9606 GN=MON1A PE=1 SV=1	1	Phospho (STY)	S	39	QSMERAESPTPGMAQ	8169.67	8358.24	8209.14	6597.67	8757.63	9159.8
Q86VX9_S128_M1	MON1A	Vacuolar fusion protein MON1 homolog A	sp|Q86VX9|MON1A_HUMAN Vacuolar fusion protein MON1 homolog A OS=Homo sapiens OX=9606 GN=MON1A PE=1 SV=3	1	Phospho (STY)	S	128	QSMERAESPTPGMAQ	8169.67	8358.24	8209.14	6597.67	8757.63	9159.8
A0A0A0MSQ9_S64_M1	MON1A	Vacuolar fusion protein MON1 homolog	tr|A0A0A0MSQ9|A0A0A0MSQ9_HUMAN Vacuolar fusion protein MON1 homolog OS=Homo sapiens OX=9606 GN=MON1A PE=1 SV=1	1	Phospho (STY)	S	64	AMFVHARSYEDLTES	3333.22	2942.89	2998.17	2786.51	3293.02	3131.22
Q86VX9_S153_M1	MON1A	Vacuolar fusion protein MON1 homolog A	sp|Q86VX9|MON1A_HUMAN Vacuolar fusion protein MON1 homolog A OS=Homo sapiens OX=9606 GN=MON1A PE=1 SV=3	1	Phospho (STY)	S	153	AMFVHARSYEDLTES	3333.22	2942.89	2998.17	2786.51	3293.02	3131.22
A0A0A0MSQ9_S18_M1	MON1A	Vacuolar fusion protein MON1 homolog	tr|A0A0A0MSQ9|A0A0A0MSQ9_HUMAN Vacuolar fusion protein MON1 homolog OS=Homo sapiens OX=9606 GN=MON1A PE=1 SV=1	1	Phospho (STY)	S	18	TDMQRKRSSECLDGT	2184.04	Filtered	1747.29	Filtered	2093.56	2042.39
Q86VX9_S107_M1	MON1A	Vacuolar fusion protein MON1 homolog A	sp|Q86VX9|MON1A_HUMAN Vacuolar fusion protein MON1 homolog A OS=Homo sapiens OX=9606 GN=MON1A PE=1 SV=3	1	Phospho (STY)	S	107	TDMQRKRSSECLDGT	2184.04	Filtered	1747.29	Filtered	2093.56	2042.39
A0A0A0MSU3_S225_M1	RMI1	RecQ-mediated genome instability protein 1 (Fragment)	tr|A0A0A0MSU3|A0A0A0MSU3_HUMAN RecQ-mediated genome instability protein 1 (Fragment) OS=Homo sapiens OX=9606 GN=RMI1 PE=1 SV=1	1	Phospho (STY)	S	225	VSVIPNNSNENIPRV	604.715	Filtered	Filtered	Filtered	Filtered	Filtered
Q9H9A7_S225_M1	RMI1	RecQ-mediated genome instability protein 1	sp|Q9H9A7|RMI1_HUMAN RecQ-mediated genome instability protein 1 OS=Homo sapiens OX=9606 GN=RMI1 PE=1 SV=3	1	Phospho (STY)	S	225	VSVIPNNSNENIPRV	604.715	Filtered	Filtered	Filtered	Filtered	Filtered
A0A0A0MSU3_S284_M1	RMI1	RecQ-mediated genome instability protein 1 (Fragment)	tr|A0A0A0MSU3|A0A0A0MSU3_HUMAN RecQ-mediated genome instability protein 1 (Fragment) OS=Homo sapiens OX=9606 GN=RMI1 PE=1 SV=1	1	Phospho (STY)	S	284	TIPTRQSSFEPEFVI	456.17	Filtered	360.868	Filtered	Filtered	659.284
Q9H9A7_S284_M1	RMI1	RecQ-mediated genome instability protein 1	sp|Q9H9A7|RMI1_HUMAN RecQ-mediated genome instability protein 1 OS=Homo sapiens OX=9606 GN=RMI1 PE=1 SV=3	1	Phospho (STY)	S	284	TIPTRQSSFEPEFVI	456.17	Filtered	360.868	Filtered	Filtered	659.284
A0A0A0MSV9_S363_M1	TAPBP	Tapasin	tr|A0A0A0MSV9|A0A0A0MSV9_HUMAN Tapasin OS=Homo sapiens OX=9606 GN=TAPBP PE=1 SV=1	1	Phospho (STY)	S	363	SDGSVSLSGHLQPPP	Filtered	1447.08	Filtered	Filtered	Filtered	Filtered
A0A0G2JH37_S381_M1	TAPBP	Tapasin	tr|A0A0G2JH37|A0A0G2JH37_HUMAN Tapasin OS=Homo sapiens OX=9606 GN=TAPBP PE=1 SV=1	1	Phospho (STY)	S	381	SDGSVSLSGHLQPPP	Filtered	1447.08	Filtered	Filtered	Filtered	Filtered
A0A0G2JKZ1_S363_M1	TAPBP	Tapasin	tr|A0A0G2JKZ1|A0A0G2JKZ1_HUMAN Tapasin OS=Homo sapiens OX=9606 GN=TAPBP PE=1 SV=	1	Phospho (STY)	S	363	SDGSVSLSGHLQPPP	Filtered	1447.08	Filtered	Filtered	Filtered	Filtered
A0A1U9X8L5_S363_M1	-	Tapasin	tr|A0A1U9X8L5|A0A1U9X8L5_HUMAN Tapasin OS=Homo sapiens OX=9606 PE=4 SV=	1	Phospho (STY)	S	363	SDGSVSLSGHLQPPP	Filtered	1447.08	Filtered	Filtered	Filtered	Filtered
A0A8V8TP24_S363_M1	TAPBP	Tapasin	tr|A0A8V8TP24|A0A8V8TP24_HUMAN Tapasin OS=Homo sapiens OX=9606 GN=TAPBP PE=1 SV=1	1	Phospho (STY)	S	363	SDGSVSLSGHLQPPP	Filtered	1447.08	Filtered	Filtered	Filtered	Filtered
A0A8V8TQC5_S363_M1	TAPBP	Tapasin	tr|A0A8V8TQC5|A0A8V8TQC5_HUMAN Tapasin OS=Homo sapiens OX=9606 GN=TAPBP PE=1 SV=1	1	Phospho (STY)	S	363	SDGSVSLSGHLQPPP	Filtered	1447.08	Filtered	Filtered	Filtered	Filtered
A2AB90_S381_M1	TAPBP	Tapasin	tr|A2AB90|A2AB90_HUMAN Tapasin OS=Homo sapiens OX=9606 GN=TAPBP PE=1 SV=1	1	Phospho (STY)	S	381	SDGSVSLSGHLQPPP	Filtered	1447.08	Filtered	Filtered	Filtered	Filtered
C9JA35_S306_M1	TAPBP	Tapasin	tr|C9JA35|C9JA35_HUMAN Tapasin OS=Homo sapiens OX=9606 GN=TAPBP PE=1 SV=2	1	Phospho (STY)	S	306	SDGSVSLSGHLQPPP	Filtered	1447.08	Filtered	Filtered	Filtered	Filtered
O15533_S363_M1	TAPBP	Tapasin	sp|O15533|TPSN_HUMAN Tapasin OS=Homo sapiens OX=9606 GN=TAPBP PE=1 SV=2	1	Phospho (STY)	S	363	SDGSVSLSGHLQPPP	Filtered	1447.08	Filtered	Filtered	Filtered	Filtered
A0A0A0MSV9_S356_M1	TAPBP	Tapasin	tr|A0A0A0MSV9|A0A0A0MSV9_HUMAN Tapasin OS=Homo sapiens OX=9606 GN=TAPBP PE=1 SV=1	1	Phospho (STY)	S	356	LSALRHHSDGSVSLS	2218.8	Filtered	Filtered	Filtered	Filtered	Filtered
A0A0G2JH37_S374_M1	TAPBP	Tapasin	tr|A0A0G2JH37|A0A0G2JH37_HUMAN Tapasin OS=Homo sapiens OX=9606 GN=TAPBP PE=1 SV=1	1	Phospho (STY)	S	374	LSALRHHSDGSVSLS	2218.8	Filtered	Filtered	Filtered	Filtered	Filtered
A0A0G2JKZ1_S356_M1	TAPBP	Tapasin	tr|A0A0G2JKZ1|A0A0G2JKZ1_HUMAN Tapasin OS=Homo sapiens OX=9606 GN=TAPBP PE=1 SV=	1	Phospho (STY)	S	356	LSALRHHSDGSVSLS	2218.8	Filtered	Filtered	Filtered	Filtered	Filtered
A0A1U9X8L5_S356_M1	-	Tapasin	tr|A0A1U9X8L5|A0A1U9X8L5_HUMAN Tapasin OS=Homo sapiens OX=9606 PE=4 SV=	1	Phospho (STY)	S	356	LSALRHHSDGSVSLS	2218.8	Filtered	Filtered	Filtered	Filtered	Filtered
A0A8V8TP24_S356_M1	TAPBP	Tapasin	tr|A0A8V8TP24|A0A8V8TP24_HUMAN Tapasin OS=Homo sapiens OX=9606 GN=TAPBP PE=1 SV=1	1	Phospho (STY)	S	356	LSALRHHSDGSVSLS	2218.8	Filtered	Filtered	Filtered	Filtered	Filtered
A0A8V8TQC5_S356_M1	TAPBP	Tapasin	tr|A0A8V8TQC5|A0A8V8TQC5_HUMAN Tapasin OS=Homo sapiens OX=9606 GN=TAPBP PE=1 SV=1	1	Phospho (STY)	S	356	LSALRHHSDGSVSLS	2218.8	Filtered	Filtered	Filtered	Filtered	Filtered
A2AB90_S374_M1	TAPBP	Tapasin	tr|A2AB90|A2AB90_HUMAN Tapasin OS=Homo sapiens OX=9606 GN=TAPBP PE=1 SV=1	1	Phospho (STY)	S	374	LSALRHHSDGSVSLS	2218.8	Filtered	Filtered	Filtered	Filtered	Filtered
C9JA35_S299_M1	TAPBP	Tapasin	tr|C9JA35|C9JA35_HUMAN Tapasin OS=Homo sapiens OX=9606 GN=TAPBP PE=1 SV=2	1	Phospho (STY)	S	299	LSALRHHSDGSVSLS	2218.8	Filtered	Filtered	Filtered	Filtered	Filtered
O15533_S356_M1	TAPBP	Tapasin	sp|O15533|TPSN_HUMAN Tapasin OS=Homo sapiens OX=9606 GN=TAPBP PE=1 SV=2	1	Phospho (STY)	S	356	LSALRHHSDGSVSLS	2218.8	Filtered	Filtered	Filtered	Filtered	Filtered
A0A0A0MT33_S695_M1	SCAF8	SR-related CTD associated factor 8	tr|A0A0A0MT33|A0A0A0MT33_HUMAN SR-related CTD associated factor 8 OS=Homo sapiens OX=9606 GN=SCAF8 PE=1 SV=1	1	Phospho (STY)	S	695	ETVQTTQSPTPVEKE	5309.15	5158.7	5645.25	6026.41	5970.45	5921.26
B7Z3A4_S695_M1	-	cDNA FLJ56906, highly similar to RNA-binding protein 16	tr|B7Z3A4|B7Z3A4_HUMAN cDNA FLJ56906, highly similar to RNA-binding protein 16 OS=Homo sapiens OX=9606 PE=2 SV=1	1	Phospho (STY)	S	695	ETVQTTQSPTPVEKE	5309.15	5158.7	5645.25	6026.41	5970.45	5921.26
B7Z876_S662_M1	-	cDNA FLJ55551, highly similar to RNA-binding protein 16	tr|B7Z876|B7Z876_HUMAN cDNA FLJ55551, highly similar to RNA-binding protein 16 OS=Homo sapiens OX=9606 PE=2 SV=1	1	Phospho (STY)	S	662	ETVQTTQSPTPVEKE	5309.15	5158.7	5645.25	6026.41	5970.45	5921.26
Q9UPN6_S617_M1	SCAF8	SR-related and CTD-associated factor 8	sp|Q9UPN6|SCAF8_HUMAN SR-related and CTD-associated factor 8 OS=Homo sapiens OX=9606 GN=SCAF8 PE=1 SV=1	1	Phospho (STY)	S	617	ETVQTTQSPTPVEKE	5309.15	5158.7	5645.25	6026.41	5970.45	5921.26
A0A0A0MT33_T693_M1	SCAF8	SR-related CTD associated factor 8	tr|A0A0A0MT33|A0A0A0MT33_HUMAN SR-related CTD associated factor 8 OS=Homo sapiens OX=9606 GN=SCAF8 PE=1 SV=1	1	Phospho (STY)	T	693	VKETVQTTQSPTPVE	Filtered	Filtered	Filtered	Filtered	263.914	Filtered
B7Z3A4_T693_M1	-	cDNA FLJ56906, highly similar to RNA-binding protein 16	tr|B7Z3A4|B7Z3A4_HUMAN cDNA FLJ56906, highly similar to RNA-binding protein 16 OS=Homo sapiens OX=9606 PE=2 SV=1	1	Phospho (STY)	T	693	VKETVQTTQSPTPVE	Filtered	Filtered	Filtered	Filtered	263.914	Filtered
B7Z876_T660_M1	-	cDNA FLJ55551, highly similar to RNA-binding protein 16	tr|B7Z876|B7Z876_HUMAN cDNA FLJ55551, highly similar to RNA-binding protein 16 OS=Homo sapiens OX=9606 PE=2 SV=1	1	Phospho (STY)	T	660	VKETVQTTQSPTPVE	Filtered	Filtered	Filtered	Filtered	263.914	Filtered
Q9UPN6_T615_M1	SCAF8	SR-related and CTD-associated factor 8	sp|Q9UPN6|SCAF8_HUMAN SR-related and CTD-associated factor 8 OS=Homo sapiens OX=9606 GN=SCAF8 PE=1 SV=1	1	Phospho (STY)	T	615	VKETVQTTQSPTPVE	Filtered	Filtered	Filtered	Filtered	263.914	Filtered
A0A0A0MT33_T697_M1	SCAF8	SR-related CTD associated factor 8	tr|A0A0A0MT33|A0A0A0MT33_HUMAN SR-related CTD associated factor 8 OS=Homo sapiens OX=9606 GN=SCAF8 PE=1 SV=1	1	Phospho (STY)	T	697	VQTTQSPTPVEKETV	Filtered	Filtered	Filtered	476.516	Filtered	Filtered
B7Z3A4_T697_M1	-	cDNA FLJ56906, highly similar to RNA-binding protein 16	tr|B7Z3A4|B7Z3A4_HUMAN cDNA FLJ56906, highly similar to RNA-binding protein 16 OS=Homo sapiens OX=9606 PE=2 SV=1	1	Phospho (STY)	T	697	VQTTQSPTPVEKETV	Filtered	Filtered	Filtered	476.516	Filtered	Filtered
B7Z876_T664_M1	-	cDNA FLJ55551, highly similar to RNA-binding protein 16	tr|B7Z876|B7Z876_HUMAN cDNA FLJ55551, highly similar to RNA-binding protein 16 OS=Homo sapiens OX=9606 PE=2 SV=1	1	Phospho (STY)	T	664	VQTTQSPTPVEKETV	Filtered	Filtered	Filtered	476.516	Filtered	Filtered
Q9UPN6_T619_M1	SCAF8	SR-related and CTD-associated factor 8	sp|Q9UPN6|SCAF8_HUMAN SR-related and CTD-associated factor 8 OS=Homo sapiens OX=9606 GN=SCAF8 PE=1 SV=1	1	Phospho (STY)	T	619	VQTTQSPTPVEKETV	Filtered	Filtered	Filtered	476.516	Filtered	Filtered
A0A0A0MTB8_S399_M1	WDR36	WD repeat domain 36	tr|A0A0A0MTB8|A0A0A0MTB8_HUMAN WD repeat domain 36 OS=Homo sapiens OX=9606 GN=WDR36 PE=1 SV=1	1	Phospho (STY)	S	399	AAEEARESDWDGIIA	246.187	521.225	528.551	295.323	Filtered	159.267
Q8NI36_S455_M1	WDR36	WD repeat-containing protein 36	sp|Q8NI36|WDR36_HUMAN WD repeat-containing protein 36 OS=Homo sapiens OX=9606 GN=WDR36 PE=1 SV=1	1	Phospho (STY)	S	455	AAEEARESDWDGIIA	246.187	521.225	528.551	295.323	Filtered	159.267
A0A0A0MTC1_S2322_M1	RNF213	Ring finger protein 213	tr|A0A0A0MTC1|A0A0A0MTC1_HUMAN Ring finger protein 213 OS=Homo sapiens OX=9606 GN=RNF213 PE=1 SV=	1	Phospho (STY)	S	2322	SLHTSDQSPGKHMVT	4909.39	5245.33	5013.52	1398.88	4520.32	2046.35
A0A0A0MTR7_S2273_M1	RNF213	Ring finger protein 213	tr|A0A0A0MTR7|A0A0A0MTR7_HUMAN Ring finger protein 213 OS=Homo sapiens OX=9606 GN=RNF213 PE=1 SV=1	1	Phospho (STY)	S	2273	SLHTSDQSPGKHMVT	4909.39	5245.33	5013.52	1398.88	4520.32	2046.35
A0A0A0MTC1_S2319_M1	RNF213	Ring finger protein 213	tr|A0A0A0MTC1|A0A0A0MTC1_HUMAN Ring finger protein 213 OS=Homo sapiens OX=9606 GN=RNF213 PE=1 SV=	1	Phospho (STY)	S	2319	ATPSLHTSDQSPGKH	Filtered	Filtered	Filtered	2725.3	Filtered	Filtered
A0A0A0MTR7_S2270_M1	RNF213	Ring finger protein 213	tr|A0A0A0MTR7|A0A0A0MTR7_HUMAN Ring finger protein 213 OS=Homo sapiens OX=9606 GN=RNF213 PE=1 SV=1	1	Phospho (STY)	S	2270	ATPSLHTSDQSPGKH	Filtered	Filtered	Filtered	2725.3	Filtered	Filtered
A0A0A0MTC1_S266_M1	RNF213	Ring finger protein 213	tr|A0A0A0MTC1|A0A0A0MTC1_HUMAN Ring finger protein 213 OS=Homo sapiens OX=9606 GN=RNF213 PE=1 SV=	1	Phospho (STY)	S	266	PSGGRGLSQEGTGPP	603.197	485.497	Filtered	182.764	Filtered	323.517
A0A0A0MTR7_S217_M1	RNF213	Ring finger protein 213	tr|A0A0A0MTR7|A0A0A0MTR7_HUMAN Ring finger protein 213 OS=Homo sapiens OX=9606 GN=RNF213 PE=1 SV=1	1	Phospho (STY)	S	217	PSGGRGLSQEGTGPP	603.197	485.497	Filtered	182.764	Filtered	323.517
A0A0A0MTC1_T351_M1	RNF213	Ring finger protein 213	tr|A0A0A0MTC1|A0A0A0MTC1_HUMAN Ring finger protein 213 OS=Homo sapiens OX=9606 GN=RNF213 PE=1 SV=	1	Phospho (STY)	T	351	RMKQPPATTPPFKTH	236.452	Filtered	Filtered	Filtered	Filtered	Filtered
A0A0A0MTR7_T302_M1	RNF213	Ring finger protein 213	tr|A0A0A0MTR7|A0A0A0MTR7_HUMAN Ring finger protein 213 OS=Homo sapiens OX=9606 GN=RNF213 PE=1 SV=1	1	Phospho (STY)	T	302	RMKQPPATTPPFKTH	236.452	Filtered	Filtered	Filtered	Filtered	Filtered
A0A0A0MTF1_S176_M1	SLCO2B1	Solute carrier organic anion transporter family member	tr|A0A0A0MTF1|A0A0A0MTF1_HUMAN Solute carrier organic anion transporter family member OS=Homo sapiens OX=9606 GN=SLCO2B1 PE=1 SV=	1	Phospho (STY)	S	176	KVLAVTDSPARKGKD	1403.92	1816.01	1700	1252.13	Filtered	Filtered
B4DYL5_S204_M1	-	Solute carrier organic anion transporter family member	tr|B4DYL5|B4DYL5_HUMAN Solute carrier organic anion transporter family member OS=Homo sapiens OX=9606 PE=2 SV=1	1	Phospho (STY)	S	204	KVLAVTDSPARKGKD	1403.92	1816.01	1700	1252.13	Filtered	Filtered
B4E3M3_S65_M1	-	cDNA FLJ58831, highly similar to Solute carrier organic anion transporter family member 2B1	tr|B4E3M3|B4E3M3_HUMAN cDNA FLJ58831, highly similar to Solute carrier organic anion transporter family member 2B1 OS=Homo sapiens OX=9606 PE=2 SV=1	1	Phospho (STY)	S	65	KVLAVTDSPARKGKD	1403.92	1816.01	1700	1252.13	Filtered	Filtered
E9PRW4_S204_M1	SLCO2B1	Solute carrier organic anion transporter family member	tr|E9PRW4|E9PRW4_HUMAN Solute carrier organic anion transporter family member OS=Homo sapiens OX=9606 GN=SLCO2B1 PE=1 SV=2	1	Phospho (STY)	S	204	KVLAVTDSPARKGKD	1403.92	1816.01	1700	1252.13	Filtered	Filtered
O94956_S320_M1	SLCO2B1	Solute carrier organic anion transporter family member 2B1	sp|O94956|SO2B1_HUMAN Solute carrier organic anion transporter family member 2B1 OS=Homo sapiens OX=9606 GN=SLCO2B1 PE=1 SV=3	1	Phospho (STY)	S	320	KVLAVTDSPARKGKD	1403.92	1816.01	1700	1252.13	Filtered	Filtered
A0A0A0MTF1_T174_M1	SLCO2B1	Solute carrier organic anion transporter family member	tr|A0A0A0MTF1|A0A0A0MTF1_HUMAN Solute carrier organic anion transporter family member OS=Homo sapiens OX=9606 GN=SLCO2B1 PE=1 SV=	1	Phospho (STY)	T	174	RRKVLAVTDSPARKG	Filtered	Filtered	Filtered	1127.78	Filtered	956.352
B4DYL5_T202_M1	-	Solute carrier organic anion transporter family member	tr|B4DYL5|B4DYL5_HUMAN Solute carrier organic anion transporter family member OS=Homo sapiens OX=9606 PE=2 SV=1	1	Phospho (STY)	T	202	RRKVLAVTDSPARKG	Filtered	Filtered	Filtered	1127.78	Filtered	956.352
B4E3M3_T63_M1	-	cDNA FLJ58831, highly similar to Solute carrier organic anion transporter family member 2B1	tr|B4E3M3|B4E3M3_HUMAN cDNA FLJ58831, highly similar to Solute carrier organic anion transporter family member 2B1 OS=Homo sapiens OX=9606 PE=2 SV=1	1	Phospho (STY)	T	63	RRKVLAVTDSPARKG	Filtered	Filtered	Filtered	1127.78	Filtered	956.352
E9PRW4_T202_M1	SLCO2B1	Solute carrier organic anion transporter family member	tr|E9PRW4|E9PRW4_HUMAN Solute carrier organic anion transporter family member OS=Homo sapiens OX=9606 GN=SLCO2B1 PE=1 SV=2	1	Phospho (STY)	T	202	RRKVLAVTDSPARKG	Filtered	Filtered	Filtered	1127.78	Filtered	956.352
O94956_T318_M1	SLCO2B1	Solute carrier organic anion transporter family member 2B1	sp|O94956|SO2B1_HUMAN Solute carrier organic anion transporter family member 2B1 OS=Homo sapiens OX=9606 GN=SLCO2B1 PE=1 SV=3	1	Phospho (STY)	T	318	RRKVLAVTDSPARKG	Filtered	Filtered	Filtered	1127.78	Filtered	956.352
A0A0A0MTL5_S64_M1	SKP2	S-phase kinase associated protein 2	tr|A0A0A0MTL5|A0A0A0MTL5_HUMAN S-phase kinase associated protein 2 OS=Homo sapiens OX=9606 GN=SKP2 PE=1 SV=2	1	Phospho (STY)	S	64	SNLGHPESPPRKRLK	10542.6	7567.47	7918.27	10410.1	12081.8	11332.7
Q13309_S64_M1	SKP2	S-phase kinase-associated protein 2	sp|Q13309|SKP2_HUMAN S-phase kinase-associated protein 2 OS=Homo sapiens OX=9606 GN=SKP2 PE=1 SV=2	1	Phospho (STY)	S	64	SNLGHPESPPRKRLK	10542.6	7567.47	7918.27	10410.1	12081.8	11332.7
A0A0A0MTL5_S75_M1	SKP2	S-phase kinase associated protein 2	tr|A0A0A0MTL5|A0A0A0MTL5_HUMAN S-phase kinase associated protein 2 OS=Homo sapiens OX=9606 GN=SKP2 PE=1 SV=2	1	Phospho (STY)	S	75	KRLKSKGSDKDFVIV	Filtered	440.857	300.973	396.934	Filtered	357.458
Q13309_S75_M1	SKP2	S-phase kinase-associated protein 2	sp|Q13309|SKP2_HUMAN S-phase kinase-associated protein 2 OS=Homo sapiens OX=9606 GN=SKP2 PE=1 SV=2	1	Phospho (STY)	S	75	KRLKSKGSDKDFVIV	Filtered	440.857	300.973	396.934	Filtered	357.458
A0A0A0MTL6_S367_M1	RIPOR1	RHO family interacting cell polarization regulator 1	tr|A0A0A0MTL6|A0A0A0MTL6_HUMAN RHO family interacting cell polarization regulator 1 OS=Homo sapiens OX=9606 GN=RIPOR1 PE=1 SV=1	1	Phospho (STY)	S	367	RFSTYSQSPPDTPSL	3605.51	2767.79	4133.35	4935.8	4424.3	3745.08
Q6ZS17_S351_M1	RIPOR1	Rho family-interacting cell polarization regulator 1	sp|Q6ZS17|RIPR1_HUMAN Rho family-interacting cell polarization regulator 1 OS=Homo sapiens OX=9606 GN=RIPOR1 PE=1 SV=	1	Phospho (STY)	S	351	RFSTYSQSPPDTPSL	3605.51	2767.79	4133.35	4935.8	4424.3	3745.08
A0A0A0MTL6_S748_M1	RIPOR1	RHO family interacting cell polarization regulator 1	tr|A0A0A0MTL6|A0A0A0MTL6_HUMAN RHO family interacting cell polarization regulator 1 OS=Homo sapiens OX=9606 GN=RIPOR1 PE=1 SV=1	1	Phospho (STY)	S	748	APRTPHPSPAHSSRK	204.042	278.678	Filtered	260.168	Filtered	298.734
Q6ZS17_S732_M1	RIPOR1	Rho family-interacting cell polarization regulator 1	sp|Q6ZS17|RIPR1_HUMAN Rho family-interacting cell polarization regulator 1 OS=Homo sapiens OX=9606 GN=RIPOR1 PE=1 SV=	1	Phospho (STY)	S	732	APRTPHPSPAHSSRK	204.042	278.678	Filtered	260.168	Filtered	298.734
A0A0A0MTU3_T29_M1	TMEM259	Transmembrane protein 259	tr|A0A0A0MTU3|A0A0A0MTU3_HUMAN Transmembrane protein 259 OS=Homo sapiens OX=9606 GN=TMEM259 PE=1 SV=2	1	Phospho (STY)	T	29	APARGPRTPNLNPNP	2218.38	2249.33	2331.91	1563.51	1809.46	2368.11
B3KTL0_T29_M1	-	cDNA FLJ38437 fis, clone FEBRA2016572, highly similar to Membralin	tr|B3KTL0|B3KTL0_HUMAN cDNA FLJ38437 fis, clone FEBRA2016572, highly similar to Membralin OS=Homo sapiens OX=9606 PE=2 SV=1	1	Phospho (STY)	T	29	APARGPRTPNLNPNP	2218.38	2249.33	2331.91	1563.51	1809.46	2368.11
Q4ZIN3_T29_M1	TMEM259	Membralin	sp|Q4ZIN3|MBRL_HUMAN Membralin OS=Homo sapiens OX=9606 GN=TMEM259 PE=1 SV=1	1	Phospho (STY)	T	29	APARGPRTPNLNPNP	2218.38	2249.33	2331.91	1563.51	1809.46	2368.11
A0A0A0N0L3_S292_M1	TDP43	TAR DNA-binding protein 43	tr|A0A0A0N0L3|A0A0A0N0L3_HUMAN TAR DNA-binding protein 43 OS=Homo sapiens OX=9606 GN=TDP43 PE=2 SV=1	1	Phospho (STY)	S	292	NQGGFGNSRTSQAHR	187.73	346.915	186.888	273.796	437.742	207.643
Q13148_S292_M1	TARDBP	TAR DNA-binding protein 43	sp|Q13148|TADBP_HUMAN TAR DNA-binding protein 43 OS=Homo sapiens OX=9606 GN=TARDBP PE=1 SV=	1	Phospho (STY)	S	292	NQGGFGNSRGGGAGL	187.73	346.915	186.888	273.796	437.742	207.643
A0A0A6YYC7_S83_M1	ZFP91-CNTF	HCG2042749, isoform CRA_d	tr|A0A0A6YYC7|A0A0A6YYC7_HUMAN HCG2042749, isoform CRA_d OS=Homo sapiens OX=9606 GN=ZFP91-CNTF PE=4 SV=1	1	Phospho (STY)	S	83	YPRRRRSSPSARPPD	26149.8	5519.92	4872.15	2854.18	4791.42	5084.8
Q96JP5_S83_M1	ZFP91	E3 ubiquitin-protein ligase ZFP91	sp|Q96JP5|ZFP91_HUMAN E3 ubiquitin-protein ligase ZFP91 OS=Homo sapiens OX=9606 GN=ZFP91 PE=1 SV=1	1	Phospho (STY)	S	83	YPRRRRSSPSARPPD	26149.8	5519.92	4872.15	2854.18	4791.42	5084.8
A0A0A6YYC7_S82_M1	ZFP91-CNTF	HCG2042749, isoform CRA_d	tr|A0A0A6YYC7|A0A0A6YYC7_HUMAN HCG2042749, isoform CRA_d OS=Homo sapiens OX=9606 GN=ZFP91-CNTF PE=4 SV=1	1	Phospho (STY)	S	82	EYPRRRRSSPSARPP	Filtered	Filtered	10882.2	9450.53	Filtered	Filtered
Q96JP5_S82_M1	ZFP91	E3 ubiquitin-protein ligase ZFP91	sp|Q96JP5|ZFP91_HUMAN E3 ubiquitin-protein ligase ZFP91 OS=Homo sapiens OX=9606 GN=ZFP91 PE=1 SV=1	1	Phospho (STY)	S	82	EYPRRRRSSPSARPP	Filtered	Filtered	10882.2	9450.53	Filtered	Filtered
A0A0A6YYG7_S284_M1	NCAPH2	Condensin-2 complex subunit H2	tr|A0A0A6YYG7|A0A0A6YYG7_HUMAN Condensin-2 complex subunit H2 OS=Homo sapiens OX=9606 GN=NCAPH2 PE=1 SV=1	1	Phospho (STY)	S	284	LEPKESRSPQQSAAL	3635.15	6090.08	3618.47	4953.06	5235.86	4614.9
Q6IBW4_S284_M1	NCAPH2	Condensin-2 complex subunit H2	sp|Q6IBW4|CNDH2_HUMAN Condensin-2 complex subunit H2 OS=Homo sapiens OX=9606 GN=NCAPH2 PE=1 SV=1	1	Phospho (STY)	S	284	LEPKESRSPQQSAAL	3635.15	6090.08	3618.47	4953.06	5235.86	4614.9
A0A0A6YYG7_S282_M1	NCAPH2	Condensin-2 complex subunit H2	tr|A0A0A6YYG7|A0A0A6YYG7_HUMAN Condensin-2 complex subunit H2 OS=Homo sapiens OX=9606 GN=NCAPH2 PE=1 SV=1	1	Phospho (STY)	S	282	AALEPKESRSPQQSA	2284.52	Filtered	Filtered	1853.26	Filtered	Filtered
Q6IBW4_S282_M1	NCAPH2	Condensin-2 complex subunit H2	sp|Q6IBW4|CNDH2_HUMAN Condensin-2 complex subunit H2 OS=Homo sapiens OX=9606 GN=NCAPH2 PE=1 SV=1	1	Phospho (STY)	S	282	AALEPKESRSPQQSA	2284.52	Filtered	Filtered	1853.26	Filtered	Filtered
A0A0A6YYG7_S208_M1	NCAPH2	Condensin-2 complex subunit H2	tr|A0A0A6YYG7|A0A0A6YYG7_HUMAN Condensin-2 complex subunit H2 OS=Homo sapiens OX=9606 GN=NCAPH2 PE=1 SV=1	1	Phospho (STY)	S	208	PMEPAGVSPMPGTQK	559.704	735.898	986.654	689.017	Filtered	448.575
Q6IBW4_S208_M1	NCAPH2	Condensin-2 complex subunit H2	sp|Q6IBW4|CNDH2_HUMAN Condensin-2 complex subunit H2 OS=Homo sapiens OX=9606 GN=NCAPH2 PE=1 SV=1	1	Phospho (STY)	S	208	PMEPAGVSPMPGTQK	559.704	735.898	986.654	689.017	Filtered	448.575
A0A0A6YYI3_S359_M1	PPAN-P2RY11	Protein PPAN-P2RY11	tr|A0A0A6YYI3|A0A0A6YYI3_HUMAN Protein PPAN-P2RY11 OS=Homo sapiens OX=9606 GN=PPAN-P2RY11 PE=4 SV=1	1	Phospho (STY)	S	359	KKARVGGSDEEASGI	119022	129304	112403	124850	150850	146061
A0A0B4J1V8_S359_M1	PPAN-P2RY11	HCG2039996	tr|A0A0B4J1V8|A0A0B4J1V8_HUMAN HCG2039996 OS=Homo sapiens OX=9606 GN=PPAN-P2RY11 PE=3 SV=	1	Phospho (STY)	S	359	KKARVGGSDEEASGI	119022	129304	112403	124850	150850	146061
Q9NQ55_S359_M1	PPAN	Suppressor of SWI4 1 homolog	sp|Q9NQ55|SSF1_HUMAN Suppressor of SWI4 1 homolog OS=Homo sapiens OX=9606 GN=PPAN PE=1 SV=1	1	Phospho (STY)	S	359	KKARVGGSDEEASGI	119022	129304	112403	124850	150850	146061
A0A0A6YYI3_S238_M1	PPAN-P2RY11	Protein PPAN-P2RY11	tr|A0A0A6YYI3|A0A0A6YYI3_HUMAN Protein PPAN-P2RY11 OS=Homo sapiens OX=9606 GN=PPAN-P2RY11 PE=4 SV=1	1	Phospho (STY)	S	238	LATGAGLSESEAEPD	971.171	Filtered	Filtered	Filtered	Filtered	Filtered
A0A0B4J1V8_S238_M1	PPAN-P2RY11	HCG2039996	tr|A0A0B4J1V8|A0A0B4J1V8_HUMAN HCG2039996 OS=Homo sapiens OX=9606 GN=PPAN-P2RY11 PE=3 SV=	1	Phospho (STY)	S	238	LATGAGLSESEAEPD	971.171	Filtered	Filtered	Filtered	Filtered	Filtered
Q9NQ55_S238_M1	PPAN	Suppressor of SWI4 1 homolog	sp|Q9NQ55|SSF1_HUMAN Suppressor of SWI4 1 homolog OS=Homo sapiens OX=9606 GN=PPAN PE=1 SV=1	1	Phospho (STY)	S	238	LATGAGLSESEAEPD	971.171	Filtered	Filtered	Filtered	Filtered	Filtered
A0A0A6YYL4_S806_M1	PAM16	Coronin	tr|A0A0A6YYL4|A0A0A6YYL4_HUMAN Coronin OS=Homo sapiens OX=9606 GN=PAM16 PE=1 SV=1	1	Phospho (STY)	S	806	RCLRLRQSSLEPVAF	175.107	Filtered	Filtered	Filtered	Filtered	Filtered
A0A0B4J1S8_S289_M1	PI4KB	Phosphatidylinositol 4-kinase beta	tr|A0A0B4J1S8|A0A0B4J1S8_HUMAN Phosphatidylinositol 4-kinase beta OS=Homo sapiens OX=9606 GN=PI4KB PE=1 SV=	1	Phospho (STY)	S	289	RTHQRSKSDATASIS	977.528	505.128	1172.21	913.216	577.352	1023.5
Q9UBF8_S277_M1	PI4KB	Phosphatidylinositol 4-kinase beta	sp|Q9UBF8|PI4KB_HUMAN Phosphatidylinositol 4-kinase beta OS=Homo sapiens OX=9606 GN=PI4KB PE=1 SV=1	1	Phospho (STY)	S	277	RTHQRSKSDATASIS	977.528	505.128	1172.21	913.216	577.352	1023.5
A0A0B4J1S8_S294_M1	PI4KB	Phosphatidylinositol 4-kinase beta	tr|A0A0B4J1S8|A0A0B4J1S8_HUMAN Phosphatidylinositol 4-kinase beta OS=Homo sapiens OX=9606 GN=PI4KB PE=1 SV=	1	Phospho (STY)	S	294	SKSDATASISLSSNL	Filtered	Filtered	Filtered	Filtered	Filtered	530.054
Q9UBF8_S282_M1	PI4KB	Phosphatidylinositol 4-kinase beta	sp|Q9UBF8|PI4KB_HUMAN Phosphatidylinositol 4-kinase beta OS=Homo sapiens OX=9606 GN=PI4KB PE=1 SV=1	1	Phospho (STY)	S	282	SKSDATASISLSSNL	Filtered	Filtered	Filtered	Filtered	Filtered	530.054
A0A0B4J1S8_S440_M1	PI4KB	Phosphatidylinositol 4-kinase beta	tr|A0A0B4J1S8|A0A0B4J1S8_HUMAN Phosphatidylinositol 4-kinase beta OS=Homo sapiens OX=9606 GN=PI4KB PE=1 SV=	1	Phospho (STY)	S	440	NRIRSTRSVENLPEC	18363	12206.4	17708.3	17974.5	21485.5	20815.1
Q9UBF8_S428_M1	PI4KB	Phosphatidylinositol 4-kinase beta	sp|Q9UBF8|PI4KB_HUMAN Phosphatidylinositol 4-kinase beta OS=Homo sapiens OX=9606 GN=PI4KB PE=1 SV=1	1	Phospho (STY)	S	428	NRIRSTRSVENLPEC	18363	12206.4	17708.3	17974.5	21485.5	20815.1
A0A0B4J1S8_S278_M1	PI4KB	Phosphatidylinositol 4-kinase beta	tr|A0A0B4J1S8|A0A0B4J1S8_HUMAN Phosphatidylinositol 4-kinase beta OS=Homo sapiens OX=9606 GN=PI4KB PE=1 SV=	1	Phospho (STY)	S	278	PAPDTGLSPSKRTHQ	Filtered	Filtered	Filtered	293.71	Filtered	Filtered
Q9UBF8_S266_M1	PI4KB	Phosphatidylinositol 4-kinase beta	sp|Q9UBF8|PI4KB_HUMAN Phosphatidylinositol 4-kinase beta OS=Homo sapiens OX=9606 GN=PI4KB PE=1 SV=1	1	Phospho (STY)	S	266	PAPDTGLSPSKRTHQ	Filtered	Filtered	Filtered	293.71	Filtered	Filtered
A0A0B4J1S8_S280_M1	PI4KB	Phosphatidylinositol 4-kinase beta	tr|A0A0B4J1S8|A0A0B4J1S8_HUMAN Phosphatidylinositol 4-kinase beta OS=Homo sapiens OX=9606 GN=PI4KB PE=1 SV=	1	Phospho (STY)	S	280	PDTGLSPSKRTHQRS	Filtered	Filtered	Filtered	Filtered	Filtered	451.189
Q9UBF8_S268_M1	PI4KB	Phosphatidylinositol 4-kinase beta	sp|Q9UBF8|PI4KB_HUMAN Phosphatidylinositol 4-kinase beta OS=Homo sapiens OX=9606 GN=PI4KB PE=1 SV=1	1	Phospho (STY)	S	268	PDTGLSPSKRTHQRS	Filtered	Filtered	Filtered	Filtered	Filtered	451.189
A0A0B4J1S8_S270_M1	PI4KB	Phosphatidylinositol 4-kinase beta	tr|A0A0B4J1S8|A0A0B4J1S8_HUMAN Phosphatidylinositol 4-kinase beta OS=Homo sapiens OX=9606 GN=PI4KB PE=1 SV=	1	Phospho (STY)	S	270	KRELPSLSPAPDTGL	98.1033	Filtered	Filtered	Filtered	Filtered	Filtered
Q9UBF8_S258_M1	PI4KB	Phosphatidylinositol 4-kinase beta	sp|Q9UBF8|PI4KB_HUMAN Phosphatidylinositol 4-kinase beta OS=Homo sapiens OX=9606 GN=PI4KB PE=1 SV=1	1	Phospho (STY)	S	258	KRELPSLSPAPDTGL	98.1033	Filtered	Filtered	Filtered	Filtered	Filtered
A0A0B4J1S8_S523_M1	PI4KB	Phosphatidylinositol 4-kinase beta	tr|A0A0B4J1S8|A0A0B4J1S8_HUMAN Phosphatidylinositol 4-kinase beta OS=Homo sapiens OX=9606 GN=PI4KB PE=1 SV=	1	Phospho (STY)	S	523	GDIRRRLSEQLAHTP	623.126	Filtered	809.295	639.899	373.083	777.59
Q9UBF8_S511_M1	PI4KB	Phosphatidylinositol 4-kinase beta	sp|Q9UBF8|PI4KB_HUMAN Phosphatidylinositol 4-kinase beta OS=Homo sapiens OX=9606 GN=PI4KB PE=1 SV=1	1	Phospho (STY)	S	511	GDIRRRLSEQLAHTP	623.126	Filtered	809.295	639.899	373.083	777.59
A0A0C4DFM2_S388_M1	ZNF574	HCG1643764, isoform CRA_b	tr|A0A0C4DFM2|A0A0C4DFM2_HUMAN HCG1643764, isoform CRA_b OS=Homo sapiens OX=9606 GN=ZNF574 PE=1 SV=1	1	Phospho (STY)	S	388	RRARRNNSGEAGGAA	Filtered	Filtered	427.394	Filtered	Filtered	Filtered
Q6ZN55_S298_M1	ZNF574	Zinc finger protein 574	sp|Q6ZN55|ZN574_HUMAN Zinc finger protein 574 OS=Homo sapiens OX=9606 GN=ZNF574 PE=1 SV=2	1	Phospho (STY)	S	298	RRARRNNSGEAGGAA	Filtered	Filtered	427.394	Filtered	Filtered	Filtered
A0A0C4DFM2_S254_M1	ZNF574	HCG1643764, isoform CRA_b	tr|A0A0C4DFM2|A0A0C4DFM2_HUMAN HCG1643764, isoform CRA_b OS=Homo sapiens OX=9606 GN=ZNF574 PE=1 SV=1	1	Phospho (STY)	S	254	PAPVVLGSPVVLGPP	154.954	235.894	217.572	Filtered	Filtered	Filtered
Q6ZN55_S164_M1	ZNF574	Zinc finger protein 574	sp|Q6ZN55|ZN574_HUMAN Zinc finger protein 574 OS=Homo sapiens OX=9606 GN=ZNF574 PE=1 SV=2	1	Phospho (STY)	S	164	PAPVVLGSPVVLGPP	154.954	235.894	217.572	Filtered	Filtered	Filtered
A0A0C4DFM7_S104_M1	TUT4	RNA uridylyltransferase	tr|A0A0C4DFM7|A0A0C4DFM7_HUMAN RNA uridylyltransferase OS=Homo sapiens OX=9606 GN=TUT4 PE=1 SV=1	1	Phospho (STY)	S	104	KAKKFPNSPVKAEKA	59.8841	43.7974	354.063	92.5695	56.2762	223.465
E9PKY2_S104_M1	TUT4	RNA uridylyltransferase (Fragment)	tr|E9PKY2|E9PKY2_HUMAN RNA uridylyltransferase (Fragment) OS=Homo sapiens OX=9606 GN=TUT4 PE=1 SV=1	1	Phospho (STY)	S	104	KAKKFPNSPVKAEKA	59.8841	43.7974	354.063	92.5695	56.2762	223.465
Q5TAX3_S104_M1	TUT4	Terminal uridylyltransferase 4	sp|Q5TAX3|TUT4_HUMAN Terminal uridylyltransferase 4 OS=Homo sapiens OX=9606 GN=TUT4 PE=1 SV=	1	Phospho (STY)	S	104	KAKKFPNSPVKAEKA	59.8841	43.7974	354.063	92.5695	56.2762	223.465
A0A0C4DFM7_S841_M1	TUT4	RNA uridylyltransferase	tr|A0A0C4DFM7|A0A0C4DFM7_HUMAN RNA uridylyltransferase OS=Homo sapiens OX=9606 GN=TUT4 PE=1 SV=1	1	Phospho (STY)	S	841	NCIDLSKSPDPDKST	265.316	Filtered	Filtered	Filtered	Filtered	Filtered
E9PKY2_S770_M1	TUT4	RNA uridylyltransferase (Fragment)	tr|E9PKY2|E9PKY2_HUMAN RNA uridylyltransferase (Fragment) OS=Homo sapiens OX=9606 GN=TUT4 PE=1 SV=1	1	Phospho (STY)	S	770	NCIDLSKSPDPDKST	265.316	Filtered	Filtered	Filtered	Filtered	Filtered
Q5TAX3_S841_M1	TUT4	Terminal uridylyltransferase 4	sp|Q5TAX3|TUT4_HUMAN Terminal uridylyltransferase 4 OS=Homo sapiens OX=9606 GN=TUT4 PE=1 SV=	1	Phospho (STY)	S	841	NCIDLSKSPDPDKST	265.316	Filtered	Filtered	Filtered	Filtered	Filtered
A0A0C4DFM7_S839_M1	TUT4	RNA uridylyltransferase	tr|A0A0C4DFM7|A0A0C4DFM7_HUMAN RNA uridylyltransferase OS=Homo sapiens OX=9606 GN=TUT4 PE=1 SV=1	1	Phospho (STY)	S	839	QCNCIDLSKSPDPDK	Filtered	Filtered	254.218	Filtered	Filtered	361.964
E9PKY2_S768_M1	TUT4	RNA uridylyltransferase (Fragment)	tr|E9PKY2|E9PKY2_HUMAN RNA uridylyltransferase (Fragment) OS=Homo sapiens OX=9606 GN=TUT4 PE=1 SV=1	1	Phospho (STY)	S	768	QCNCIDLSKSPDPDK	Filtered	Filtered	254.218	Filtered	Filtered	361.964
Q5TAX3_S839_M1	TUT4	Terminal uridylyltransferase 4	sp|Q5TAX3|TUT4_HUMAN Terminal uridylyltransferase 4 OS=Homo sapiens OX=9606 GN=TUT4 PE=1 SV=	1	Phospho (STY)	S	839	QCNCIDLSKSPDPDK	Filtered	Filtered	254.218	Filtered	Filtered	361.964
A0A0C4DFS6_S148_M1	SPRY4	Sprouty RTK signaling antagonist 4	tr|A0A0C4DFS6|A0A0C4DFS6_HUMAN Sprouty RTK signaling antagonist 4 OS=Homo sapiens OX=9606 GN=SPRY4 PE=1 SV=1	1	Phospho (STY)	S	148	PPVADQASPRAVRIQ	19205.2	19105.4	17915.4	26563.4	30217.5	30262.9
Q9C004_S125_M1	SPRY4	Protein sprouty homolog 4	sp|Q9C004|SPY4_HUMAN Protein sprouty homolog 4 OS=Homo sapiens OX=9606 GN=SPRY4 PE=1 SV=2	1	Phospho (STY)	S	125	PPVADQASPRAVRIQ	19205.2	19105.4	17915.4	26563.4	30217.5	30262.9
A0A0C4DFT5_S731_M1	SLC26A6	Solute carrier family 26 member 6	tr|A0A0C4DFT5|A0A0C4DFT5_HUMAN Solute carrier family 26 member 6 OS=Homo sapiens OX=9606 GN=SLC26A6 PE=1 SV=1	1	Phospho (STY)	S	731	HPRPVPDSPVSVTRL	37949.1	44117.9	41951.6	49640.8	34205.1	34763.1
G3XAC1_S644_M1	SLC26A6	Solute carrier family 26 member 6	tr|G3XAC1|G3XAC1_HUMAN Solute carrier family 26 member 6 OS=Homo sapiens OX=9606 GN=SLC26A6 PE=1 SV=	1	Phospho (STY)	S	644	HPRPVPDSPVSVTRL	37949.1	44117.9	41951.6	49640.8	34205.1	34763.1
Q86YZ4_S746_M1	SLC26A6	Solute carrier family 26, member 6	tr|Q86YZ4|Q86YZ4_HUMAN Solute carrier family 26, member 6 OS=Homo sapiens OX=9606 GN=SLC26A6 PE=1 SV=1	1	Phospho (STY)	S	746	HPRPVPDSPVSVTRL	37949.1	44117.9	41951.6	49640.8	34205.1	34763.1
Q96MZ1_S644_M1	-	cDNA FLJ31675 fis, clone NT2RI2005087, highly similar to Homo sapiens putative anion transporter 1 mRNA	tr|Q96MZ1|Q96MZ1_HUMAN cDNA FLJ31675 fis, clone NT2RI2005087, highly similar to Homo sapiens putative anion transporter 1 mRNA OS=Homo sapiens OX=9606 PE=2 SV=	1	Phospho (STY)	S	644	HPRPVPDSPVSVTRL	37949.1	44117.9	41951.6	49640.8	34205.1	34763.1
Q9BXS9_S752_M1	SLC26A6	Solute carrier family 26 member 6	sp|Q9BXS9|S26A6_HUMAN Solute carrier family 26 member 6 OS=Homo sapiens OX=9606 GN=SLC26A6 PE=1 SV=1	1	Phospho (STY)	S	752	HPRPVPDSPVSVTRL	37949.1	44117.9	41951.6	49640.8	34205.1	34763.1
Q9Y3Y1_S47_M1	DKFZp586E1422	Uncharacterized protein DKFZp586E1422 (Fragment)	tr|Q9Y3Y1|Q9Y3Y1_HUMAN Uncharacterized protein DKFZp586E1422 (Fragment) OS=Homo sapiens OX=9606 GN=DKFZp586E1422 PE=2 SV=2	1	Phospho (STY)	S	47	HPRPVPDSPVSVTRL	37949.1	44117.9	41951.6	49640.8	34205.1	34763.1
A0A0C4DFT5_S734_M2	SLC26A6	Solute carrier family 26 member 6	tr|A0A0C4DFT5|A0A0C4DFT5_HUMAN Solute carrier family 26 member 6 OS=Homo sapiens OX=9606 GN=SLC26A6 PE=1 SV=1	2	Phospho (STY)	S	734	PVPDSPVSVTRL___	5362.38	3529.1	2675.06	3213.7	4222	4229.62
A0A0C4DFT5_S731_M2	SLC26A6	Solute carrier family 26 member 6	tr|A0A0C4DFT5|A0A0C4DFT5_HUMAN Solute carrier family 26 member 6 OS=Homo sapiens OX=9606 GN=SLC26A6 PE=1 SV=1	2	Phospho (STY)	S	731	HPRPVPDSPVSVTRL	5362.38	3529.1	2675.06	3213.7	4222	4229.62
G3XAC1_S647_M2	SLC26A6	Solute carrier family 26 member 6	tr|G3XAC1|G3XAC1_HUMAN Solute carrier family 26 member 6 OS=Homo sapiens OX=9606 GN=SLC26A6 PE=1 SV=	2	Phospho (STY)	S	647	PVPDSPVSVTRL___	5362.38	3529.1	2675.06	3213.7	4222	4229.62
G3XAC1_S644_M2	SLC26A6	Solute carrier family 26 member 6	tr|G3XAC1|G3XAC1_HUMAN Solute carrier family 26 member 6 OS=Homo sapiens OX=9606 GN=SLC26A6 PE=1 SV=	2	Phospho (STY)	S	644	HPRPVPDSPVSVTRL	5362.38	3529.1	2675.06	3213.7	4222	4229.62
Q86YZ4_S749_M2	SLC26A6	Solute carrier family 26, member 6	tr|Q86YZ4|Q86YZ4_HUMAN Solute carrier family 26, member 6 OS=Homo sapiens OX=9606 GN=SLC26A6 PE=1 SV=1	2	Phospho (STY)	S	749	PVPDSPVSVTRL___	5362.38	3529.1	2675.06	3213.7	4222	4229.62
Q86YZ4_S746_M2	SLC26A6	Solute carrier family 26, member 6	tr|Q86YZ4|Q86YZ4_HUMAN Solute carrier family 26, member 6 OS=Homo sapiens OX=9606 GN=SLC26A6 PE=1 SV=1	2	Phospho (STY)	S	746	HPRPVPDSPVSVTRL	5362.38	3529.1	2675.06	3213.7	4222	4229.62
Q96MZ1_S647_M2	-	cDNA FLJ31675 fis, clone NT2RI2005087, highly similar to Homo sapiens putative anion transporter 1 mRNA	tr|Q96MZ1|Q96MZ1_HUMAN cDNA FLJ31675 fis, clone NT2RI2005087, highly similar to Homo sapiens putative anion transporter 1 mRNA OS=Homo sapiens OX=9606 PE=2 SV=	2	Phospho (STY)	S	647	PVPDSPVSVTRL___	5362.38	3529.1	2675.06	3213.7	4222	4229.62
Q96MZ1_S644_M2	-	cDNA FLJ31675 fis, clone NT2RI2005087, highly similar to Homo sapiens putative anion transporter 1 mRNA	tr|Q96MZ1|Q96MZ1_HUMAN cDNA FLJ31675 fis, clone NT2RI2005087, highly similar to Homo sapiens putative anion transporter 1 mRNA OS=Homo sapiens OX=9606 PE=2 SV=	2	Phospho (STY)	S	644	HPRPVPDSPVSVTRL	5362.38	3529.1	2675.06	3213.7	4222	4229.62
Q9BXS9_S755_M2	SLC26A6	Solute carrier family 26 member 6	sp|Q9BXS9|S26A6_HUMAN Solute carrier family 26 member 6 OS=Homo sapiens OX=9606 GN=SLC26A6 PE=1 SV=1	2	Phospho (STY)	S	755	PVPDSPVSVTRL___	5362.38	3529.1	2675.06	3213.7	4222	4229.62
Q9BXS9_S752_M2	SLC26A6	Solute carrier family 26 member 6	sp|Q9BXS9|S26A6_HUMAN Solute carrier family 26 member 6 OS=Homo sapiens OX=9606 GN=SLC26A6 PE=1 SV=1	2	Phospho (STY)	S	752	HPRPVPDSPVSVTRL	5362.38	3529.1	2675.06	3213.7	4222	4229.62
Q9Y3Y1_S50_M2	DKFZp586E1422	Uncharacterized protein DKFZp586E1422 (Fragment)	tr|Q9Y3Y1|Q9Y3Y1_HUMAN Uncharacterized protein DKFZp586E1422 (Fragment) OS=Homo sapiens OX=9606 GN=DKFZp586E1422 PE=2 SV=2	2	Phospho (STY)	S	50	PVPDSPVSVTRL___	5362.38	3529.1	2675.06	3213.7	4222	4229.62
Q9Y3Y1_S47_M2	DKFZp586E1422	Uncharacterized protein DKFZp586E1422 (Fragment)	tr|Q9Y3Y1|Q9Y3Y1_HUMAN Uncharacterized protein DKFZp586E1422 (Fragment) OS=Homo sapiens OX=9606 GN=DKFZp586E1422 PE=2 SV=2	2	Phospho (STY)	S	47	HPRPVPDSPVSVTRL	5362.38	3529.1	2675.06	3213.7	4222	4229.62
A0A0C4DFV9_S24_M1	SET	SET nuclear proto-oncogene	tr|A0A0C4DFV9|A0A0C4DFV9_HUMAN SET nuclear proto-oncogene OS=Homo sapiens OX=9606 GN=SET PE=1 SV=2	1	Phospho (STY)	S	24	HDGADETSEKEQQEA	13566.2	13074	16000.8	17727.4	25357.5	23200.5
B2RCX0_S24_M1	-	cDNA, FLJ96345, Homo sapiens SET translocation (myeloid leukemia-associated) (SET),mRNA	tr|B2RCX0|B2RCX0_HUMAN cDNA, FLJ96345, Homo sapiens SET translocation (myeloid leukemia-associated) (SET),mRNA OS=Homo sapiens OX=9606 PE=2 SV=1	1	Phospho (STY)	S	24	HDGADETSEKEQQEA	13566.2	13074	16000.8	17727.4	25357.5	23200.5
A0A0C4DFV9_S15_M1	SET	SET nuclear proto-oncogene	tr|A0A0C4DFV9|A0A0C4DFV9_HUMAN SET nuclear proto-oncogene OS=Homo sapiens OX=9606 GN=SET PE=1 SV=2	1	Phospho (STY)	S	15	VSKKELNSNHDGADE	Filtered	Filtered	Filtered	7341.09	Filtered	Filtered
B2RCX0_S15_M1	-	cDNA, FLJ96345, Homo sapiens SET translocation (myeloid leukemia-associated) (SET),mRNA	tr|B2RCX0|B2RCX0_HUMAN cDNA, FLJ96345, Homo sapiens SET translocation (myeloid leukemia-associated) (SET),mRNA OS=Homo sapiens OX=9606 PE=2 SV=1	1	Phospho (STY)	S	15	VSKKELNSNHDGADE	Filtered	Filtered	Filtered	7341.09	Filtered	Filtered
A0A0C4DFV9_T23_M1	SET	SET nuclear proto-oncogene	tr|A0A0C4DFV9|A0A0C4DFV9_HUMAN SET nuclear proto-oncogene OS=Homo sapiens OX=9606 GN=SET PE=1 SV=2	1	Phospho (STY)	T	23	NHDGADETSEKEQQE	3754.47	3385.85	Filtered	Filtered	Filtered	Filtered
B2RCX0_T23_M1	-	cDNA, FLJ96345, Homo sapiens SET translocation (myeloid leukemia-associated) (SET),mRNA	tr|B2RCX0|B2RCX0_HUMAN cDNA, FLJ96345, Homo sapiens SET translocation (myeloid leukemia-associated) (SET),mRNA OS=Homo sapiens OX=9606 PE=2 SV=1	1	Phospho (STY)	T	23	NHDGADETSEKEQQE	3754.47	3385.85	Filtered	Filtered	Filtered	Filtered
A0A0C4DFX9_S374_M1	NELFA	Negative elongation factor complex member A	tr|A0A0C4DFX9|A0A0C4DFX9_HUMAN Negative elongation factor complex member A OS=Homo sapiens OX=9606 GN=NELFA PE=1 SV=1	1	Phospho (STY)	S	374	PEEPSAPSPTLPAQF	4105.24	2680.1	4774.72	4612.1	4396.25	3725.1
B3KM78_S374_M1	-	cDNA FLJ10442 fis, clone NT2RP1000738, highly similar to Negative elongation factor A	tr|B3KM78|B3KM78_HUMAN cDNA FLJ10442 fis, clone NT2RP1000738, highly similar to Negative elongation factor A OS=Homo sapiens OX=9606 PE=2 SV=1	1	Phospho (STY)	S	374	PEEPSAPSPTLPAQF	4105.24	2680.1	4774.72	4612.1	4396.25	3725.1
Q53GS8_S363_M1	-	Wolf-Hirschhorn syndrome candidate 2 protein variant (Fragment)	tr|Q53GS8|Q53GS8_HUMAN Wolf-Hirschhorn syndrome candidate 2 protein variant (Fragment) OS=Homo sapiens OX=9606 PE=2 SV=1	1	Phospho (STY)	S	363	PEEPSAPSPTLPAQF	4105.24	2680.1	4774.72	4612.1	4396.25	3725.1
Q9H3P2_S363_M1	NELFA	Negative elongation factor A	sp|Q9H3P2|NELFA_HUMAN Negative elongation factor A OS=Homo sapiens OX=9606 GN=NELFA PE=1 SV=	1	Phospho (STY)	S	363	PEEPSAPSPTLPAQF	4105.24	2680.1	4774.72	4612.1	4396.25	3725.1
A0A0C4DFX9_T168_M1	NELFA	Negative elongation factor complex member A	tr|A0A0C4DFX9|A0A0C4DFX9_HUMAN Negative elongation factor complex member A OS=Homo sapiens OX=9606 GN=NELFA PE=1 SV=1	1	Phospho (STY)	T	168	TTLAGPLTPPVKHFQ	675.914	Filtered	Filtered	989.643	1230.95	791.892
B3KM78_T168_M1	-	cDNA FLJ10442 fis, clone NT2RP1000738, highly similar to Negative elongation factor A	tr|B3KM78|B3KM78_HUMAN cDNA FLJ10442 fis, clone NT2RP1000738, highly similar to Negative elongation factor A OS=Homo sapiens OX=9606 PE=2 SV=1	1	Phospho (STY)	T	168	TTLAGPLTPPVKHFQ	675.914	Filtered	Filtered	989.643	1230.95	791.892
Q53GS8_T157_M1	-	Wolf-Hirschhorn syndrome candidate 2 protein variant (Fragment)	tr|Q53GS8|Q53GS8_HUMAN Wolf-Hirschhorn syndrome candidate 2 protein variant (Fragment) OS=Homo sapiens OX=9606 PE=2 SV=1	1	Phospho (STY)	T	157	TTLAGPLTPPVKHFQ	675.914	Filtered	Filtered	989.643	1230.95	791.892
Q9H3P2_T157_M1	NELFA	Negative elongation factor A	sp|Q9H3P2|NELFA_HUMAN Negative elongation factor A OS=Homo sapiens OX=9606 GN=NELFA PE=1 SV=	1	Phospho (STY)	T	157	TTLAGPLTPPVKHFQ	675.914	Filtered	Filtered	989.643	1230.95	791.892
A0A0C4DFY5_S428_M1	GPRC5C	G protein-coupled receptor class C group 5 member C	tr|A0A0C4DFY5|A0A0C4DFY5_HUMAN G protein-coupled receptor class C group 5 member C OS=Homo sapiens OX=9606 GN=GPRC5C PE=1 SV=1	1	Phospho (STY)	S	428	ALMHKVPSEGAYDII	11662.7	10245.9	8881.25	9383.62	8310.42	9952.01
A8MXZ4_S383_M1	GPRC5C	G protein-coupled receptor class C group 5 member C	tr|A8MXZ4|A8MXZ4_HUMAN G protein-coupled receptor class C group 5 member C OS=Homo sapiens OX=9606 GN=GPRC5C PE=1 SV=3	1	Phospho (STY)	S	383	ALMHKVPSEGAYDII	11662.7	10245.9	8881.25	9383.62	8310.42	9952.01
Q9NQ84_S383_M1	GPRC5C	G-protein coupled receptor family C group 5 member C	sp|Q9NQ84|GPC5C_HUMAN G-protein coupled receptor family C group 5 member C OS=Homo sapiens OX=9606 GN=GPRC5C PE=1 SV=2	1	Phospho (STY)	S	383	ALMHKVPSEGAYDII	11662.7	10245.9	8881.25	9383.62	8310.42	9952.01
A0A0C4DFY5_Y432_M1	GPRC5C	G protein-coupled receptor class C group 5 member C	tr|A0A0C4DFY5|A0A0C4DFY5_HUMAN G protein-coupled receptor class C group 5 member C OS=Homo sapiens OX=9606 GN=GPRC5C PE=1 SV=1	1	Phospho (STY)	Y	432	KVPSEGAYDIILPRA	Filtered	Filtered	Filtered	Filtered	186.433	Filtered
A8MXZ4_Y387_M1	GPRC5C	G protein-coupled receptor class C group 5 member C	tr|A8MXZ4|A8MXZ4_HUMAN G protein-coupled receptor class C group 5 member C OS=Homo sapiens OX=9606 GN=GPRC5C PE=1 SV=3	1	Phospho (STY)	Y	387	KVPSEGAYDIILPRA	Filtered	Filtered	Filtered	Filtered	186.433	Filtered
Q9NQ84_Y387_M1	GPRC5C	G-protein coupled receptor family C group 5 member C	sp|Q9NQ84|GPC5C_HUMAN G-protein coupled receptor family C group 5 member C OS=Homo sapiens OX=9606 GN=GPRC5C PE=1 SV=2	1	Phospho (STY)	Y	387	KVPSEGAYDIILPRA	Filtered	Filtered	Filtered	Filtered	186.433	Filtered
A0A0C4DFY5_T468_M1	GPRC5C	G protein-coupled receptor class C group 5 member C	tr|A0A0C4DFY5|A0A0C4DFY5_HUMAN G protein-coupled receptor class C group 5 member C OS=Homo sapiens OX=9606 GN=GPRC5C PE=1 SV=1	1	Phospho (STY)	T	468	AQSHQAATPPKDGKN	2916.65	1542.08	1932.35	2807.94	3612.17	3364.06
A8MXZ4_T423_M1	GPRC5C	G protein-coupled receptor class C group 5 member C	tr|A8MXZ4|A8MXZ4_HUMAN G protein-coupled receptor class C group 5 member C OS=Homo sapiens OX=9606 GN=GPRC5C PE=1 SV=3	1	Phospho (STY)	T	423	AQSHQAATPPKDGKN	2916.65	1542.08	1932.35	2807.94	3612.17	3364.06
Q9NQ84_T423_M1	GPRC5C	G-protein coupled receptor family C group 5 member C	sp|Q9NQ84|GPC5C_HUMAN G-protein coupled receptor family C group 5 member C OS=Homo sapiens OX=9606 GN=GPRC5C PE=1 SV=2	1	Phospho (STY)	T	423	AQSHQAATPPKDGKN	2916.65	1542.08	1932.35	2807.94	3612.17	3364.06
A0A0C4DFY5_Y459_M1	GPRC5C	G protein-coupled receptor class C group 5 member C	tr|A0A0C4DFY5|A0A0C4DFY5_HUMAN G protein-coupled receptor class C group 5 member C OS=Homo sapiens OX=9606 GN=GPRC5C PE=1 SV=1	1	Phospho (STY)	Y	459	TLRAEDMYSAQSHQA	Filtered	Filtered	1079.24	Filtered	Filtered	Filtered
A8MXZ4_Y414_M1	GPRC5C	G protein-coupled receptor class C group 5 member C	tr|A8MXZ4|A8MXZ4_HUMAN G protein-coupled receptor class C group 5 member C OS=Homo sapiens OX=9606 GN=GPRC5C PE=1 SV=3	1	Phospho (STY)	Y	414	TLRAEDMYSAQSHQA	Filtered	Filtered	1079.24	Filtered	Filtered	Filtered
Q9NQ84_Y414_M1	GPRC5C	G-protein coupled receptor family C group 5 member C	sp|Q9NQ84|GPC5C_HUMAN G-protein coupled receptor family C group 5 member C OS=Homo sapiens OX=9606 GN=GPRC5C PE=1 SV=2	1	Phospho (STY)	Y	414	TLRAEDMYSAQSHQA	Filtered	Filtered	1079.24	Filtered	Filtered	Filtered
A0A0C4DG17_S43_M1	RPSA	Small ribosomal subunit protein uS2	tr|A0A0C4DG17|A0A0C4DG17_HUMAN Small ribosomal subunit protein uS2 OS=Homo sapiens OX=9606 GN=RPSA PE=1 SV=	1	Phospho (STY)	S	43	QYIYKRKSDGIYIIN	2180.92	2954.74	2739.43	2671.93	2076.89	2297.19
A0A8V8TLA4_S43_M1	RPSA	Small ribosomal subunit protein uS2	tr|A0A8V8TLA4|A0A8V8TLA4_HUMAN Small ribosomal subunit protein uS2 OS=Homo sapiens OX=9606 GN=RPSA PE=1 SV=1	1	Phospho (STY)	S	43	QYIYKRKSDGIYIIN	2180.92	2954.74	2739.43	2671.93	2076.89	2297.19
A0A8V8TMX1_S43_M1	RPSA	40S ribosomal protein SA	tr|A0A8V8TMX1|A0A8V8TMX1_HUMAN 40S ribosomal protein SA OS=Homo sapiens OX=9606 GN=RPSA PE=1 SV=	1	Phospho (STY)	S	43	QYIYKRKSDGIYIIN	2180.92	2954.74	2739.43	2671.93	2076.89	2297.19
C9J9K3_S43_M1	RPSA	40S ribosomal protein SA (Fragment)	tr|C9J9K3|C9J9K3_HUMAN 40S ribosomal protein SA (Fragment) OS=Homo sapiens OX=9606 GN=RPSA PE=1 SV=8	1	Phospho (STY)	S	43	QYIYKRKSDGIYIIN	2180.92	2954.74	2739.43	2671.93	2076.89	2297.19
P08865_S43_M1	RPSA	Small ribosomal subunit protein uS2	sp|P08865|RSSA_HUMAN Small ribosomal subunit protein uS2 OS=Homo sapiens OX=9606 GN=RPSA PE=1 SV=4	1	Phospho (STY)	S	43	QYIYKRKSDGIYIIN	2180.92	2954.74	2739.43	2671.93	2076.89	2297.19
A0A0C4DG17_Y47_M1	RPSA	Small ribosomal subunit protein uS2	tr|A0A0C4DG17|A0A0C4DG17_HUMAN Small ribosomal subunit protein uS2 OS=Homo sapiens OX=9606 GN=RPSA PE=1 SV=	1	Phospho (STY)	Y	47	KRKSDGIYIINLKRT	Filtered	Filtered	Filtered	Filtered	Filtered	588.446
A0A8V8TLA4_Y47_M1	RPSA	Small ribosomal subunit protein uS2	tr|A0A8V8TLA4|A0A8V8TLA4_HUMAN Small ribosomal subunit protein uS2 OS=Homo sapiens OX=9606 GN=RPSA PE=1 SV=1	1	Phospho (STY)	Y	47	KRKSDGIYIINLKRT	Filtered	Filtered	Filtered	Filtered	Filtered	588.446
A0A8V8TMX1_Y47_M1	RPSA	40S ribosomal protein SA	tr|A0A8V8TMX1|A0A8V8TMX1_HUMAN 40S ribosomal protein SA OS=Homo sapiens OX=9606 GN=RPSA PE=1 SV=	1	Phospho (STY)	Y	47	KRKSDGIYIINLKRT	Filtered	Filtered	Filtered	Filtered	Filtered	588.446
C9J9K3_Y47_M1	RPSA	40S ribosomal protein SA (Fragment)	tr|C9J9K3|C9J9K3_HUMAN 40S ribosomal protein SA (Fragment) OS=Homo sapiens OX=9606 GN=RPSA PE=1 SV=8	1	Phospho (STY)	Y	47	KRKSDGIYIINLKRT	Filtered	Filtered	Filtered	Filtered	Filtered	588.446
P08865_Y47_M1	RPSA	Small ribosomal subunit protein uS2	sp|P08865|RSSA_HUMAN Small ribosomal subunit protein uS2 OS=Homo sapiens OX=9606 GN=RPSA PE=1 SV=4	1	Phospho (STY)	Y	47	KRKSDGIYIINLKRT	Filtered	Filtered	Filtered	Filtered	Filtered	588.446
A0A0C4DG21_T172_M1	ABI2	Abl interactor 2	tr|A0A0C4DG21|A0A0C4DG21_HUMAN Abl interactor 2 OS=Homo sapiens OX=9606 GN=ABI2 PE=1 SV=	1	Phospho (STY)	T	172	LPRTTPPTQKPPSPP	Filtered	Filtered	Filtered	25158.1	Filtered	25905
A0A7D9NKC8_T178_M1	ABI2	Abl interactor 2	tr|A0A7D9NKC8|A0A7D9NKC8_HUMAN Abl interactor 2 OS=Homo sapiens OX=9606 GN=ABI2 PE=1 SV=1	1	Phospho (STY)	T	178	LPRTTPPTQKPPSPP	Filtered	Filtered	Filtered	25158.1	Filtered	25905
E7EP65_T178_M1	ABI2	Abl interactor 2 (Fragment)	tr|E7EP65|E7EP65_HUMAN Abl interactor 2 (Fragment) OS=Homo sapiens OX=9606 GN=ABI2 PE=1 SV=1	1	Phospho (STY)	T	178	LPRTTPPTQKPPSPP	Filtered	Filtered	Filtered	25158.1	Filtered	25905
E7EW77_T178_M1	ABI2	Abl interactor 2	tr|E7EW77|E7EW77_HUMAN Abl interactor 2 OS=Homo sapiens OX=9606 GN=ABI2 PE=1 SV=1	1	Phospho (STY)	T	178	LPRTTPPTQKPPSPP	Filtered	Filtered	Filtered	25158.1	Filtered	25905
F8WAL6_T178_M1	ABI2	Abl interactor 2	tr|F8WAL6|F8WAL6_HUMAN Abl interactor 2 OS=Homo sapiens OX=9606 GN=ABI2 PE=1 SV=3	1	Phospho (STY)	T	178	LPRTTPPTQKPPSPP	Filtered	Filtered	Filtered	25158.1	Filtered	25905
Q9NYB9_T178_M1	ABI2	Abl interactor 2	sp|Q9NYB9|ABI2_HUMAN Abl interactor 2 OS=Homo sapiens OX=9606 GN=ABI2 PE=1 SV=1	1	Phospho (STY)	T	178	LPRTTPPTQKPPSPP	Filtered	Filtered	Filtered	25158.1	Filtered	25905
A0A0C4DG21_S177_M1	ABI2	Abl interactor 2	tr|A0A0C4DG21|A0A0C4DG21_HUMAN Abl interactor 2 OS=Homo sapiens OX=9606 GN=ABI2 PE=1 SV=	1	Phospho (STY)	S	177	PPTQKPPSPPMSGKG	44998.5	43542.4	44305.2	8544.94	38057.5	13624.2
A0A7D9NKC8_S183_M1	ABI2	Abl interactor 2	tr|A0A7D9NKC8|A0A7D9NKC8_HUMAN Abl interactor 2 OS=Homo sapiens OX=9606 GN=ABI2 PE=1 SV=1	1	Phospho (STY)	S	183	PPTQKPPSPPMSGKG	44998.5	43542.4	44305.2	8544.94	38057.5	13624.2
E7EP65_S183_M1	ABI2	Abl interactor 2 (Fragment)	tr|E7EP65|E7EP65_HUMAN Abl interactor 2 (Fragment) OS=Homo sapiens OX=9606 GN=ABI2 PE=1 SV=1	1	Phospho (STY)	S	183	PPTQKPPSPPMSGKG	44998.5	43542.4	44305.2	8544.94	38057.5	13624.2
E7EW77_S183_M1	ABI2	Abl interactor 2	tr|E7EW77|E7EW77_HUMAN Abl interactor 2 OS=Homo sapiens OX=9606 GN=ABI2 PE=1 SV=1	1	Phospho (STY)	S	183	PPTQKPPSPPMSGKG	44998.5	43542.4	44305.2	8544.94	38057.5	13624.2
F8WAL6_S183_M1	ABI2	Abl interactor 2	tr|F8WAL6|F8WAL6_HUMAN Abl interactor 2 OS=Homo sapiens OX=9606 GN=ABI2 PE=1 SV=3	1	Phospho (STY)	S	183	PPTQKPPSPPMSGKG	44998.5	43542.4	44305.2	8544.94	38057.5	13624.2
Q9NYB9_S183_M1	ABI2	Abl interactor 2	sp|Q9NYB9|ABI2_HUMAN Abl interactor 2 OS=Homo sapiens OX=9606 GN=ABI2 PE=1 SV=1	1	Phospho (STY)	S	183	PPTQKPPSPPMSGKG	44998.5	43542.4	44305.2	8544.94	38057.5	13624.2
A0A0C4DG21_T358_M1	ABI2	Abl interactor 2	tr|A0A0C4DG21|A0A0C4DG21_HUMAN Abl interactor 2 OS=Homo sapiens OX=9606 GN=ABI2 PE=1 SV=	1	Phospho (STY)	T	358	ASRHTPPTIGGSLPY	1544.47	Filtered	Filtered	Filtered	Filtered	Filtered
A0A7D9NKC8_T364_M1	ABI2	Abl interactor 2	tr|A0A7D9NKC8|A0A7D9NKC8_HUMAN Abl interactor 2 OS=Homo sapiens OX=9606 GN=ABI2 PE=1 SV=1	1	Phospho (STY)	T	364	ASRHTPPTIGGSLPY	1544.47	Filtered	Filtered	Filtered	Filtered	Filtered
E7EP65_T364_M1	ABI2	Abl interactor 2 (Fragment)	tr|E7EP65|E7EP65_HUMAN Abl interactor 2 (Fragment) OS=Homo sapiens OX=9606 GN=ABI2 PE=1 SV=1	1	Phospho (STY)	T	364	ASRHTPPTIGGSLPY	1544.47	Filtered	Filtered	Filtered	Filtered	Filtered
E7EW77_T331_M1	ABI2	Abl interactor 2	tr|E7EW77|E7EW77_HUMAN Abl interactor 2 OS=Homo sapiens OX=9606 GN=ABI2 PE=1 SV=1	1	Phospho (STY)	T	331	ASRHTPPTIGGSLPY	1544.47	Filtered	Filtered	Filtered	Filtered	Filtered
F8WAL6_T364_M1	ABI2	Abl interactor 2	tr|F8WAL6|F8WAL6_HUMAN Abl interactor 2 OS=Homo sapiens OX=9606 GN=ABI2 PE=1 SV=3	1	Phospho (STY)	T	364	ASRHTPPTIGGSLPY	1544.47	Filtered	Filtered	Filtered	Filtered	Filtered
Q9NYB9_T364_M1	ABI2	Abl interactor 2	sp|Q9NYB9|ABI2_HUMAN Abl interactor 2 OS=Homo sapiens OX=9606 GN=ABI2 PE=1 SV=1	1	Phospho (STY)	T	364	ASRHTPPTIGGSLPY	1544.47	Filtered	Filtered	Filtered	Filtered	Filtered
A0A0C4DG21_S362_M1	ABI2	Abl interactor 2	tr|A0A0C4DG21|A0A0C4DG21_HUMAN Abl interactor 2 OS=Homo sapiens OX=9606 GN=ABI2 PE=1 SV=	1	Phospho (STY)	S	362	TPPTIGGSLPYRRPP	Filtered	Filtered	814.398	1453.93	2643.43	2247.31
A0A7D9NKC8_S368_M1	ABI2	Abl interactor 2	tr|A0A7D9NKC8|A0A7D9NKC8_HUMAN Abl interactor 2 OS=Homo sapiens OX=9606 GN=ABI2 PE=1 SV=1	1	Phospho (STY)	S	368	TPPTIGGSLPYRRPP	Filtered	Filtered	814.398	1453.93	2643.43	2247.31
E7EP65_S368_M1	ABI2	Abl interactor 2 (Fragment)	tr|E7EP65|E7EP65_HUMAN Abl interactor 2 (Fragment) OS=Homo sapiens OX=9606 GN=ABI2 PE=1 SV=1	1	Phospho (STY)	S	368	TPPTIGGSLPYRRPP	Filtered	Filtered	814.398	1453.93	2643.43	2247.31
E7EW77_S335_M1	ABI2	Abl interactor 2	tr|E7EW77|E7EW77_HUMAN Abl interactor 2 OS=Homo sapiens OX=9606 GN=ABI2 PE=1 SV=1	1	Phospho (STY)	S	335	TPPTIGGSLPYRRPP	Filtered	Filtered	814.398	1453.93	2643.43	2247.31
F8WAL6_S368_M1	ABI2	Abl interactor 2	tr|F8WAL6|F8WAL6_HUMAN Abl interactor 2 OS=Homo sapiens OX=9606 GN=ABI2 PE=1 SV=3	1	Phospho (STY)	S	368	TPPTIGGSLPYRRPP	Filtered	Filtered	814.398	1453.93	2643.43	2247.31
Q9NYB9_S368_M1	ABI2	Abl interactor 2	sp|Q9NYB9|ABI2_HUMAN Abl interactor 2 OS=Homo sapiens OX=9606 GN=ABI2 PE=1 SV=1	1	Phospho (STY)	S	368	TPPTIGGSLPYRRPP	Filtered	Filtered	814.398	1453.93	2643.43	2247.31
A0A0C4DG21_S221_M1	ABI2	Abl interactor 2	tr|A0A0C4DG21|A0A0C4DG21_HUMAN Abl interactor 2 OS=Homo sapiens OX=9606 GN=ABI2 PE=1 SV=	1	Phospho (STY)	S	221	NMAPSQQSPVRTASV	860.005	Filtered	Filtered	1104.94	Filtered	1247.84
A0A7D9NKC8_S227_M1	ABI2	Abl interactor 2	tr|A0A7D9NKC8|A0A7D9NKC8_HUMAN Abl interactor 2 OS=Homo sapiens OX=9606 GN=ABI2 PE=1 SV=1	1	Phospho (STY)	S	227	NMAPSQQSPVRTASV	860.005	Filtered	Filtered	1104.94	Filtered	1247.84
E7EP65_S227_M1	ABI2	Abl interactor 2 (Fragment)	tr|E7EP65|E7EP65_HUMAN Abl interactor 2 (Fragment) OS=Homo sapiens OX=9606 GN=ABI2 PE=1 SV=1	1	Phospho (STY)	S	227	NMAPSQQSPVRTASV	860.005	Filtered	Filtered	1104.94	Filtered	1247.84
E7EW77_S227_M1	ABI2	Abl interactor 2	tr|E7EW77|E7EW77_HUMAN Abl interactor 2 OS=Homo sapiens OX=9606 GN=ABI2 PE=1 SV=1	1	Phospho (STY)	S	227	NMAPSQQSPVRTASV	860.005	Filtered	Filtered	1104.94	Filtered	1247.84
F8WAL6_S227_M1	ABI2	Abl interactor 2	tr|F8WAL6|F8WAL6_HUMAN Abl interactor 2 OS=Homo sapiens OX=9606 GN=ABI2 PE=1 SV=3	1	Phospho (STY)	S	227	NMAPSQQSPVRTASV	860.005	Filtered	Filtered	1104.94	Filtered	1247.84
Q9NYB9_S227_M1	ABI2	Abl interactor 2	sp|Q9NYB9|ABI2_HUMAN Abl interactor 2 OS=Homo sapiens OX=9606 GN=ABI2 PE=1 SV=1	1	Phospho (STY)	S	227	NMAPSQQSPVRTASV	860.005	Filtered	Filtered	1104.94	Filtered	1247.84
A0A0C4DG33_S1154_M1	PEX1	Peroxisomal ATPase PEX1	tr|A0A0C4DG33|A0A0C4DG33_HUMAN Peroxisomal ATPase PEX1 OS=Homo sapiens OX=9606 GN=PEX1 PE=1 SV=1	1	Phospho (STY)	S	1154	KGRYRSQSGEDESMN	Filtered	509.147	304.46	Filtered	446.236	987.605
B4DER6_S1003_M1	-	cDNA FLJ51800, highly similar to Peroxisome biogenesis factor 1	tr|B4DER6|B4DER6_HUMAN cDNA FLJ51800, highly similar to Peroxisome biogenesis factor 1 OS=Homo sapiens OX=9606 PE=2 SV=1	1	Phospho (STY)	S	1003	KGRYRSQSGEDESMN	Filtered	509.147	304.46	Filtered	446.236	987.605
O43933_S1211_M1	PEX1	Peroxisomal ATPase PEX1	sp|O43933|PEX1_HUMAN Peroxisomal ATPase PEX1 OS=Homo sapiens OX=9606 GN=PEX1 PE=1 SV=1	1	Phospho (STY)	S	1211	KGRYRSQSGEDESMN	Filtered	509.147	304.46	Filtered	446.236	987.605
A0A0C4DG33_S1124_M1	PEX1	Peroxisomal ATPase PEX1	tr|A0A0C4DG33|A0A0C4DG33_HUMAN Peroxisomal ATPase PEX1 OS=Homo sapiens OX=9606 GN=PEX1 PE=1 SV=1	1	Phospho (STY)	S	1124	PPVLRTASQEGCQEL	158.085	Filtered	Filtered	Filtered	Filtered	379.382
B4DER6_S973_M1	-	cDNA FLJ51800, highly similar to Peroxisome biogenesis factor 1	tr|B4DER6|B4DER6_HUMAN cDNA FLJ51800, highly similar to Peroxisome biogenesis factor 1 OS=Homo sapiens OX=9606 PE=2 SV=1	1	Phospho (STY)	S	973	PPVLRTASQEGCQEL	158.085	Filtered	Filtered	Filtered	Filtered	379.382
O43933_S1181_M1	PEX1	Peroxisomal ATPase PEX1	sp|O43933|PEX1_HUMAN Peroxisomal ATPase PEX1 OS=Homo sapiens OX=9606 GN=PEX1 PE=1 SV=1	1	Phospho (STY)	S	1181	PPVLRTASQEGCQEL	158.085	Filtered	Filtered	Filtered	Filtered	379.382
A0A0C4DG33_T1122_M1	PEX1	Peroxisomal ATPase PEX1	tr|A0A0C4DG33|A0A0C4DG33_HUMAN Peroxisomal ATPase PEX1 OS=Homo sapiens OX=9606 GN=PEX1 PE=1 SV=1	1	Phospho (STY)	T	1122	SQPPVLRTASQEGCQ	Filtered	362.351	Filtered	322.204	559.179	Filtered
B4DER6_T971_M1	-	cDNA FLJ51800, highly similar to Peroxisome biogenesis factor 1	tr|B4DER6|B4DER6_HUMAN cDNA FLJ51800, highly similar to Peroxisome biogenesis factor 1 OS=Homo sapiens OX=9606 PE=2 SV=1	1	Phospho (STY)	T	971	SQPPVLRTASQEGCQ	Filtered	362.351	Filtered	322.204	559.179	Filtered
O43933_T1179_M1	PEX1	Peroxisomal ATPase PEX1	sp|O43933|PEX1_HUMAN Peroxisomal ATPase PEX1 OS=Homo sapiens OX=9606 GN=PEX1 PE=1 SV=1	1	Phospho (STY)	T	1179	SQPPVLRTASQEGCQ	Filtered	362.351	Filtered	322.204	559.179	Filtered
A0A0C4DG33_Y1150_M1	PEX1	Peroxisomal ATPase PEX1	tr|A0A0C4DG33|A0A0C4DG33_HUMAN Peroxisomal ATPase PEX1 OS=Homo sapiens OX=9606 GN=PEX1 PE=1 SV=1	1	Phospho (STY)	Y	1150	ISIIKGRYRSQSGED	Filtered	56.3471	Filtered	Filtered	Filtered	Filtered
B4DER6_Y999_M1	-	cDNA FLJ51800, highly similar to Peroxisome biogenesis factor 1	tr|B4DER6|B4DER6_HUMAN cDNA FLJ51800, highly similar to Peroxisome biogenesis factor 1 OS=Homo sapiens OX=9606 PE=2 SV=1	1	Phospho (STY)	Y	999	ISIIKGRYRSQSGED	Filtered	56.3471	Filtered	Filtered	Filtered	Filtered
O43933_Y1207_M1	PEX1	Peroxisomal ATPase PEX1	sp|O43933|PEX1_HUMAN Peroxisomal ATPase PEX1 OS=Homo sapiens OX=9606 GN=PEX1 PE=1 SV=1	1	Phospho (STY)	Y	1207	ISIIKGRYRSQSGED	Filtered	56.3471	Filtered	Filtered	Filtered	Filtered
A0A0C4DG40_T8312_M1	SYNE1	Spectrin repeat containing nuclear envelope protein 1	tr|A0A0C4DG40|A0A0C4DG40_HUMAN Spectrin repeat containing nuclear envelope protein 1 OS=Homo sapiens OX=9606 GN=SYNE1 PE=1 SV=1	1	Phospho (STY)	T	8312	ENIIRSKTPTGPELD	1226.24	1188.06	1231.04	1394.77	Filtered	250.849
Q7RTM4_T7970_M1	SYNE1	Spectrin-like protein of the nuclear envelope and Golgi	tr|Q7RTM4|Q7RTM4_HUMAN Spectrin-like protein of the nuclear envelope and Golgi OS=Homo sapiens OX=9606 GN=SYNE1 PE=2 SV=1	1	Phospho (STY)	T	7970	ENIIRSKTPTGPELD	1226.24	1188.06	1231.04	1394.77	Filtered	250.849
Q8NF91_T8360_M1	SYNE1	Nesprin-1	sp|Q8NF91|SYNE1_HUMAN Nesprin-1 OS=Homo sapiens OX=9606 GN=SYNE1 PE=1 SV=4	1	Phospho (STY)	T	8360	ENIIRSKTPTGPELD	1226.24	1188.06	1231.04	1394.77	Filtered	250.849
A0A0C4DG40_S8152_M1	SYNE1	Spectrin repeat containing nuclear envelope protein 1	tr|A0A0C4DG40|A0A0C4DG40_HUMAN Spectrin repeat containing nuclear envelope protein 1 OS=Homo sapiens OX=9606 GN=SYNE1 PE=1 SV=1	1	Phospho (STY)	S	8152	PDDEHDLSDRELELE	202.816	420.9	331.349	433.74	767.308	460.267
Q7RTM4_S7833_M1	SYNE1	Spectrin-like protein of the nuclear envelope and Golgi	tr|Q7RTM4|Q7RTM4_HUMAN Spectrin-like protein of the nuclear envelope and Golgi OS=Homo sapiens OX=9606 GN=SYNE1 PE=2 SV=1	1	Phospho (STY)	S	7833	PDDEHDLSDRELELE	202.816	420.9	331.349	433.74	767.308	460.267
Q8NF91_S8223_M1	SYNE1	Nesprin-1	sp|Q8NF91|SYNE1_HUMAN Nesprin-1 OS=Homo sapiens OX=9606 GN=SYNE1 PE=1 SV=4	1	Phospho (STY)	S	8223	PDDEHDLSDRELELE	202.816	420.9	331.349	433.74	767.308	460.267
A0A0C4DG76_S1152_M1	HEPH	Hephaestin	tr|A0A0C4DG76|A0A0C4DG76_HUMAN Hephaestin OS=Homo sapiens OX=9606 GN=HEPH PE=1 SV=1	1	Phospho (STY)	S	1152	RRSILDDSFKLLSFK	4286.45	3233.8	4373.57	5884.18	2820.71	4020.43
Q5JZ08_S1079_M1	HEPH	Hephaestin	tr|Q5JZ08|Q5JZ08_HUMAN Hephaestin OS=Homo sapiens OX=9606 GN=HEPH PE=1 SV=2	1	Phospho (STY)	S	1079	RRSILDDSFKLLSFK	4286.45	3233.8	4373.57	5884.18	2820.71	4020.43
Q9BQS7_S1150_M1	HEPH	Hephaestin	sp|Q9BQS7|HEPH_HUMAN Hephaestin OS=Homo sapiens OX=9606 GN=HEPH PE=1 SV=3	1	Phospho (STY)	S	1150	RRSILDDSFKLLSFK	4286.45	3233.8	4373.57	5884.18	2820.71	4020.43
A0A0C4DG76_S1147_M1	HEPH	Hephaestin	tr|A0A0C4DG76|A0A0C4DG76_HUMAN Hephaestin OS=Homo sapiens OX=9606 GN=HEPH PE=1 SV=1	1	Phospho (STY)	S	1147	KLRRNRRSILDDSFK	3039.54	2682.77	3363.83	4387.07	2614.63	2667.99
Q5JZ08_S1074_M1	HEPH	Hephaestin	tr|Q5JZ08|Q5JZ08_HUMAN Hephaestin OS=Homo sapiens OX=9606 GN=HEPH PE=1 SV=2	1	Phospho (STY)	S	1074	KLRRNRRSILDDSFK	3039.54	2682.77	3363.83	4387.07	2614.63	2667.99
Q9BQS7_S1145_M1	HEPH	Hephaestin	sp|Q9BQS7|HEPH_HUMAN Hephaestin OS=Homo sapiens OX=9606 GN=HEPH PE=1 SV=3	1	Phospho (STY)	S	1145	KLRRNRRSILDDSFK	3039.54	2682.77	3363.83	4387.07	2614.63	2667.99
A0A0C4DG88_S293_M1	POU2F1	POU domain protein (Fragment)	tr|A0A0C4DG88|A0A0C4DG88_HUMAN POU domain protein (Fragment) OS=Homo sapiens OX=9606 GN=POU2F1 PE=1 SV=1	1	Phospho (STY)	S	293	RRRKKRTSIETNIRV	Filtered	Filtered	Filtered	Filtered	175.926	131.182
A0A0P0GE07_S385_M1	POU2F1	POU domain protein	tr|A0A0P0GE07|A0A0P0GE07_HUMAN POU domain protein OS=Homo sapiens OX=9606 GN=POU2F1 PE=2 SV=1	1	Phospho (STY)	S	385	RRRKKRTSIETNIRV	Filtered	Filtered	Filtered	Filtered	175.926	131.182
A0A345S7Y2_S397_M1	POU2F1	POU domain protein	tr|A0A345S7Y2|A0A345S7Y2_HUMAN POU domain protein OS=Homo sapiens OX=9606 GN=POU2F1 PE=2 SV=1	1	Phospho (STY)	S	397	RRRKKRTSIETNIRV	Filtered	Filtered	Filtered	Filtered	175.926	131.182
A0A8A2IE78_S383_M1	POU2F1	POU domain protein	tr|A0A8A2IE78|A0A8A2IE78_HUMAN POU domain protein OS=Homo sapiens OX=9606 GN=POU2F1 PE=3 SV=1	1	Phospho (STY)	S	383	RRRKKRTSIETNIRV	Filtered	Filtered	Filtered	Filtered	175.926	131.182
B3KRE9_S383_M1	-	POU domain protein	tr|B3KRE9|B3KRE9_HUMAN POU domain protein OS=Homo sapiens OX=9606 PE=2 SV=1	1	Phospho (STY)	S	383	RRRKKRTSIETNIRV	Filtered	Filtered	Filtered	Filtered	175.926	131.182
P14859_S385_M1	POU2F1	POU domain, class 2, transcription factor 1	sp|P14859|PO2F1_HUMAN POU domain, class 2, transcription factor 1 OS=Homo sapiens OX=9606 GN=POU2F1 PE=1 SV=2	1	Phospho (STY)	S	385	RRRKKRTSIETNIRV	Filtered	Filtered	Filtered	Filtered	175.926	131.182
A0A0C4DG89_S199_M1	DDX46	RNA helicase	tr|A0A0C4DG89|A0A0C4DG89_HUMAN RNA helicase OS=Homo sapiens OX=9606 GN=DDX46 PE=1 SV=1	1	Phospho (STY)	S	199	MKQGKKWSLEDDDDD	506.877	621.987	628.426	682.271	429.583	Filtered
A8K6X3_S199_M1	-	RNA helicase	tr|A8K6X3|A8K6X3_HUMAN RNA helicase OS=Homo sapiens OX=9606 PE=2 SV=1	1	Phospho (STY)	S	199	MKQGKKWSLEDDDDD	506.877	621.987	628.426	682.271	429.583	Filtered
A0A0C4DGA2_S71_M1	ECI2	Enoyl-CoA delta isomerase 2	tr|A0A0C4DGA2|A0A0C4DGA2_HUMAN Enoyl-CoA delta isomerase 2 OS=Homo sapiens OX=9606 GN=ECI2 PE=1 SV=1	1	Phospho (STY)	S	71	DAWNALGSLPKEAAR	90.8336	40.9295	30.6794	Filtered	Filtered	Filtered
O75521_S101_M1	ECI2	Enoyl-CoA delta isomerase 2	sp|O75521|ECI2_HUMAN Enoyl-CoA delta isomerase 2 OS=Homo sapiens OX=9606 GN=ECI2 PE=1 SV=4	1	Phospho (STY)	S	101	DAWNALGSLPKEAAR	90.8336	40.9295	30.6794	Filtered	Filtered	Filtered
Q53GC8_S71_M1	-	Peroxisomal D3,D2-enoyl-CoA isomerase isoform 1 variant (Fragment)	tr|Q53GC8|Q53GC8_HUMAN Peroxisomal D3,D2-enoyl-CoA isomerase isoform 1 variant (Fragment) OS=Homo sapiens OX=9606 PE=2 SV=1	1	Phospho (STY)	S	71	DAWNALGSLPKEAAR	90.8336	40.9295	30.6794	Filtered	Filtered	Filtered
Q53HG3_S71_M1	-	Peroxisomal D3,D2-enoyl-CoA isomerase isoform 1 variant (Fragment)	tr|Q53HG3|Q53HG3_HUMAN Peroxisomal D3,D2-enoyl-CoA isomerase isoform 1 variant (Fragment) OS=Homo sapiens OX=9606 PE=2 SV=1	1	Phospho (STY)	S	71	DAWNALGSLPKEAAR	90.8336	40.9295	30.6794	Filtered	Filtered	Filtered
A0A0C4DGA6_Y394_M1	HLTF	Helicase like transcription factor	tr|A0A0C4DGA6|A0A0C4DGA6_HUMAN Helicase like transcription factor OS=Homo sapiens OX=9606 GN=HLTF PE=1 SV=1	1	Phospho (STY)	Y	394	RRKTAVQYIESSDSE	Filtered	1320.93	Filtered	Filtered	1155.79	996.737
A8K5B6_Y394_M1	-	cDNA FLJ76830, highly similar to Homo sapiens SWI/SNF related, matrix associated, actin dependent regulator of chromatin, subfamily a, member 3 (SMARCA3), transcript variant 1, mRNA	tr|A8K5B6|A8K5B6_HUMAN cDNA FLJ76830, highly similar to Homo sapiens SWI/SNF related, matrix associated, actin dependent regulator of chromatin, subfamily a, member 3 (SMARCA3), transcript variant 1, mRNA OS=Homo sapiens OX=9606 PE=2 SV=1	1	Phospho (STY)	Y	394	RRKTAVQYIESSDSE	Filtered	1320.93	Filtered	Filtered	1155.79	996.737
Q14527_Y394_M1	HLTF	Helicase-like transcription factor	sp|Q14527|HLTF_HUMAN Helicase-like transcription factor OS=Homo sapiens OX=9606 GN=HLTF PE=1 SV=	1	Phospho (STY)	Y	394	RRKTAVQYIESSDSE	Filtered	1320.93	Filtered	Filtered	1155.79	996.737
Q59GQ7_Y394_M1	-	SWI/SNF-related matrix-associated actin-dependent regulator of chromatin a3 variant (Fragment)	tr|Q59GQ7|Q59GQ7_HUMAN SWI/SNF-related matrix-associated actin-dependent regulator of chromatin a3 variant (Fragment) OS=Homo sapiens OX=9606 PE=2 SV=1	1	Phospho (STY)	Y	394	RRKTAVQYIESSDSE	Filtered	1320.93	Filtered	Filtered	1155.79	996.737
A0A0C4DGA6_S400_M1	HLTF	Helicase like transcription factor	tr|A0A0C4DGA6|A0A0C4DGA6_HUMAN Helicase like transcription factor OS=Homo sapiens OX=9606 GN=HLTF PE=1 SV=1	1	Phospho (STY)	S	400	QYIESSDSEEIETSE	1030.87	Filtered	Filtered	1364.49	823.277	Filtered
A8K5B6_S400_M1	-	cDNA FLJ76830, highly similar to Homo sapiens SWI/SNF related, matrix associated, actin dependent regulator of chromatin, subfamily a, member 3 (SMARCA3), transcript variant 1, mRNA	tr|A8K5B6|A8K5B6_HUMAN cDNA FLJ76830, highly similar to Homo sapiens SWI/SNF related, matrix associated, actin dependent regulator of chromatin, subfamily a, member 3 (SMARCA3), transcript variant 1, mRNA OS=Homo sapiens OX=9606 PE=2 SV=1	1	Phospho (STY)	S	400	QYIESSDSEEIETSE	1030.87	Filtered	Filtered	1364.49	823.277	Filtered
Q14527_S400_M1	HLTF	Helicase-like transcription factor	sp|Q14527|HLTF_HUMAN Helicase-like transcription factor OS=Homo sapiens OX=9606 GN=HLTF PE=1 SV=	1	Phospho (STY)	S	400	QYIESSDSEEIETSE	1030.87	Filtered	Filtered	1364.49	823.277	Filtered
Q59GQ7_S400_M1	-	SWI/SNF-related matrix-associated actin-dependent regulator of chromatin a3 variant (Fragment)	tr|Q59GQ7|Q59GQ7_HUMAN SWI/SNF-related matrix-associated actin-dependent regulator of chromatin a3 variant (Fragment) OS=Homo sapiens OX=9606 PE=2 SV=1	1	Phospho (STY)	S	400	QYIESSDSEEIETSE	1030.87	Filtered	Filtered	1364.49	823.277	Filtered
A0A0C4DGA7_S282_M1	ABLIM3	Actin binding LIM protein family member 3	tr|A0A0C4DGA7|A0A0C4DGA7_HUMAN Actin binding LIM protein family member 3 OS=Homo sapiens OX=9606 GN=ABLIM3 PE=1 SV=1	1	Phospho (STY)	S	282	RTSETSISPPGSSIG	955.964	777.853	Filtered	843.049	1078.64	281.826
O94929_S282_M1	ABLIM3	Actin-binding LIM protein 3	sp|O94929|ABLM3_HUMAN Actin-binding LIM protein 3 OS=Homo sapiens OX=9606 GN=ABLIM3 PE=1 SV=3	1	Phospho (STY)	S	282	RTSETSISPPGSSIG	955.964	777.853	Filtered	843.049	1078.64	281.826
A0A0C4DGA7_S286_M1	ABLIM3	Actin binding LIM protein family member 3	tr|A0A0C4DGA7|A0A0C4DGA7_HUMAN Actin binding LIM protein family member 3 OS=Homo sapiens OX=9606 GN=ABLIM3 PE=1 SV=1	1	Phospho (STY)	S	286	TSISPPGSSIGSPNR	Filtered	Filtered	Filtered	73.3372	Filtered	Filtered
O94929_S286_M1	ABLIM3	Actin-binding LIM protein 3	sp|O94929|ABLM3_HUMAN Actin-binding LIM protein 3 OS=Homo sapiens OX=9606 GN=ABLIM3 PE=1 SV=3	1	Phospho (STY)	S	286	TSISPPGSSIGSPNR	Filtered	Filtered	Filtered	73.3372	Filtered	Filtered
A0A0C4DGA7_S287_M1	ABLIM3	Actin binding LIM protein family member 3	tr|A0A0C4DGA7|A0A0C4DGA7_HUMAN Actin binding LIM protein family member 3 OS=Homo sapiens OX=9606 GN=ABLIM3 PE=1 SV=1	1	Phospho (STY)	S	287	SISPPGSSIGSPNRV	Filtered	Filtered	Filtered	Filtered	234.924	Filtered
O94929_S287_M1	ABLIM3	Actin-binding LIM protein 3	sp|O94929|ABLM3_HUMAN Actin-binding LIM protein 3 OS=Homo sapiens OX=9606 GN=ABLIM3 PE=1 SV=3	1	Phospho (STY)	S	287	SISPPGSSIGSPNRV	Filtered	Filtered	Filtered	Filtered	234.924	Filtered
A0A0C4DGA7_S373_M1	ABLIM3	Actin binding LIM protein family member 3	tr|A0A0C4DGA7|A0A0C4DGA7_HUMAN Actin binding LIM protein family member 3 OS=Homo sapiens OX=9606 GN=ABLIM3 PE=1 SV=1	1	Phospho (STY)	S	373	LRQRRASSPGYIDSP	1438.06	Filtered	1015.83	1236.28	Filtered	Filtered
O94929_S373_M1	ABLIM3	Actin-binding LIM protein 3	sp|O94929|ABLM3_HUMAN Actin-binding LIM protein 3 OS=Homo sapiens OX=9606 GN=ABLIM3 PE=1 SV=3	1	Phospho (STY)	S	373	LRQRRASSPGYIDSP	1438.06	Filtered	1015.83	1236.28	Filtered	Filtered
A0A0C4DGE4_S61_M1	STX3	Syntaxin 3 (Fragment)	tr|A0A0C4DGE4|A0A0C4DGE4_HUMAN Syntaxin 3 (Fragment) OS=Homo sapiens OX=9606 GN=STX3 PE=1 SV=1	1	Phospho (STY)	S	61	IEEDEVRSSADLRIR	Filtered	66.6801	Filtered	Filtered	Filtered	Filtered
A0A0J9YW33_S109_M1	STX3	Syntaxin 3	tr|A0A0J9YW33|A0A0J9YW33_HUMAN Syntaxin 3 OS=Homo sapiens OX=9606 GN=STX3 PE=1 SV=1	1	Phospho (STY)	S	109	IEEDEVRSSADLRIR	Filtered	66.6801	Filtered	Filtered	Filtered	Filtered
A0A286YF28_S78_M1	STX3	Syntaxin 3	tr|A0A286YF28|A0A286YF28_HUMAN Syntaxin 3 OS=Homo sapiens OX=9606 GN=STX3 PE=1 SV=1	1	Phospho (STY)	S	78	IEEDEVRSSADLRIR	Filtered	66.6801	Filtered	Filtered	Filtered	Filtered
Q13277_S109_M1	STX3	Syntaxin-3	sp|Q13277|STX3_HUMAN Syntaxin-3 OS=Homo sapiens OX=9606 GN=STX3 PE=1 SV=	1	Phospho (STY)	S	109	IEEDEVRSSADLRIR	Filtered	66.6801	Filtered	Filtered	Filtered	Filtered
Q7Z338_S78_M1	DKFZp686L1857	Uncharacterized protein DKFZp686L1857	tr|Q7Z338|Q7Z338_HUMAN Uncharacterized protein DKFZp686L1857 OS=Homo sapiens OX=9606 GN=DKFZp686L1857 PE=2 SV=1	1	Phospho (STY)	S	78	IEEDEVRSSADLRIR	Filtered	66.6801	Filtered	Filtered	Filtered	Filtered
A0A0C4DGG1_T324_M1	PACSIN3	Protein kinase C and casein kinase substrate in neurons 3 (Fragment)	tr|A0A0C4DGG1|A0A0C4DGG1_HUMAN Protein kinase C and casein kinase substrate in neurons 3 (Fragment) OS=Homo sapiens OX=9606 GN=PACSIN3 PE=1 SV=	1	Phospho (STY)	T	324	GRSPDEVTLTSIVPT	Filtered	Filtered	Filtered	4003.84	Filtered	Filtered
B4DUI2_T324_M1	-	cDNA FLJ61415, highly similar to Protein kinase C and casein kinase substratein neurons protein 3	tr|B4DUI2|B4DUI2_HUMAN cDNA FLJ61415, highly similar to Protein kinase C and casein kinase substratein neurons protein 3 OS=Homo sapiens OX=9606 PE=2 SV=1	1	Phospho (STY)	T	324	GRSPDEVTLTSIVPT	Filtered	Filtered	Filtered	4003.84	Filtered	Filtered
Q9UKS6_T324_M1	PACSIN3	Protein kinase C and casein kinase substrate in neurons protein 3	sp|Q9UKS6|PACN3_HUMAN Protein kinase C and casein kinase substrate in neurons protein 3 OS=Homo sapiens OX=9606 GN=PACSIN3 PE=1 SV=2	1	Phospho (STY)	T	324	GRSPDEVTLTSIVPT	Filtered	Filtered	Filtered	4003.84	Filtered	Filtered
A0A0C4DGG1_S319_M1	PACSIN3	Protein kinase C and casein kinase substrate in neurons 3 (Fragment)	tr|A0A0C4DGG1|A0A0C4DGG1_HUMAN Protein kinase C and casein kinase substrate in neurons 3 (Fragment) OS=Homo sapiens OX=9606 GN=PACSIN3 PE=1 SV=	1	Phospho (STY)	S	319	RKEKGGRSPDEVTLT	3460.51	2850.21	3396.65	906.251	2119.31	2552.81
B4DUI2_S319_M1	-	cDNA FLJ61415, highly similar to Protein kinase C and casein kinase substratein neurons protein 3	tr|B4DUI2|B4DUI2_HUMAN cDNA FLJ61415, highly similar to Protein kinase C and casein kinase substratein neurons protein 3 OS=Homo sapiens OX=9606 PE=2 SV=1	1	Phospho (STY)	S	319	RKEKGGRSPDEVTLT	3460.51	2850.21	3396.65	906.251	2119.31	2552.81
Q9UKS6_S319_M1	PACSIN3	Protein kinase C and casein kinase substrate in neurons protein 3	sp|Q9UKS6|PACN3_HUMAN Protein kinase C and casein kinase substrate in neurons protein 3 OS=Homo sapiens OX=9606 GN=PACSIN3 PE=1 SV=2	1	Phospho (STY)	S	319	RKEKGGRSPDEVTLT	3460.51	2850.21	3396.65	906.251	2119.31	2552.81
A0A0C4DGG1_S383_M1	PACSIN3	Protein kinase C and casein kinase substrate in neurons 3 (Fragment)	tr|A0A0C4DGG1|A0A0C4DGG1_HUMAN Protein kinase C and casein kinase substrate in neurons 3 (Fragment) OS=Homo sapiens OX=9606 GN=PACSIN3 PE=1 SV=	1	Phospho (STY)	S	383	GQEADELSFRAGEEL	522.316	855.788	619.724	978.846	201.838	1037.63
B4DUI2_S383_M1	-	cDNA FLJ61415, highly similar to Protein kinase C and casein kinase substratein neurons protein 3	tr|B4DUI2|B4DUI2_HUMAN cDNA FLJ61415, highly similar to Protein kinase C and casein kinase substratein neurons protein 3 OS=Homo sapiens OX=9606 PE=2 SV=1	1	Phospho (STY)	S	383	GQEADELSFRAGEEL	522.316	855.788	619.724	978.846	201.838	1037.63
Q9UKS6_S383_M1	PACSIN3	Protein kinase C and casein kinase substrate in neurons protein 3	sp|Q9UKS6|PACN3_HUMAN Protein kinase C and casein kinase substrate in neurons protein 3 OS=Homo sapiens OX=9606 GN=PACSIN3 PE=1 SV=2	1	Phospho (STY)	S	383	GQEADELSFRAGEEL	522.316	855.788	619.724	978.846	201.838	1037.63
A0A0C4DGG1_S276_M1	PACSIN3	Protein kinase C and casein kinase substrate in neurons 3 (Fragment)	tr|A0A0C4DGG1|A0A0C4DGG1_HUMAN Protein kinase C and casein kinase substrate in neurons 3 (Fragment) OS=Homo sapiens OX=9606 GN=PACSIN3 PE=1 SV=	1	Phospho (STY)	S	276	HQGIEAASDEEDLRW	1486.42	1798.66	1129.17	1222.79	1277.06	1580.77
B4DUI2_S276_M1	-	cDNA FLJ61415, highly similar to Protein kinase C and casein kinase substratein neurons protein 3	tr|B4DUI2|B4DUI2_HUMAN cDNA FLJ61415, highly similar to Protein kinase C and casein kinase substratein neurons protein 3 OS=Homo sapiens OX=9606 PE=2 SV=1	1	Phospho (STY)	S	276	HQGIEAASDEEDLRW	1486.42	1798.66	1129.17	1222.79	1277.06	1580.77
Q9UKS6_S276_M1	PACSIN3	Protein kinase C and casein kinase substrate in neurons protein 3	sp|Q9UKS6|PACN3_HUMAN Protein kinase C and casein kinase substrate in neurons protein 3 OS=Homo sapiens OX=9606 GN=PACSIN3 PE=1 SV=2	1	Phospho (STY)	S	276	HQGIEAASDEEDLRW	1486.42	1798.66	1129.17	1222.79	1277.06	1580.77
A0A0C4DGH0_S379_M1	CD276	CD276 molecule	tr|A0A0C4DGH0|A0A0C4DGH0_HUMAN CD276 molecule OS=Homo sapiens OX=9606 GN=CD276 PE=1 SV=1	1	Phospho (STY)	S	379	QPLKHSDSKEDDGQE	3683.79	4330.42	3730.53	4249.08	4217.5	3772.46
B4DK26_S471_M1	-	cDNA FLJ61301, highly similar to CD276 antigen	tr|B4DK26|B4DK26_HUMAN cDNA FLJ61301, highly similar to CD276 antigen OS=Homo sapiens OX=9606 PE=2 SV=1	1	Phospho (STY)	S	471	QPLKHSDSKEDDGQE	3683.79	4330.42	3730.53	4249.08	4217.5	3772.46
Q5ZPR3_S525_M1	CD276	CD276 antigen	sp|Q5ZPR3|CD276_HUMAN CD276 antigen OS=Homo sapiens OX=9606 GN=CD276 PE=1 SV=1	1	Phospho (STY)	S	525	QPLKHSDSKEDDGQE	3683.79	4330.42	3730.53	4249.08	4217.5	3772.46
A0A0C4DGH3_T224_M1	NUMBL	Numb-like protein	tr|A0A0C4DGH3|A0A0C4DGH3_HUMAN Numb-like protein OS=Homo sapiens OX=9606 GN=NUMBL PE=1 SV=1	1	Phospho (STY)	T	224	QPGHVSPTPATTSPG	Filtered	Filtered	2096.17	Filtered	Filtered	Filtered
A8K033_T265_M1	NUMBL	Numb homolog (Drosophila)-like	tr|A8K033|A8K033_HUMAN Numb homolog (Drosophila)-like OS=Homo sapiens OX=9606 GN=NUMBL PE=2 SV=1	1	Phospho (STY)	T	265	QPGHVSPTPATTSPG	Filtered	Filtered	2096.17	Filtered	Filtered	Filtered
B7Z5W0_T224_M1	-	cDNA FLJ53174, highly similar to Numb-like protein	tr|B7Z5W0|B7Z5W0_HUMAN cDNA FLJ53174, highly similar to Numb-like protein OS=Homo sapiens OX=9606 PE=1 SV=1	1	Phospho (STY)	T	224	QPGHVSPTPATTSPG	Filtered	Filtered	2096.17	Filtered	Filtered	Filtered
Q9Y6R0_T265_M1	NUMBL	Numb-like protein	sp|Q9Y6R0|NUMBL_HUMAN Numb-like protein OS=Homo sapiens OX=9606 GN=NUMBL PE=1 SV=1	1	Phospho (STY)	T	265	QPGHVSPTPATTSPG	Filtered	Filtered	2096.17	Filtered	Filtered	Filtered
A0A0C4DGH3_S222_M1	NUMBL	Numb-like protein	tr|A0A0C4DGH3|A0A0C4DGH3_HUMAN Numb-like protein OS=Homo sapiens OX=9606 GN=NUMBL PE=1 SV=1	1	Phospho (STY)	S	222	PAQPGHVSPTPATTS	3364.25	2992.3	Filtered	2422.47	2604.64	2638.83
A8K033_S263_M1	NUMBL	Numb homolog (Drosophila)-like	tr|A8K033|A8K033_HUMAN Numb homolog (Drosophila)-like OS=Homo sapiens OX=9606 GN=NUMBL PE=2 SV=1	1	Phospho (STY)	S	263	PAQPGHVSPTPATTS	3364.25	2992.3	Filtered	2422.47	2604.64	2638.83
B7Z5W0_S222_M1	-	cDNA FLJ53174, highly similar to Numb-like protein	tr|B7Z5W0|B7Z5W0_HUMAN cDNA FLJ53174, highly similar to Numb-like protein OS=Homo sapiens OX=9606 PE=1 SV=1	1	Phospho (STY)	S	222	PAQPGHVSPTPATTS	3364.25	2992.3	Filtered	2422.47	2604.64	2638.83
Q9Y6R0_S263_M1	NUMBL	Numb-like protein	sp|Q9Y6R0|NUMBL_HUMAN Numb-like protein OS=Homo sapiens OX=9606 GN=NUMBL PE=1 SV=1	1	Phospho (STY)	S	263	PAQPGHVSPTPATTS	3364.25	2992.3	Filtered	2422.47	2604.64	2638.83
A0A0C4DGM2_S152_M1	ZSCAN29	Zinc finger and SCAN domain containing 29	tr|A0A0C4DGM2|A0A0C4DGM2_HUMAN Zinc finger and SCAN domain containing 29 OS=Homo sapiens OX=9606 GN=ZSCAN29 PE=1 SV=1	1	Phospho (STY)	S	152	PKKERARSPDLGPQE	4032.31	3481.31	3350.41	3413.84	2918.94	3320.2
C9K0J8_S152_M1	ZSCAN29	Zinc finger and SCAN domain containing 29	tr|C9K0J8|C9K0J8_HUMAN Zinc finger and SCAN domain containing 29 OS=Homo sapiens OX=9606 GN=ZSCAN29 PE=1 SV=1	1	Phospho (STY)	S	152	PKKERARSPDLGPQE	4032.31	3481.31	3350.41	3413.84	2918.94	3320.2
H3BMU4_S74_M1	ZSCAN29	Zinc finger and SCAN domain containing 29 (Fragment)	tr|H3BMU4|H3BMU4_HUMAN Zinc finger and SCAN domain containing 29 (Fragment) OS=Homo sapiens OX=9606 GN=ZSCAN29 PE=1 SV=1	1	Phospho (STY)	S	74	PKKERARSPDLGPQE	4032.31	3481.31	3350.41	3413.84	2918.94	3320.2
H3BUW4_S153_M1	ZSCAN29	Zinc finger and SCAN domain containing 29	tr|H3BUW4|H3BUW4_HUMAN Zinc finger and SCAN domain containing 29 OS=Homo sapiens OX=9606 GN=ZSCAN29 PE=1 SV=1	1	Phospho (STY)	S	153	PKKERARSPDLGPQE	4032.31	3481.31	3350.41	3413.84	2918.94	3320.2
Q8IWY8_S153_M1	ZSCAN29	Zinc finger and SCAN domain-containing protein 29	sp|Q8IWY8|ZSC29_HUMAN Zinc finger and SCAN domain-containing protein 29 OS=Homo sapiens OX=9606 GN=ZSCAN29 PE=1 SV=2	1	Phospho (STY)	S	153	PKKERARSPDLGPQE	4032.31	3481.31	3350.41	3413.84	2918.94	3320.2
A0A0C4DGN6_S371_M1	GIT1	GIT ArfGAP 1	tr|A0A0C4DGN6|A0A0C4DGN6_HUMAN GIT ArfGAP 1 OS=Homo sapiens OX=9606 GN=GIT1 PE=1 SV=1	1	Phospho (STY)	S	371	QQGKSLSSPTDNLEL	3088	3010.44	3351.83	2950.74	2435.51	3230.94
J3QRU8_S362_M1	GIT1	GIT ArfGAP 1	tr|J3QRU8|J3QRU8_HUMAN GIT ArfGAP 1 OS=Homo sapiens OX=9606 GN=GIT1 PE=1 SV=1	1	Phospho (STY)	S	362	QQGKSLSSPTDNLEL	3088	3010.44	3351.83	2950.74	2435.51	3230.94
Q59FC3_S375_M1	-	G protein-coupled receptor kinase interactor 1 variant (Fragment)	tr|Q59FC3|Q59FC3_HUMAN G protein-coupled receptor kinase interactor 1 variant (Fragment) OS=Homo sapiens OX=9606 PE=2 SV=1	1	Phospho (STY)	S	375	QQGKSLSSPTDNLEL	3088	3010.44	3351.83	2950.74	2435.51	3230.94
Q9Y2X7_S362_M1	GIT1	ARF GTPase-activating protein GIT1	sp|Q9Y2X7|GIT1_HUMAN ARF GTPase-activating protein GIT1 OS=Homo sapiens OX=9606 GN=GIT1 PE=1 SV=	1	Phospho (STY)	S	362	QQGKSLSSPTDNLEL	3088	3010.44	3351.83	2950.74	2435.51	3230.94
A0A0C4DGN6_S582_M1	GIT1	GIT ArfGAP 1	tr|A0A0C4DGN6|A0A0C4DGN6_HUMAN GIT ArfGAP 1 OS=Homo sapiens OX=9606 GN=GIT1 PE=1 SV=1	1	Phospho (STY)	S	582	RHGSGADSDYENTQS	Filtered	Filtered	Filtered	Filtered	Filtered	951.211
J3QRU8_S596_M1	GIT1	GIT ArfGAP 1	tr|J3QRU8|J3QRU8_HUMAN GIT ArfGAP 1 OS=Homo sapiens OX=9606 GN=GIT1 PE=1 SV=1	1	Phospho (STY)	S	596	RHGSGADSDYENTQS	Filtered	Filtered	Filtered	Filtered	Filtered	951.211
Q59FC3_S609_M1	-	G protein-coupled receptor kinase interactor 1 variant (Fragment)	tr|Q59FC3|Q59FC3_HUMAN G protein-coupled receptor kinase interactor 1 variant (Fragment) OS=Homo sapiens OX=9606 PE=2 SV=1	1	Phospho (STY)	S	609	RHGSGADSDYENTQS	Filtered	Filtered	Filtered	Filtered	Filtered	951.211
Q9Y2X7_S596_M1	GIT1	ARF GTPase-activating protein GIT1	sp|Q9Y2X7|GIT1_HUMAN ARF GTPase-activating protein GIT1 OS=Homo sapiens OX=9606 GN=GIT1 PE=1 SV=	1	Phospho (STY)	S	596	RHGSGADSDYENTQS	Filtered	Filtered	Filtered	Filtered	Filtered	951.211
A0A0C4DGN6_S578_M1	GIT1	GIT ArfGAP 1	tr|A0A0C4DGN6|A0A0C4DGN6_HUMAN GIT ArfGAP 1 OS=Homo sapiens OX=9606 GN=GIT1 PE=1 SV=1	1	Phospho (STY)	S	578	SKLSRHGSGADSDYE	964.453	Filtered	923.245	832.471	Filtered	Filtered
J3QRU8_S592_M1	GIT1	GIT ArfGAP 1	tr|J3QRU8|J3QRU8_HUMAN GIT ArfGAP 1 OS=Homo sapiens OX=9606 GN=GIT1 PE=1 SV=1	1	Phospho (STY)	S	592	SKLSRHGSGADSDYE	964.453	Filtered	923.245	832.471	Filtered	Filtered
Q59FC3_S605_M1	-	G protein-coupled receptor kinase interactor 1 variant (Fragment)	tr|Q59FC3|Q59FC3_HUMAN G protein-coupled receptor kinase interactor 1 variant (Fragment) OS=Homo sapiens OX=9606 PE=2 SV=1	1	Phospho (STY)	S	605	SKLSRHGSGADSDYE	964.453	Filtered	923.245	832.471	Filtered	Filtered
Q9Y2X7_S592_M1	GIT1	ARF GTPase-activating protein GIT1	sp|Q9Y2X7|GIT1_HUMAN ARF GTPase-activating protein GIT1 OS=Homo sapiens OX=9606 GN=GIT1 PE=1 SV=	1	Phospho (STY)	S	592	SKLSRHGSGADSDYE	964.453	Filtered	923.245	832.471	Filtered	Filtered
A0A0C4DH16_S9_M1	BET1L	Bet1 golgi vesicular membrane trafficking protein like	tr|A0A0C4DH16|A0A0C4DH16_HUMAN Bet1 golgi vesicular membrane trafficking protein like OS=Homo sapiens OX=9606 GN=BET1L PE=1 SV=	1	Phospho (STY)	S	9	ADWARAQSPGAVEEI	1123	849.297	1034.88	1864.51	1326.03	1112.35
B8ZZS0_S9_M1	BET1L	Bet1 golgi vesicular membrane trafficking protein like	tr|B8ZZS0|B8ZZS0_HUMAN Bet1 golgi vesicular membrane trafficking protein like OS=Homo sapiens OX=9606 GN=BET1L PE=1 SV=1	1	Phospho (STY)	S	9	ADWARAQSPGAVEEI	1123	849.297	1034.88	1864.51	1326.03	1112.35
E9PHY4_S9_M1	BET1L	Bet1 golgi vesicular membrane trafficking protein like	tr|E9PHY4|E9PHY4_HUMAN Bet1 golgi vesicular membrane trafficking protein like OS=Homo sapiens OX=9606 GN=BET1L PE=1 SV=1	1	Phospho (STY)	S	9	ADWARAQSPGAVEEI	1123	849.297	1034.88	1864.51	1326.03	1112.35
H7BXT7_S9_M1	BET1L	BET1-like protein	tr|H7BXT7|H7BXT7_HUMAN BET1-like protein OS=Homo sapiens OX=9606 GN=BET1L PE=1 SV=1	1	Phospho (STY)	S	9	ADWARAQSPGAVEEI	1123	849.297	1034.88	1864.51	1326.03	1112.35
Q9NYM9_S9_M1	BET1L	BET1-like protein	sp|Q9NYM9|BET1L_HUMAN BET1-like protein OS=Homo sapiens OX=9606 GN=BET1L PE=1 SV=1	1	Phospho (STY)	S	9	ADWARAQSPGAVEEI	1123	849.297	1034.88	1864.51	1326.03	1112.35
A0A0C4DH22_S441_M1	EPB41L1	Erythrocyte membrane protein band 4.1 like 1	tr|A0A0C4DH22|A0A0C4DH22_HUMAN Erythrocyte membrane protein band 4.1 like 1 OS=Homo sapiens OX=9606 GN=EPB41L1 PE=1 SV=1	1	Phospho (STY)	S	441	AEFSRPASVSENHDA	341.36	1886.01	119.449	449.12	3979.86	4905.68
A0A1B0GTW6_S441_M1	EPB41L1	Erythrocyte membrane protein band 4.1 like 1	tr|A0A1B0GTW6|A0A1B0GTW6_HUMAN Erythrocyte membrane protein band 4.1 like 1 OS=Homo sapiens OX=9606 GN=EPB41L1 PE=1 SV=2	1	Phospho (STY)	S	441	AEFSRPASVSENHDA	341.36	1886.01	119.449	449.12	3979.86	4905.68
Q9H4G0_S441_M1	EPB41L1	Band 4.1-like protein 1	sp|Q9H4G0|E41L1_HUMAN Band 4.1-like protein 1 OS=Homo sapiens OX=9606 GN=EPB41L1 PE=1 SV=2	1	Phospho (STY)	S	441	AEFSRPASVSENHDA	341.36	1886.01	119.449	449.12	3979.86	4905.68
A0A0C4DH22_S430_M1	EPB41L1	Erythrocyte membrane protein band 4.1 like 1	tr|A0A0C4DH22|A0A0C4DH22_HUMAN Erythrocyte membrane protein band 4.1 like 1 OS=Homo sapiens OX=9606 GN=EPB41L1 PE=1 SV=1	1	Phospho (STY)	S	430	KRYTMSRSLDGAEFS	7404.82	6581.06	7663.2	12337	13337	12370.4
A0A1B0GTW6_S430_M1	EPB41L1	Erythrocyte membrane protein band 4.1 like 1	tr|A0A1B0GTW6|A0A1B0GTW6_HUMAN Erythrocyte membrane protein band 4.1 like 1 OS=Homo sapiens OX=9606 GN=EPB41L1 PE=1 SV=2	1	Phospho (STY)	S	430	KRYTMSRSLDGAEFS	7404.82	6581.06	7663.2	12337	13337	12370.4
Q9H4G0_S430_M1	EPB41L1	Band 4.1-like protein 1	sp|Q9H4G0|E41L1_HUMAN Band 4.1-like protein 1 OS=Homo sapiens OX=9606 GN=EPB41L1 PE=1 SV=2	1	Phospho (STY)	S	430	KRYTMSRSLDGAEFS	7404.82	6581.06	7663.2	12337	13337	12370.4
A0A0C4DH22_S443_M1	EPB41L1	Erythrocyte membrane protein band 4.1 like 1	tr|A0A0C4DH22|A0A0C4DH22_HUMAN Erythrocyte membrane protein band 4.1 like 1 OS=Homo sapiens OX=9606 GN=EPB41L1 PE=1 SV=1	1	Phospho (STY)	S	443	FSRPASVSENHDAGP	1885.42	1228.91	Filtered	Filtered	243.174	Filtered
A0A1B0GTW6_S443_M1	EPB41L1	Erythrocyte membrane protein band 4.1 like 1	tr|A0A1B0GTW6|A0A1B0GTW6_HUMAN Erythrocyte membrane protein band 4.1 like 1 OS=Homo sapiens OX=9606 GN=EPB41L1 PE=1 SV=2	1	Phospho (STY)	S	443	FSRPASVSENHDAGP	1885.42	1228.91	Filtered	Filtered	243.174	Filtered
Q9H4G0_S443_M1	EPB41L1	Band 4.1-like protein 1	sp|Q9H4G0|E41L1_HUMAN Band 4.1-like protein 1 OS=Homo sapiens OX=9606 GN=EPB41L1 PE=1 SV=2	1	Phospho (STY)	S	443	FSRPASVSENHDAGP	1885.42	1228.91	Filtered	Filtered	243.174	Filtered
A0A0C4DH22_S437_M2	EPB41L1	Erythrocyte membrane protein band 4.1 like 1	tr|A0A0C4DH22|A0A0C4DH22_HUMAN Erythrocyte membrane protein band 4.1 like 1 OS=Homo sapiens OX=9606 GN=EPB41L1 PE=1 SV=1	2	Phospho (STY)	S	437	SLDGAEFSRPASVSE	Filtered	369.663	Filtered	Filtered	Filtered	Filtered
A0A0C4DH22_S430_M2	EPB41L1	Erythrocyte membrane protein band 4.1 like 1	tr|A0A0C4DH22|A0A0C4DH22_HUMAN Erythrocyte membrane protein band 4.1 like 1 OS=Homo sapiens OX=9606 GN=EPB41L1 PE=1 SV=1	2	Phospho (STY)	S	430	KRYTMSRSLDGAEFS	Filtered	369.663	Filtered	Filtered	Filtered	Filtered
[truncated: 29,086 more rows]
